# Supplementary material for: Insights from a Multi-Omics Integration (MOI) Study in Oil Palm (Elaeis guineensis Jacq.) Response to Abiotic Stresses: Part Two—Drought
Source: Plants (Basel). 2022 Oct 20;11(20):2786. doi: 10.3390/plants11202786 (PMC9611107; doi:10.3390/plants11202786)
Supplement: Supplementary file 1 [file plants-11-02786-s001.zip]

Archive with 9 entries (9 files):
- Leão et al_Supplementary Table S1.xlsx
- Leão et al_Supplementary Table S2.xlsx
- Leão et al_Supplementary Table S3.xlsx
- Leão et al_Supplementary Table S4.xlsx
- Leão et al_Supplementary Table S5.xlsx
- Leão et al_Supplementary Table S6.xlsx
- Leão et al_Supplementary Table S7.xlsx
- Leão et al_Supplementary Table S8.xlsx
- Leão et al_Supplementary Table S9.xlsx
