# Supplementary material for: Insights from a Multi-Omics Integration (MOI) Study in Oil Palm (Elaeis guineensis Jacq.) Response to Abiotic Stresses: Part Two—Drought
Source: Plants (Basel). 2022 Oct 20;11(20):2786. doi: 10.3390/plants11202786 (PMC9611107; doi:10.3390/plants11202786)
Supplement: Supplementary file 1 [file plants-11-02786-s001.zip › Leão et al_Supplementary Table S1.xlsx]

## Sheet: Table S1
Supplementary Table S1: Proteins from the oil palm genome differentially expressed (FDR≤0.05) in the leaves of young oil palm plants under drought stress. FC – Fold Change, CPM – Count Per Million, FDR – False Discovery Rate, Kegg Orthology number, and E.C. number.
Name	FC	Log₂(FC)	LogCPM	p-Value	FDR	Profile	Description	KO	Enzyme Code
XP_010943235.1	1.45338	0.539413	7.33529	0.00474331	0.0263188	Up	DHRS4; dehydrogenase/reductase SDR family member 4 [EC:1.1.-.-]	K11147	1.1.-.-
XP_010933295.1	2.46317	1.30051	3.53609	2.02883e-07	2.2755e-06	Up	E1.1.1.1, adh; alcohol dehydrogenase [EC:1.1.1.1]	K00001	1.1.1.1
XP_010910557.1	34.0771	5.09073	5.4694	3.0797e-68	1.28966e-65	Up	ADH1; alcohol dehydrogenase class-P [EC:1.1.1.1]	K18857	1.1.1.1
XP_010912627.1	6.62285	2.72745	3.3859	1.01573e-19	3.64083e-18	Up	ADH1; alcohol dehydrogenase class-P [EC:1.1.1.1]	K18857	1.1.1.1
XP_010908001.1	10.2764	3.36126	3.07784	1.88793e-24	9.53843e-23	Up	fabG, OAR1; 3-oxoacyl-[acyl-carrier protein] reductase [EC:1.1.1.100]	K00059	1.1.1.100
XP_010917716.1	2.12868	1.08996	3.97865	7.83259e-06	7.05954e-05	Up	fabG, OAR1; 3-oxoacyl-[acyl-carrier protein] reductase [EC:1.1.1.100]	K00059	1.1.1.100
XP_010938952.1	2.23135	1.15792	1.8045	0.00167384	0.0101812	Up	fabG, OAR1; 3-oxoacyl-[acyl-carrier protein] reductase [EC:1.1.1.100]	K00059	1.1.1.100
XP_010907658.1	3.16073	1.66026	5.09456	6.37711e-17	1.84986e-15	Up	SORD, gutB; L-iditol 2-dehydrogenase [EC:1.1.1.14]	K00008	1.1.1.14
XP_010943970.1	2.59478	1.37561	6.27693	1.07826e-15	2.83913e-14	Up	paaH, hbd, fadB, mmgB; 3-hydroxybutyryl-CoA dehydrogenase [EC:1.1.1.157]	K00074	1.1.1.157
XP_010932224.1	579.877	9.1796	3.70054	5.77846e-46	9.64205e-44	Up	CAD; cinnamyl-alcohol dehydrogenase [EC:1.1.1.195]	K00083	1.1.1.195
XP_010943210.1	4.68262	2.22732	6.82721	1.5059e-19	5.3147e-18	Up	CAD; cinnamyl-alcohol dehydrogenase [EC:1.1.1.195]	K00083	1.1.1.195
XP_010910606.2	172.69	7.43204	2.0275	2.93261e-31	2.22894e-29	Up	AKR1A1, adh; alcohol dehydrogenase (NADP+) [EC:1.1.1.2]	K00002	1.1.1.2
XP_010922658.1	2.59446	1.37543	2.06276	0.000245567	0.00174835	Up	AKR1A1, adh; alcohol dehydrogenase (NADP+) [EC:1.1.1.2]	K00002	1.1.1.2
XP_010923220.1	65.2823	6.02862	-0.913189	2.13006e-06	2.07438e-05	Up	AKR1A1, adh; alcohol dehydrogenase (NADP+) [EC:1.1.1.2]	K00002	1.1.1.2
XP_010919949.1	5.26166	2.39552	8.51977	1.19974e-23	5.74804e-22	Up	IMPDH, guaB; IMP dehydrogenase [EC:1.1.1.205]	K00088	1.1.1.205
XP_010920509.1	2.04091	1.02921	8.56532	2.81142e-06	2.69217e-05	Up	TR1; tropinone reductase I [EC:1.1.1.206]	K08081	1.1.1.206
XP_010910358.1	2.43368	1.28314	3.35931	1.09388e-06	1.11308e-05	Up	E1.1.1.208; (+)-neomenthol dehydrogenase [EC:1.1.1.208]	K15095	1.1.1.208
XP_010939287.1	5.33558	2.41565	4.33444	1.64553e-23	7.81509e-22	Up	UGDH, ugd; UDPglucose 6-dehydrogenase [EC:1.1.1.22]	K00012	1.1.1.22
XP_010916714.1	17.6848	4.14444	0.955816	2.20448e-10	3.49882e-09	Up	frmA, ADH5, adhC; S-(hydroxymethyl)glutathione dehydrogenase / alcohol dehydrogenase [EC:1.1.1.284 1.1.1.1]	K00121	1.1.1.284 1.1.1.1
XP_010932505.1	80.6525	6.33365	-0.676498	2.2021e-06	2.13832e-05	Up	DMAS1; 3''-deamino-3''-oxonicotianamine reductase [EC:1.1.1.285]	K22374	1.1.1.285
XP_010924355.1	2.70616	1.43625	5.9702	9.87907e-10	1.45746e-08	Up	HIBADH, mmsB; 3-hydroxyisobutyrate dehydrogenase [EC:1.1.1.31]	K00020	1.1.1.31
XP_010910988.2	1.84172	0.881056	3.23086	0.000367067	0.00253829	Up	HMGCR; hydroxymethylglutaryl-CoA reductase (NADPH) [EC:1.1.1.34]	K00021	1.1.1.34
XP_010932149.2	3.98017	1.99283	4.55795	1.45468e-20	5.50414e-19	Up	HMGCR; hydroxymethylglutaryl-CoA reductase (NADPH) [EC:1.1.1.34]	K00021	1.1.1.34
XP_010920478.1	2.11343	1.07959	9.41875	3.25309e-07	3.54721e-06	Up	MDH1; malate dehydrogenase [EC:1.1.1.37]	K00025	1.1.1.37
XP_010935901.1	1.98185	0.98685	7.37507	1.43963e-07	1.64993e-06	Up	MDH1; malate dehydrogenase [EC:1.1.1.37]	K00025	1.1.1.37
XP_010912571.1	1.50271	0.587568	8.17373	0.00593973	0.0322666	Up	MDH2; malate dehydrogenase [EC:1.1.1.37]	K00026	1.1.1.37
XP_010915394.1	4.30837	2.10714	7.74949	1.33164e-22	5.88178e-21	Up	E1.1.1.40, maeB; malate dehydrogenase (oxaloacetate-decarboxylating)(NADP+) [EC:1.1.1.40]	K00029	1.1.1.40
XP_010912545.1	1.79584	0.84466	7.5093	1.48377e-05	0.000128112	Up	IDH3; isocitrate dehydrogenase (NAD+) [EC:1.1.1.41]	K00030	1.1.1.41
XP_010915644.1	2.38993	1.25697	6.50188	3.76231e-12	7.18967e-11	Up	IDH1, IDH2, icd; isocitrate dehydrogenase [EC:1.1.1.42]	K00031	1.1.1.42
XP_010924866.1	8.08669	3.01555	2.23523	6.76438e-19	2.28369e-17	Up	IDH1, IDH2, icd; isocitrate dehydrogenase [EC:1.1.1.42]	K00031	1.1.1.42
XP_010905189.1	1.58048	0.660364	7.43699	0.00117756	0.00740457	Up	PGD, gnd, gntZ; 6-phosphogluconate dehydrogenase [EC:1.1.1.44 1.1.1.343]	K00033	1.1.1.44 1.1.1.343
XP_010917535.1	2.44405	1.28927	6.07302	1.74308e-11	3.08965e-10	Up	PGD, gnd, gntZ; 6-phosphogluconate dehydrogenase [EC:1.1.1.44 1.1.1.343]	K00033	1.1.1.44 1.1.1.343
XP_010920025.1	3.38713	1.76006	7.05959	6.35762e-15	1.56607e-13	Up	PGD, gnd, gntZ; 6-phosphogluconate dehydrogenase [EC:1.1.1.44 1.1.1.343]	K00033	1.1.1.44 1.1.1.343
XP_010912905.2	1.78333	0.834573	5.7958	2.35388e-06	2.27808e-05	Up	HSD17B12, KAR, IFA38; 17beta-estradiol 17-dehydrogenase / very-long-chain 3-oxoacyl-CoA reductase [EC:1.1.1.62 1.1.1.330]	K10251	1.1.1.62 1.1.1.330
XP_010934080.1	34.7413	5.11858	1.17141	5.12305e-15	1.27203e-13	Up	HPR2_3; glyoxylate/hydroxypyruvate reductase [EC:1.1.1.79 1.1.1.81]	K15919	1.1.1.79 1.1.1.81
XP_010921875.1	4.59859	2.20119	3.92065	3.48002e-18	1.11276e-16	Up	GPD1; glycerol-3-phosphate dehydrogenase (NAD+) [EC:1.1.1.8]	K00006	1.1.1.8
XP_010931570.1	4.36728	2.12673	5.05082	6.37252e-16	1.70998e-14	Up	GPD1; glycerol-3-phosphate dehydrogenase (NAD+) [EC:1.1.1.8]	K00006	1.1.1.8
XP_019707021.1	1.71097	0.774813	6.27524	7.61902e-06	6.88272e-05	Up	ilvC; ketol-acid reductoisomerase [EC:1.1.1.86]	K00053	1.1.1.86
XP_010942998.1	2.539	1.34426	6.02401	1.63297e-14	3.85879e-13	Up	FAO3; long-chain-alcohol oxidase [EC:1.1.3.20]	K17756	1.1.3.20
XP_010910928.1	19.3962	4.2777	2.68721	3.77664e-12	7.21072e-11	Up	E1.10.3.1; polyphenol oxidase [EC:1.10.3.1]	K00422	1.10.3.1
XP_010906709.2	6.30369	2.6562	0.658205	6.73505e-06	6.11589e-05	Up	AOX1, AOX2; ubiquinol oxidase [EC:1.10.3.11]	K17893	1.10.3.11
XP_010918053.2	2.34484	1.22949	8.3439	5.53424e-06	5.09237e-05	Up	AOX1, AOX2; ubiquinol oxidase [EC:1.10.3.11]	K17893	1.10.3.11
XP_010918097.1	396.321	8.63052	1.24493	3.53268e-11	6.0811e-10	Up	AOX1, AOX2; ubiquinol oxidase [EC:1.10.3.11]	K17893	1.10.3.11
XP_010910973.2	22.6613	4.50216	-0.438313	1.47625e-05	0.000127538	Up	E1.10.3.2; laccase [EC:1.10.3.2]	K05909	1.10.3.2
XP_010923172.3	104.501	6.70738	2.11309	2.30182e-15	5.87957e-14	Up	E1.10.3.2; laccase [EC:1.10.3.2]	K05909	1.10.3.2
XP_010937049.1	546.458	9.09397	3.65904	4.00333e-10	6.16937e-09	Up	E1.10.3.2; laccase [EC:1.10.3.2]	K05909	1.10.3.2
XP_010922498.1	2.17511	1.12109	5.99351	5.47713e-10	8.29195e-09	Up	E1.11.1.11; L-ascorbate peroxidase [EC:1.11.1.11]	K00434	1.11.1.11
XP_019704327.1	11.0475	3.46565	6.63064	3.51226e-53	7.96679e-51	Up	E1.11.1.11; L-ascorbate peroxidase [EC:1.11.1.11]	K00434	1.11.1.11
NP_001306842.1	2.08209	1.05803	10.9176	1.34423e-05	0.000116805	Up	katE, CAT, catB, srpA; catalase [EC:1.11.1.6]	K03781	1.11.1.6
XP_010941422.1	3.15602	1.65811	8.72826	1.73715e-15	4.46604e-14	Up	katE, CAT, catB, srpA; catalase [EC:1.11.1.6]	K03781	1.11.1.6
XP_010905761.2	13.8426	3.79105	-0.33219	2.493e-05	0.000208513	Up	E1.11.1.7; peroxidase [EC:1.11.1.7]	K00430	1.11.1.7
XP_010906276.1	6.9753	2.80226	-0.676884	0.0001658	0.00121276	Up	E1.11.1.7; peroxidase [EC:1.11.1.7]	K00430	1.11.1.7
XP_010910991.2	19.8129	4.30837	3.99296	1.87618e-54	4.51433e-52	Up	E1.11.1.7; peroxidase [EC:1.11.1.7]	K00430	1.11.1.7
XP_010913485.1	2.96334	1.56723	2.53822	0.00516935	0.0284615	Up	E1.11.1.7; peroxidase [EC:1.11.1.7]	K00430	1.11.1.7
XP_010921098.1	32.3382	5.01517	1.38168	2.13659e-18	6.95446e-17	Up	E1.11.1.7; peroxidase [EC:1.11.1.7]	K00430	1.11.1.7
XP_010921101.1	31.7859	4.99031	3.42517	2.98197e-42	4.20284e-40	Up	E1.11.1.7; peroxidase [EC:1.11.1.7]	K00430	1.11.1.7
XP_010922691.1	37.0024	5.20955	5.51683	1.41474e-92	1.28362e-89	Up	E1.11.1.7; peroxidase [EC:1.11.1.7]	K00430	1.11.1.7
XP_010930945.1	8.90075	3.15393	4.04615	3.62138e-29	2.43596e-27	Up	E1.11.1.7; peroxidase [EC:1.11.1.7]	K00430	1.11.1.7
XP_010930946.2	50.8371	5.66781	3.06274	7.14677e-44	1.08073e-41	Up	E1.11.1.7; peroxidase [EC:1.11.1.7]	K00430	1.11.1.7
XP_010931330.1	10.5755	3.40266	4.41308	1.24084e-20	4.72789e-19	Up	E1.11.1.7; peroxidase [EC:1.11.1.7]	K00430	1.11.1.7
XP_010941339.1	6.19366	2.63079	-0.793916	0.000726659	0.00474464	Up	E1.11.1.7; peroxidase [EC:1.11.1.7]	K00430	1.11.1.7
XP_010926903.1	135.637	7.08361	4.53181	1.85791e-52	4.10731e-50	Up	No	K00430	1.11.1.7
XP_010921345.1	13.3629	3.74016	5.01503	9.31587e-39	1.11155e-36	Up	PRDX6; peroxiredoxin 6 [EC:1.11.1.7 1.11.1.27 3.1.1.-]	K11188	1.11.1.7 1.11.1.27 3.1.1.-
XP_010907668.1	4.01289	2.00464	7.28612	2.28087e-23	1.07156e-21	Up	gpx, btuE, bsaA; glutathione peroxidase [EC:1.11.1.9]	K00432	1.11.1.9
XP_010920301.1	11.8362	3.56514	8.14872	8.81447e-45	1.40615e-42	Up	PXG; peroxygenase [EC:1.11.2.3]	K17991	1.11.2.3
XP_010932570.1	3.48534	1.8013	5.02629	3.21359e-20	1.19722e-18	Up	PXG; peroxygenase [EC:1.11.2.3]	K17991	1.11.2.3
XP_010911822.1	1.59361	0.672296	5.70117	0.000109774	0.000829994	Up	DOPA; 4,5-DOPA dioxygenase extradiol [EC:1.13.11.-]	K15777	1.13.11.-
XP_010920194.2	1.56927	0.650094	3.72391	0.0045036	0.0251328	Up	PCO; plant cysteine oxidase [EC:1.13.11.-]	K23953	1.13.11.-
XP_010925055.1	3.83558	1.93944	3.41427	2.10691e-17	6.38983e-16	Up	PCO; plant cysteine oxidase [EC:1.13.11.-]	K23953	1.13.11.-
XP_010913914.2	23.9604	4.58258	4.75052	1.39698e-06	1.40216e-05	Up	LOX2S; lipoxygenase [EC:1.13.11.12]	K00454	1.13.11.12
XP_010918908.1	8.1356	3.02425	2.75574	6.54449e-07	6.83662e-06	Up	ETHE1; sulfur dioxygenase [EC:1.13.11.18]	K17725	1.13.11.18
XP_019702972.1	2.60789	1.38288	8.11461	1.64952e-10	2.6538e-09	Up	HPD, hppD; 4-hydroxyphenylpyruvate dioxygenase [EC:1.13.11.27]	K00457	1.13.11.27
XP_010916052.1	2.13607	1.09496	1.54123	0.0061554	0.0333177	Up	HGD, hmgA; homogentisate 1,2-dioxygenase [EC:1.13.11.5]	K00451	1.13.11.5
XP_010923828.1	59.7228	5.90021	5.53869	6.20169e-116	1.12537e-112	Up	NCED; 9-cis-epoxycarotenoid dioxygenase [EC:1.13.11.51]	K09840	1.13.11.51
XP_010941288.1	11.9831	3.58293	4.52311	2.49791e-26	1.4314e-24	Up	NCED; 9-cis-epoxycarotenoid dioxygenase [EC:1.13.11.51]	K09840	1.13.11.51
XP_010909722.1	9.98195	3.31932	0.444655	2.98772e-07	3.27259e-06	Up	mtnD, mtnZ, ADI1; 1,2-dihydroxy-3-keto-5-methylthiopentene dioxygenase [EC:1.13.11.53 1.13.11.54]	K08967	1.13.11.53 1.13.11.54
XP_010905215.1	2.53166	1.34009	6.30953	8.32272e-13	1.7049e-11	Up	LOX1_5; linoleate 9S-lipoxygenase [EC:1.13.11.58]	K15718	1.13.11.58
XP_019709780.1	1.54429	0.626941	5.09347	0.00202968	0.0121321	Up	LOX1_5; linoleate 9S-lipoxygenase [EC:1.13.11.58]	K15718	1.13.11.58
XP_010909937.1	26.0304	4.70212	-0.309861	1.24149e-07	1.43951e-06	Up	MIOX; inositol oxygenase [EC:1.13.99.1]	K00469	1.13.99.1
XP_010923635.1	3.38195	1.75786	4.60977	1.647e-09	2.37048e-08	Up	CYP85A1, BR6OX1; brassinosteroid-6-oxidase 1 [EC:1.14.-.-]	K09590	1.14.-.-
XP_010905515.1	58.5896	5.87257	1.82972	9.24526e-25	4.77062e-23	Up	CYP86B1; fatty acid omega-hydroxylase [EC:1.14.-.-]	K15402	1.14.-.-
XP_010933285.1	3.86266	1.9496	6.43921	4.05797e-22	1.71915e-20	Up	CYP86B1; fatty acid omega-hydroxylase [EC:1.14.-.-]	K15402	1.14.-.-
XP_010914928.2	4.2254	2.07909	-0.899281	0.00776341	0.0410221	Up	CYP734A1, BAS1; PHYB activation tagged suppressor 1 [EC:1.14.-.-]	K15639	1.14.-.-
XP_010940445.1	24.3404	4.60528	-0.389783	1.35306e-07	1.55645e-06	Up	CYP77A; cytochrome P450 family 77 subfamily A [EC:1.14.-.-]	K21995	1.14.-.-
XP_010941086.1	2.08385	1.05925	7.63757	8.59402e-06	7.68696e-05	Up	CYP89A; cytochrome P450 family 89 subfamily A [EC:1.14.-.-]	K24184	1.14.-.-
XP_010941087.1	3.26181	1.70567	5.23207	1.14505e-14	2.74603e-13	Up	CYP89A; cytochrome P450 family 89 subfamily A [EC:1.14.-.-]	K24184	1.14.-.-
XP_010930035.1	13.5063	3.75556	5.41286	3.40456e-64	1.15837e-61	Up	CYP71P1; tryptamine 5-hydroxylase [EC:1.14.-.-]	K24541	1.14.-.-
XP_010941175.1	6.62979	2.72896	-0.711344	0.0004038	0.00277161	Up	DMR6, DLO; salicylic acid 3-hydroxylase [EC:1.14.11.-]	K24028	1.14.11.-
XP_010905934.1	1.72265	0.784632	3.78605	0.000544967	0.00364464	Up	ALKBH8, TRM9; alkylated DNA repair protein alkB homolog 8 [EC:1.14.11.- 2.1.1.229]	K10770	1.14.11.- 2.1.1.229
XP_010912231.1	2.81878	1.49507	1.57122	5.58109e-05	0.000440889	Up	No	K10770	1.14.11.- 2.1.1.229
XP_010921400.1	2.04096	1.02925	1.45202	0.00532593	0.0292018	Up	GA2ox; gibberellin 2beta-dioxygenase [EC:1.14.11.13]	K04125	1.14.11.13
XP_010925657.1	3.28046	1.7139	4.19014	3.8351e-10	5.92594e-09	Up	GA2ox; gibberellin 2beta-dioxygenase [EC:1.14.11.13]	K04125	1.14.11.13
XP_010914990.1	10.1729	3.34666	1.75261	1.15575e-14	2.77017e-13	Up	GA3ox; gibberellin 3beta-dioxygenase [EC:1.14.11.15]	K04124	1.14.11.15
XP_010912106.1	1.51659	0.600828	5.57169	0.000652104	0.00429389	Up	P4HA; prolyl 4-hydroxylase [EC:1.14.11.2]	K00472	1.14.11.2
XP_010934134.1	45.8748	5.51963	-1.25376	6.14732e-05	0.000481948	Up	P4HA; prolyl 4-hydroxylase [EC:1.14.11.2]	K00472	1.14.11.2
XP_010939105.1	8.80814	3.13884	0.478612	1.08064e-06	1.10063e-05	Up	P4HA; prolyl 4-hydroxylase [EC:1.14.11.2]	K00472	1.14.11.2
XP_010905740.1	8.54891	3.09574	6.87539	1.30308e-37	1.47404e-35	Up	ALKBH5; mRNA N6-methyladenine demethylase [EC:1.14.11.53]	K10767	1.14.11.53
XP_010938799.1	1.68554	0.753209	3.46254	0.00253227	0.014883	Up	ALKBH5; mRNA N6-methyladenine demethylase [EC:1.14.11.53]	K10767	1.14.11.53
XP_010935549.1	1.64936	0.72191	4.978	0.000504323	0.00339524	Up	KDM3; [histone H3]-dimethyl-L-lysine9 demethylase [EC:1.14.11.65]	K15601	1.14.11.65
XP_010940350.1	1.58338	0.663006	6.41573	0.000241469	0.00172058	Up	KDM3; [histone H3]-dimethyl-L-lysine9 demethylase [EC:1.14.11.65]	K15601	1.14.11.65
XP_029122527.1	1.65772	0.729197	4.41281	0.000250294	0.0017791	Up	CAO; chlorophyllide a oxygenase [EC:1.14.13.122]	K13600	1.14.13.122
XP_010933004.1	7.6733	2.93985	6.1618	1.40615e-06	1.41098e-05	Up	CYP707A; (+)-abscisic acid 8'-hydroxylase [EC:1.14.14.137]	K09843	1.14.14.137
XP_010925417.1	329.553	8.36437	0.968704	1.39648e-20	5.30065e-19	Up	CYP90D1; 3-epi-6-deoxocathasterone 23-monooxygenase [EC:1.14.14.147]	K12638	1.14.14.147
XP_010936193.1	3.35612	1.74679	6.25104	5.66018e-14	1.27262e-12	Up	SQLE, ERG1; squalene monooxygenase [EC:1.14.14.17]	K00511	1.14.14.17
XP_010936277.2	3.73863	1.90251	2.77952	4.50066e-07	4.81001e-06	Up	CYP90B, DWF4; steroid 22S-hydroxylase [EC:1.14.14.178]	K09587	1.14.14.178
XP_010911502.1	1.87271	0.905126	3.01003	0.00138945	0.00861136	Up	No	K15099	1.14.14.83
XP_010915240.1	1.5281	0.611743	4.38435	0.00183881	0.011081	Up	GA3, CYP701; ent-kaurene oxidase [EC:1.14.14.86]	K04122	1.14.14.86
XP_010925438.1	3.58036	1.84011	1.14786	1.79164e-05	0.000152845	Up	GA3, CYP701; ent-kaurene oxidase [EC:1.14.14.86]	K04122	1.14.14.86
XP_010906241.1	7.00663	2.80872	0.78292	1.46282e-08	1.88539e-07	Up	No	K13260	1.14.14.90 1.14.14.89
XP_019702404.1	37.6586	5.23491	4.1001	3.16045e-39	3.834e-37	Up	No	K13260	1.14.14.90 1.14.14.89
XP_010921158.1	2.33231	1.22176	6.96593	1.33596e-09	1.94006e-08	Up	CYP73A; trans-cinnamate 4-monooxygenase [EC:1.14.14.91]	K00487	1.14.14.91
XP_010928775.1	7.18239	2.84446	-0.380544	7.06565e-05	0.000550378	Up	CYP73A; trans-cinnamate 4-monooxygenase [EC:1.14.14.91]	K00487	1.14.14.91
XP_010931545.1	7.55012	2.9165	5.66386	1.39102e-43	2.08898e-41	Up	CYP98A, C3'H; 5-O-(4-coumaroyl)-D-quinate 3'-monooxygenase [EC:1.14.14.96]	K09754	1.14.14.96
XP_029117118.1	5.59536	2.48423	4.63272	7.92159e-30	5.52873e-28	Up	CYP98A, C3'H; 5-O-(4-coumaroyl)-D-quinate 3'-monooxygenase [EC:1.14.14.96]	K09754	1.14.14.96
XP_010905322.1	323.452	8.33741	6.57382	3.91956e-68	1.61038e-65	Up	E1.14.17.4; aminocyclopropanecarboxylate oxidase [EC:1.14.17.4]	K05933	1.14.17.4
XP_010908825.1	212.353	7.73032	0.506535	0.000110901	0.000837791	Up	E1.14.17.4; aminocyclopropanecarboxylate oxidase [EC:1.14.17.4]	K05933	1.14.17.4
XP_010913394.1	52.5141	5.71463	5.65362	2.29828e-18	7.45845e-17	Up	E1.14.17.4; aminocyclopropanecarboxylate oxidase [EC:1.14.17.4]	K05933	1.14.17.4
XP_010925427.1	74.3025	6.21534	0.870268	6.25223e-10	9.42183e-09	Up	E1.14.17.4; aminocyclopropanecarboxylate oxidase [EC:1.14.17.4]	K05933	1.14.17.4
XP_010918621.1	4.16653	2.05885	3.12226	1.0846e-10	1.78448e-09	Up	SMO1; plant 4,4-dimethylsterol C-4alpha-methyl-monooxygenase [EC:1.14.18.10]	K14423	1.14.18.10
XP_010914204.1	10.0126	3.32374	0.794296	6.96792e-06	6.31813e-05	Up	SUR2; sphinganine C4-monooxygenase [EC:1.14.18.5]	K04713	1.14.18.5
XP_029121414.1	3.69112	1.88406	0.521022	0.00913687	0.0475071	Up	No	K04712	1.14.19.17 1.14.18.5
XP_010916434.1	1.53113	0.614597	5.3893	0.0006796	0.00446145	Up	SC5DL, ERG3; Delta7-sterol 5-desaturase [EC:1.14.19.20]	K00227	1.14.19.20
XP_010933663.1	2.92275	1.54733	2.81455	1.12489e-08	1.47383e-07	Up	No	K12418	1.14.19.31
XP_010935762.1	1.51889	0.603018	4.58104	0.00139065	0.00861753	Up	DOHH; deoxyhypusine monooxygenase [EC:1.14.99.29]	K06072	1.14.99.29
NP_001306839.1	2.31793	1.21284	4.06992	1.19692e-08	1.5635e-07	Up	SOD2; superoxide dismutase, Fe-Mn family [EC:1.15.1.1]	K04564	1.15.1.1
XP_010938694.1	2.25412	1.17256	5.88603	9.16662e-05	0.000702844	Up	SOD1; superoxide dismutase, Cu-Zn family [EC:1.15.1.1]	K04565	1.15.1.1
XP_010922613.1	3.02833	1.59852	9.59645	3.29966e-13	6.98607e-12	Up	FTH1; ferritin heavy chain [EC:1.16.3.2]	K00522	1.16.3.2
XP_010936601.1	1.88711	0.916181	7.33733	3.55941e-06	3.35895e-05	Up	XDH; xanthine dehydrogenase/oxidase [EC:1.17.1.4 1.17.3.2]	K00106	1.17.1.4 1.17.3.2
XP_010936744.2	1.85283	0.889732	7.44865	6.89889e-06	6.25814e-05	Up	FDH; formate dehydrogenase [EC:1.17.1.9]	K00122	1.17.1.9
XP_010907760.1	2.14729	1.10251	9.4261	3.38761e-07	3.6819e-06	Up	GAPDH, gapA; glyceraldehyde 3-phosphate dehydrogenase (phosphorylating) [EC:1.2.1.12]	K00134	1.2.1.12
XP_010910405.1	2.22563	1.15421	8.23917	1.52462e-07	1.74063e-06	Up	GAPDH, gapA; glyceraldehyde 3-phosphate dehydrogenase (phosphorylating) [EC:1.2.1.12]	K00134	1.2.1.12
XP_010914235.1	2.81832	1.49484	5.65107	9.18541e-17	2.6318e-15	Up	GAPDH, gapA; glyceraldehyde 3-phosphate dehydrogenase (phosphorylating) [EC:1.2.1.12]	K00134	1.2.1.12
XP_010914166.1	1.50792	0.592559	7.51134	0.00362465	0.0206252	Up	ALDH; aldehyde dehydrogenase (NAD+) [EC:1.2.1.3]	K00128	1.2.1.3
XP_010928601.1	2.83369	1.50268	2.71353	0.00580396	0.0315802	Up	ALDH; aldehyde dehydrogenase (NAD+) [EC:1.2.1.3]	K00128	1.2.1.3
XP_010928603.1	7.87909	2.97803	8.07527	1.52953e-44	2.40478e-42	Up	ALDH; aldehyde dehydrogenase (NAD+) [EC:1.2.1.3]	K00128	1.2.1.3
XP_010907808.1	22.0362	4.46181	0.64207	3.92644e-10	6.05955e-09	Up	No	K14085	1.2.1.31 1.2.1.8 1.2.1.3
XP_010910039.1	19.0138	4.24897	0.758577	1.09206e-13	2.39598e-12	Up	CCR; cinnamoyl-CoA reductase [EC:1.2.1.44]	K09753	1.2.1.44
XP_019708786.1	6.74262	2.75331	8.25583	6.36645e-37	6.84606e-35	Up	REF1; coniferyl-aldehyde dehydrogenase [EC:1.2.1.68]	K12355	1.2.1.68
XP_010913436.1	2.41119	1.26975	7.74409	1.01602e-09	1.4964e-08	Up	betB, gbsA; betaine-aldehyde dehydrogenase [EC:1.2.1.8]	K00130	1.2.1.8
XP_029117923.1	1.57318	0.653685	4.20121	0.00188412	0.0113242	Up	AAO3; abscisic-aldehyde oxidase [EC:1.2.3.14]	K09842	1.2.3.14
XP_010913424.1	5.86859	2.55301	7.87935	5.85286e-36	5.87322e-34	Up	PDHA, pdhA; pyruvate dehydrogenase E1 component alpha subunit [EC:1.2.4.1]	K00161	1.2.4.1
XP_010937698.1	11.3695	3.5071	1.25408	1.64745e-12	3.27019e-11	Up	OGDH, sucA; 2-oxoglutarate dehydrogenase E1 component [EC:1.2.4.2]	K00164	1.2.4.2
XP_010930655.1	15.1245	3.91882	2.53014	7.33419e-30	5.12699e-28	Up	BCKDHA, bkdA1; 2-oxoisovalerate dehydrogenase E1 component alpha subunit [EC:1.2.4.4]	K00166	1.2.4.4
XP_010906353.3	2.40434	1.26564	1.11719	0.00170299	0.0103325	Up	PCBER1; phenylcoumaran benzylic ether reductase [EC:1.3.1.-]	K23050	1.3.1.-
XP_010932531.1	1.69504	0.761319	6.73793	2.01889e-05	0.000170661	Up	DPYD; dihydropyrimidine dehydrogenase (NADP+) [EC:1.3.1.2]	K00207	1.3.1.2
XP_010929374.1	1.49013	0.575434	6.00042	0.000875707	0.00564755	Up	DHCR7; 7-dehydrocholesterol reductase [EC:1.3.1.21]	K00213	1.3.1.21
XP_010923145.2	11.1815	3.48304	3.44457	1.7037e-31	1.32025e-29	Up	DET2; steroid 5-alpha-reductase [EC:1.3.1.22]	K09591	1.3.1.22
XP_010934804.1	3.26359	1.70646	4.23899	2.44255e-05	0.000204647	Up	No	K05901	1.3.1.24 1.5.1.30
XP_010939097.2	2.05769	1.04102	8.17376	1.85714e-06	1.82533e-05	Up	VEP1; Delta4-3-oxosteroid 5beta-reductase [EC:1.3.1.3]	K22419	1.3.1.3
XP_010930414.1	6.33074	2.66237	2.89666	3.07362e-13	6.517e-12	Up	OPR; 12-oxophytodienoic acid reductase [EC:1.3.1.42]	K05894	1.3.1.42
XP_010932417.1	4.90364	2.29385	6.11174	3.16788e-21	1.25422e-19	Up	OPR; 12-oxophytodienoic acid reductase [EC:1.3.1.42]	K05894	1.3.1.42
XP_010936041.1	33.3422	5.05928	4.31907	3.38155e-66	1.28061e-63	Up	No	K19532	1.3.1.70
XP_010928434.1	1.39221	0.477378	6.19802	0.00532825	0.0292108	Up	fabI; enoyl-[acyl-carrier protein] reductase I [EC:1.3.1.9 1.3.1.10]	K00208	1.3.1.9 1.3.1.10
XP_010916040.1	1.36388	0.447722	5.98943	0.00718219	0.0382245	Up	E1.3.3.6, ACOX1, ACOX3; acyl-CoA oxidase [EC:1.3.3.6]	K00232	1.3.3.6
XP_010916902.1	5.06202	2.33971	5.88893	3.43988e-31	2.60087e-29	Up	E1.3.3.6, ACOX1, ACOX3; acyl-CoA oxidase [EC:1.3.3.6]	K00232	1.3.3.6
XP_010920826.1	1.56533	0.646469	6.85672	0.00155603	0.00954191	Up	E1.3.3.6, ACOX1, ACOX3; acyl-CoA oxidase [EC:1.3.3.6]	K00232	1.3.3.6
XP_010941056.1	2.98578	1.57811	7.89834	1.33298e-15	3.47622e-14	Up	E1.3.3.6, ACOX1, ACOX3; acyl-CoA oxidase [EC:1.3.3.6]	K00232	1.3.3.6
XP_010942023.1	2.44299	1.28865	8.35358	2.10709e-10	3.35524e-09	Up	SDHA, SDH1; succinate dehydrogenase (ubiquinone) flavoprotein subunit [EC:1.3.5.1]	K00234	1.3.5.1
XP_010929999.1	2.04217	1.0301	3.54603	7.95624e-05	0.000615129	Up	SDHB, SDH2; succinate dehydrogenase (ubiquinone) iron-sulfur subunit [EC:1.3.5.1]	K00235	1.3.5.1
XP_010937822.1	4.35581	2.12294	3.26931	1.56601e-17	4.79279e-16	Up	IVD, ivd; isovaleryl-CoA dehydrogenase [EC:1.3.8.4]	K00253	1.3.8.4
XP_010921618.1	1.54213	0.624928	5.86791	0.000481838	0.00325644	Up	ACADM, acd; acyl-CoA dehydrogenase [EC:1.3.8.7]	K00249	1.3.8.7
XP_010913556.1	7.80206	2.96385	3.3392	4.47606e-22	1.88709e-20	Up	GLT1; glutamate synthase (NADH) [EC:1.4.1.14]	K00264	1.4.1.14
XP_010933559.1	5.59121	2.48316	4.16646	1.54658e-17	4.73664e-16	Up	GLUD1_2, gdhA; glutamate dehydrogenase (NAD(P)+) [EC:1.4.1.3]	K00261	1.4.1.3
XP_010916366.2	9.26779	3.21223	4.62572	1.52652e-29	1.05694e-27	Up	No	K00261	1.4.1.3
XP_010932905.1	3.99979	1.99992	3.87825	0.00278735	0.016218	Up	No	K03334	1.4.3.2
XP_010907652.1	1.80909	0.855264	3.77973	9.84473e-05	0.000750347	Up	AOC3, AOC2, tynA; primary-amine oxidase [EC:1.4.3.21]	K00276	1.4.3.21
XP_010923394.2	4.51334	2.1742	3.18218	1.57312e-14	3.72544e-13	Up	AOC3, AOC2, tynA; primary-amine oxidase [EC:1.4.3.21]	K00276	1.4.3.21
XP_010922851.1	1.59862	0.676823	5.23293	0.0002587	0.00183487	Up	metF, MTHFR; methylenetetrahydrofolate reductase (NADH) [EC:1.5.1.54]	K00297	1.5.1.54
XP_010924756.1	2.26792	1.18137	1.38977	0.00269436	0.0157549	Up	metF, MTHFR; methylenetetrahydrofolate reductase (NADH) [EC:1.5.1.54]	K00297	1.5.1.54
XP_029119438.1	5.33955	2.41672	6.21424	1.67826e-32	1.39485e-30	Up	AASS; alpha-aminoadipic semialdehyde synthase [EC:1.5.1.8 1.5.1.9]	K14157	1.5.1.8 1.5.1.9
XP_010909649.1	7.61611	2.92905	8.34438	8.48959e-39	1.01854e-36	Up	PAO4, PAO3, PAO2; polyamine oxidase [EC:1.5.3.17 1.5.3.-]	K17839	1.5.3.17 1.5.3.-
XP_029117551.1	52.3892	5.7112	-1.04555	0.00942499	0.0488594	Up	CKX; cytokinin dehydrogenase [EC:1.5.99.12]	K00279	1.5.99.12
XP_010914901.1	1.54559	0.628161	6.57509	0.000461694	0.00313148	Up	E1.6.2.2; cytochrome-b5 reductase [EC:1.6.2.2]	K00326	1.6.2.2
XP_010938926.1	2.01479	1.01063	5.30409	1.86554e-08	2.38258e-07	Up	E1.6.2.2; cytochrome-b5 reductase [EC:1.6.2.2]	K00326	1.6.2.2
XP_010914150.1	3.76815	1.91386	6.00407	5.25626e-26	2.94236e-24	Up	POR; NADPH-ferrihemoprotein reductase [EC:1.6.2.4]	K00327	1.6.2.4
XP_010929254.1	2.10494	1.07378	6.04293	3.96992e-10	6.12014e-09	Up	POR; NADPH-ferrihemoprotein reductase [EC:1.6.2.4]	K00327	1.6.2.4
XP_010929525.1	34.1038	5.09186	2.52171	2.8214e-12	5.47084e-11	Up	RBOH; respiratory burst oxidase [EC:1.6.3.- 1.11.1.-]	K13447	1.6.3.- 1.11.1.-
XP_010942321.1	27.462	4.77936	5.0139	3.20427e-46	5.40887e-44	Up	RBOH; respiratory burst oxidase [EC:1.6.3.- 1.11.1.-]	K13447	1.6.3.- 1.11.1.-
XP_010928688.1	1.62486	0.700311	7.15354	0.000524301	0.00351885	Up	wrbA; NAD(P)H dehydrogenase (quinone) [EC:1.6.5.2]	K03809	1.6.5.2
XP_010931880.1	5.01006	2.32483	5.7318	9.56223e-28	5.9154e-26	Up	wrbA; NAD(P)H dehydrogenase (quinone) [EC:1.6.5.2]	K03809	1.6.5.2
XP_010932671.1	1.51244	0.596882	5.81181	0.000539054	0.00360731	Up	wrbA; NAD(P)H dehydrogenase (quinone) [EC:1.6.5.2]	K03809	1.6.5.2
XP_010933631.1	1.958	0.969382	5.65565	1.66945e-07	1.89437e-06	Up	qor, CRYZ; NADPH:quinone reductase [EC:1.6.5.5]	K00344	1.6.5.5
XP_010938064.1	2.61327	1.38586	3.34704	2.94434e-09	4.13642e-08	Up	qor, CRYZ; NADPH:quinone reductase [EC:1.6.5.5]	K00344	1.6.5.5
XP_010905599.1	7.39504	2.88656	1.4938	2.38615e-08	3.01478e-07	Up	ndh; NADH:quinone reductase (non-electrogenic) [EC:1.6.5.9]	K03885	1.6.5.9
XP_010922566.1	1.81527	0.860187	6.36764	2.70016e-05	0.000224503	Up	ndh; NADH:quinone reductase (non-electrogenic) [EC:1.6.5.9]	K03885	1.6.5.9
XP_010907802.1	2.00245	1.00177	5.31169	3.54285e-06	3.34405e-05	Up	uaZ; urate oxidase [EC:1.7.3.3]	K00365	1.7.3.3
XP_010923905.1	5.4563	2.44792	8.51973	1.76113e-27	1.06956e-25	Up	NXN; nucleoredoxin [EC:1.8.1.8]	K17609	1.8.1.8
XP_010937316.1	6.39913	2.67788	6.87377	1.57027e-35	1.53679e-33	Up	NXN; nucleoredoxin [EC:1.8.1.8]	K17609	1.8.1.8
XP_019710001.1	3.17856	1.66837	0.695771	0.000139584	0.00103508	Up	NXN; nucleoredoxin [EC:1.8.1.8]	K17609	1.8.1.8
XP_019710017.1	2.39645	1.2609	4.93582	7.0698e-10	1.05843e-08	Up	NXN; nucleoredoxin [EC:1.8.1.8]	K17609	1.8.1.8
XP_029119459.1	3.67246	1.87675	4.5848	1.85366e-17	5.63749e-16	Up	NXN; nucleoredoxin [EC:1.8.1.8]	K17609	1.8.1.8
XP_010927043.1	2.05272	1.03753	1.27758	0.00932653	0.0483951	Up	trxB, TRR; thioredoxin reductase (NADPH) [EC:1.8.1.9]	K00384	1.8.1.9
XP_010932150.1	1.84993	0.887469	7.00425	5.96366e-06	5.46097e-05	Up	trxB, TRR; thioredoxin reductase (NADPH) [EC:1.8.1.9]	K00384	1.8.1.9
XP_019707649.1	2.63371	1.3971	4.17669	1.62939e-09	2.34661e-08	Up	trxB, TRR; thioredoxin reductase (NADPH) [EC:1.8.1.9]	K00384	1.8.1.9
XP_010906171.1	1.72166	0.783804	6.31407	5.66936e-05	0.000447051	Up	SELENBP1; methanethiol oxidase [EC:1.8.3.4]	K17285	1.8.3.4
XP_010907419.1	1.42814	0.514136	4.66128	0.00956448	0.0495177	Up	ERO1L; ERO1-like protein alpha [EC:1.8.4.-]	K10950	1.8.4.-
XP_010911632.2	19.7951	4.30707	-0.662325	2.18152e-05	0.000183625	Up	msrA; peptide-methionine (S)-S-oxide reductase [EC:1.8.4.11]	K07304	1.8.4.11
XP_010933581.1	2.24066	1.16393	7.08061	4.08521e-09	5.65168e-08	Up	msrA; peptide-methionine (S)-S-oxide reductase [EC:1.8.4.11]	K07304	1.8.4.11
XP_010934530.1	1.73576	0.795568	3.91687	0.000232995	0.00166538	Up	msrA; peptide-methionine (S)-S-oxide reductase [EC:1.8.4.11]	K07304	1.8.4.11
XP_010907164.1	1.7526	0.809496	3.6483	9.98187e-05	0.0007604	Up	msrB; peptide-methionine (R)-S-oxide reductase [EC:1.8.4.12]	K07305	1.8.4.12
XP_010920727.1	3.45962	1.79061	2.81416	7.49475e-12	1.38424e-10	Up	DHAR; glutathione dehydrogenase/transferase [EC:1.8.5.1 2.5.1.18]	K21888	1.8.5.1 2.5.1.18
XP_019704452.1	1.38564	0.470554	6.1477	0.008276	0.0433758	Up	ECM4, yqjG; glutathionyl-hydroquinone reductase [EC:1.8.5.7]	K07393	1.8.5.7
XP_010934671.1	1.63957	0.713321	4.84029	9.25329e-05	0.00070899	Up	IBA57; transferase CAF17, mitochondrial [EC:2.1.-.-]	K22073	2.1.-.-
XP_010933131.1	1.83058	0.872302	7.07477	7.09093e-06	6.42566e-05	Up	NOP1, FBL; rRNA 2'-O-methyltransferase fibrillarin [EC:2.1.1.-]	K14563	2.1.1.-
XP_010940562.1	2.69473	1.43014	3.35964	1.94817e-08	2.48375e-07	Up	NOP1, FBL; rRNA 2'-O-methyltransferase fibrillarin [EC:2.1.1.-]	K14563	2.1.1.-
XP_010926065.1	1.905	0.929793	7.43119	6.18629e-07	6.4799e-06	Up	SPB1, FTSJ3; AdoMet-dependent rRNA methyltransferase SPB1 [EC:2.1.1.-]	K14857	2.1.1.-
XP_010911193.1	8.08572	3.01538	-0.895269	0.000512773	0.00344892	Up	No	K21804	2.1.1.-
XP_010919742.1	1.70356	0.768554	4.57053	0.000128934	0.00096299	Up	NSUN6; methyltransferase NSUN6 [EC:2.1.1.-]	K21971	2.1.1.-
XP_010924153.1	1.87517	0.907023	6.52976	7.63919e-07	7.92507e-06	Up	EEF1AKMT2, EFM4, METTL10; EEF1A lysine methyltransferase 2 [EC:2.1.1.-]	K22856	2.1.1.-
XP_010938213.1	8.31217	3.05522	-0.155839	1.97332e-05	0.000167166	Up	mmuM, BHMT2; homocysteine S-methyltransferase [EC:2.1.1.10]	K00547	2.1.1.10
XP_010924315.1	2.39212	1.25829	3.78218	8.77201e-06	7.83811e-05	Up	cobA; uroporphyrin-III C-methyltransferase [EC:2.1.1.107]	K02303	2.1.1.107
XP_010908721.1	1.62835	0.703411	6.17006	5.5149e-05	0.000436135	Up	metE; 5-methyltetrahydropteroyltriglutamate--homocysteine methyltransferase [EC:2.1.1.14]	K00549	2.1.1.14
XP_010917850.1	2.58375	1.36947	9.07658	1.96648e-10	3.14168e-09	Up	metE; 5-methyltetrahydropteroyltriglutamate--homocysteine methyltransferase [EC:2.1.1.14]	K00549	2.1.1.14
XP_010929034.1	2.1953	1.13442	4.81401	1.34474e-09	1.95217e-08	Up	DIM1; 18S rRNA (adenine1779-N6/adenine1780-N6)-dimethyltransferase [EC:2.1.1.183]	K14191	2.1.1.183
XP_019706917.1	1.68777	0.755115	4.6128	0.000293998	0.00206414	Up	TRDMT1, DNMT2; tRNA (cytosine38-C5)-methyltransferase [EC:2.1.1.204]	K15336	2.1.1.204
XP_010928082.1	4.7861	2.25885	-0.342651	0.00152596	0.00937733	Up	TRMT10, TRM10, RG9MTD; tRNA (guanine9-N1)-methyltransferase [EC:2.1.1.221]	K15445	2.1.1.221
XP_010938927.1	3.33353	1.73705	2.03785	1.29202e-05	0.000112627	Up	No	K16040	2.1.1.240
XP_010929389.2	1.49666	0.58175	6.41164	0.0019932	0.0119403	Up	BUD23; 18S rRNA (guanine1575-N7)-methyltransferase [EC:2.1.1.309]	K19306	2.1.1.309
XP_010942876.1	1.59013	0.66914	6.23294	9.04682e-05	0.000694392	Up	NOP2; 25S rRNA (cytosine2870-C5)-methyltransferase [EC:2.1.1.310]	K14835	2.1.1.310
XP_010924490.1	1.5918	0.670662	7.18404	0.000861613	0.00556655	Up	PRMT1; type I protein arginine methyltransferase [EC:2.1.1.319]	K11434	2.1.1.319
XP_010927141.1	1.48954	0.574864	5.33881	0.00161986	0.00988878	Up	PRMT5, HSL7; type II protein arginine methyltransferase [EC:2.1.1.320]	K02516	2.1.1.320
XP_010929741.1	1.46695	0.552817	4.20932	0.00582715	0.0316985	Up	trmB, METTL1, TRM8; tRNA (guanine-N7-)-methyltransferase [EC:2.1.1.33]	K03439	2.1.1.33
XP_010933803.1	1.92504	0.944891	5.87491	4.97502e-07	5.27685e-06	Up	METTL3; mRNA m6A methyltransferase catalytic subunit [EC:2.1.1.348]	K05925	2.1.1.348
XP_010922336.1	4.8638	2.28208	9.99221	1.87037e-20	7.06476e-19	Up	No	K11419	2.1.1.355
XP_029119843.1	1.7947	0.843742	3.99871	5.44323e-05	0.00043078	Up	EHMT; [histone H3]-lysine9 N-trimethyltransferase EHMT [EC:2.1.1.355]	K11420	2.1.1.355
XP_019707738.1	11.6181	3.5383	-1.13644	0.000604543	0.00401043	Up	No	K11430	2.1.1.356
XP_010908314.1	1.69091	0.757796	3.15595	0.00724997	0.0385617	Up	SETMAR; [histone H3]-lysine36 N-dimethyltransferase SETMAR [EC:2.1.1.357]	K11433	2.1.1.357
XP_019706374.1	1.60305	0.680818	6.10343	6.9879e-05	0.000544613	Up	SUVH1; [histone H3]-lysine9 N-dimethyltransferase [EC:2.1.1.368]	K24405	2.1.1.368
XP_010936992.1	2.97125	1.57107	0.376225	0.00253373	0.0148896	Up	DNMT1, dcm; DNA (cytosine-5)-methyltransferase 1 [EC:2.1.1.37]	K00558	2.1.1.37
XP_010931870.1	1.86428	0.898619	6.40171	1.8167e-07	2.04972e-06	Up	RNMT; mRNA (guanine-N7-)-methyltransferase [EC:2.1.1.56]	K00565	2.1.1.56
XP_010934914.1	1.90112	0.926851	3.46107	0.000886877	0.00571282	Up	COMT; caffeic acid 3-O-methyltransferase / acetylserotonin O-methyltransferase [EC:2.1.1.68 2.1.1.4]	K13066	2.1.1.68 2.1.1.4
XP_010912533.1	2.05572	1.03964	6.2213	6.05468e-08	7.30638e-07	Up	glyA, SHMT; glycine hydroxymethyltransferase [EC:2.1.2.1]	K00600	2.1.2.1
XP_010915789.1	3.78919	1.92189	6.85877	2.90427e-16	7.9851e-15	Up	panB; 3-methyl-2-oxobutanoate hydroxymethyltransferase [EC:2.1.2.11]	K00606	2.1.2.11
XP_010941046.1	4.53692	2.18171	7.73068	1.21104e-21	4.93377e-20	Up	E2.2.1.1, tktA, tktB; transketolase [EC:2.2.1.1]	K00615	2.2.1.1
XP_010909285.1	4.33475	2.11595	7.73289	6.50219e-24	3.17463e-22	Up	E2.2.1.2, talA, talB; transaldolase [EC:2.2.1.2]	K00616	2.2.1.2
XP_010911579.1	9.22565	3.20565	6.75682	4.80314e-51	9.96103e-49	Up	E2.2.1.2, talA, talB; transaldolase [EC:2.2.1.2]	K00616	2.2.1.2
XP_019707679.1	8.78819	3.13557	7.16759	1.54084e-51	3.25754e-49	Up	E2.2.1.2, talA, talB; transaldolase [EC:2.2.1.2]	K00616	2.2.1.2
XP_010921824.1	1.80956	0.855641	3.55908	0.00130516	0.00814222	Up	TAZ; monolysocardiolipin acyltransferase [EC:2.3.1.-]	K13511	2.3.1.-
XP_010930680.1	2.09154	1.06456	4.15594	1.27633e-07	1.47638e-06	Up	DLAT, aceF, pdhC; pyruvate dehydrogenase E2 component (dihydrolipoamide acetyltransferase) [EC:2.3.1.12]	K00627	2.3.1.12
XP_010931437.1	29.8395	4.89915	-1.60456	0.00527928	0.0289642	Up	DLAT, aceF, pdhC; pyruvate dehydrogenase E2 component (dihydrolipoamide acetyltransferase) [EC:2.3.1.12]	K00627	2.3.1.12
XP_010907772.1	4.60747	2.20397	5.15881	5.29529e-09	7.22932e-08	Up	E2.3.1.133, HCT; shikimate O-hydroxycinnamoyltransferase [EC:2.3.1.133]	K13065	2.3.1.133
XP_010911995.2	1.64063	0.714247	5.5975	4.2727e-05	0.000343283	Up	GPAT3_4, AGPAT9, AGPAT6; glycerol-3-phosphate O-acyltransferase 3/4 [EC:2.3.1.15]	K13506	2.3.1.15
XP_010904862.2	690.896	9.43232	1.93724	7.78869e-27	4.57767e-25	Up	GPAT; glycerol-3-phosphate acyltransferase [EC:2.3.1.15 2.3.1.198]	K13508	2.3.1.15 2.3.1.198
XP_010922285.1	143.361	7.16351	-0.0438555	4.93244e-09	6.76362e-08	Up	GPAT; glycerol-3-phosphate acyltransferase [EC:2.3.1.15 2.3.1.198]	K13508	2.3.1.15 2.3.1.198
XP_010940650.1	10.3093	3.36587	9.61639	1.85167e-46	3.17489e-44	Up	ACAA1; acetyl-CoA acyltransferase 1 [EC:2.3.1.16]	K07513	2.3.1.16
XP_010917436.1	1.51947	0.603572	6.08662	0.00034271	0.00237892	Up	fabF, OXSM, CEM1; 3-oxoacyl-[acyl-carrier-protein] synthase II [EC:2.3.1.179]	K09458	2.3.1.179
XP_010939510.1	2.15961	1.11077	5.61886	4.00469e-10	6.16937e-09	Up	fabH; 3-oxoacyl-[acyl-carrier-protein] synthase III [EC:2.3.1.180]	K00648	2.3.1.180
XP_010929588.1	15.8802	3.98916	2.72666	1.11729e-33	9.81032e-32	Up	HHT1; omega-hydroxypalmitate O-feruloyl transferase [EC:2.3.1.188]	K15400	2.3.1.188
XP_019707264.1	204.023	7.67259	0.366394	2.40716e-14	5.61511e-13	Up	HHT1; omega-hydroxypalmitate O-feruloyl transferase [EC:2.3.1.188]	K15400	2.3.1.188
XP_010924276.1	2.65148	1.4068	5.77452	3.62827e-08	4.49544e-07	Up	KCS; 3-ketoacyl-CoA synthase [EC:2.3.1.199]	K15397	2.3.1.199
XP_010925069.1	23.1158	4.53081	2.84192	3.61831e-35	3.4863e-33	Up	KCS; 3-ketoacyl-CoA synthase [EC:2.3.1.199]	K15397	2.3.1.199
XP_010925263.1	11.7616	3.55602	8.8297	2.12634e-17	6.43979e-16	Up	KCS; 3-ketoacyl-CoA synthase [EC:2.3.1.199]	K15397	2.3.1.199
XP_010937298.1	15.2137	3.9273	-0.272678	1.76134e-07	1.99035e-06	Up	KCS; 3-ketoacyl-CoA synthase [EC:2.3.1.199]	K15397	2.3.1.199
XP_010908889.1	8.05542	3.00996	6.38525	4.28024e-16	1.1636e-14	Up	DGAT3; diacylglycerol O-acyltransferase 3, plant [EC:2.3.1.20]	K22849	2.3.1.20
XP_010914783.1	5.12221	2.35677	7.86038	1.99627e-25	1.06805e-23	Up	DGAT3; diacylglycerol O-acyltransferase 3, plant [EC:2.3.1.20]	K22849	2.3.1.20
XP_010922288.1	2.61321	1.38582	4.61929	5.817e-13	1.20235e-11	Up	ZDHHC3_7_25; palmitoyltransferase ZDHHC3/7/25 [EC:2.3.1.225]	K20029	2.3.1.225
XP_010913354.1	1.56199	0.643388	4.59172	0.000817565	0.00530321	Up	ZDHHC13_17, HIP14; palmitoyltransferase ZDHHC13/17 [EC:2.3.1.225]	K20032	2.3.1.225
XP_010911720.2	2.82911	1.50035	2.28673	1.99664e-05	0.000168977	Up	LPCAT1_2; lysophosphatidylcholine acyltransferase / lyso-PAF acetyltransferase [EC:2.3.1.23 2.3.1.67]	K13510	2.3.1.23 2.3.1.67
XP_010934321.1	1.60044	0.678473	6.62191	0.0014217	0.00878618	Up	NAA10_11, ARD1_2; N-alpha-acetyltransferase 10/11 [EC:2.3.1.255]	K20791	2.3.1.255
XP_010905665.1	25.4825	4.67143	1.57946	5.40058e-20	1.97158e-18	Up	cysE; serine O-acetyltransferase [EC:2.3.1.30]	K00640	2.3.1.30
XP_010907220.1	2.79089	1.48072	2.29495	0.00295957	0.0171286	Up	cysE; serine O-acetyltransferase [EC:2.3.1.30]	K00640	2.3.1.30
XP_010930028.1	1.55831	0.639981	3.39296	0.00579214	0.0315317	Up	ELP3, KAT9; elongator complex protein 3 [EC:2.3.1.48]	K07739	2.3.1.48
XP_010933444.1	1.57575	0.656043	4.83511	0.000390489	0.00268872	Up	MCC1; histone acetyltransferase MCC1 [EC:2.3.1.48]	K22767	2.3.1.48
XP_029122716.1	3.8808	1.95635	0.440057	0.000197564	0.00142641	Up	AGPAT1_2; lysophosphatidate acyltransferase [EC:2.3.1.51]	K13509	2.3.1.51
XP_010909860.2	5.71517	2.5148	0.579371	2.56071e-06	2.46402e-05	Up	AGPAT3_4; lysophosphatidic acid acyltransferase / lysophosphatidylinositol acyltransferase [EC:2.3.1.51 2.3.1.-]	K13523	2.3.1.51 2.3.1.-
XP_010929610.2	3.2169	1.68567	5.97163	6.1464e-22	2.55666e-20	Up	DLST, sucB; 2-oxoglutarate dehydrogenase E2 component (dihydrolipoamide succinyltransferase) [EC:2.3.1.61]	K00658	2.3.1.61
XP_019702716.1	3.63653	1.86256	5.59745	1.06351e-20	4.0808e-19	Up	DLST, sucB; 2-oxoglutarate dehydrogenase E2 component (dihydrolipoamide succinyltransferase) [EC:2.3.1.61]	K00658	2.3.1.61
XP_010929549.1	4.51118	2.1735	4.44509	2.26085e-24	1.13567e-22	Up	HGSNAT; heparan-alpha-glucosaminide N-acetyltransferase [EC:2.3.1.78]	K10532	2.3.1.78
XP_019704637.1	2.45218	1.29407	2.35404	2.24808e-05	0.000188899	Up	NMT; glycylpeptide N-tetradecanoyltransferase [EC:2.3.1.97]	K00671	2.3.1.97
XP_010926049.1	6.38149	2.67389	6.81163	6.76477e-31	5.02751e-29	Up	No	K10054	2.3.2.-
XP_010933471.1	9.22436	3.20545	3.27942	1.61076e-24	8.19512e-23	Up	GGACT; gamma-glutamylaminecyclotransferase [EC:2.3.2.-]	K19761	2.3.2.-
XP_010910611.1	45.6509	5.51257	4.43361	3.64019e-34	3.30279e-32	Up	No	K05622	2.3.2.13
XP_010935116.1	17.4984	4.12915	-0.786635	7.19414e-05	0.000559286	Up	UBE2D, UBC4, UBC5; ubiquitin-conjugating enzyme E2 D [EC:2.3.2.23]	K06689	2.3.2.23
XP_010925353.1	1.49242	0.57765	8.16358	0.00388112	0.0219715	Up	UBE2A, UBC2, RAD6A; ubiquitin-conjugating enzyme E2 A [EC:2.3.2.23]	K10573	2.3.2.23
XP_010920634.1	5.39283	2.43104	-0.419577	0.000235885	0.00168417	Up	UBE2G1, UBC7; ubiquitin-conjugating enzyme E2 G1 [EC:2.3.2.23]	K10575	2.3.2.23
XP_019705834.1	2.9953	1.5827	4.43744	1.50871e-10	2.44259e-09	Up	UBE2H, UBC8; ubiquitin-conjugating enzyme E2 H [EC:2.3.2.23]	K10576	2.3.2.23
XP_010928707.1	6.12344	2.61434	2.31803	1.02315e-12	2.06867e-11	Up	UBE2S, E2EPF; ubiquitin-conjugating enzyme E2 S [EC:2.3.2.23]	K10583	2.3.2.23
XP_010925924.1	2.63769	1.39928	4.96263	1.33566e-11	2.39873e-10	Up	UBE2O; ubiquitin-conjugating enzyme E2 O [EC:2.3.2.24]	K10581	2.3.2.24
XP_010922508.1	1.49651	0.581602	6.6928	0.00809905	0.0425632	Up	TRIP12; E3 ubiquitin-protein ligase TRIP12 [EC:2.3.2.26]	K10590	2.3.2.26
XP_010926869.1	5.62459	2.49175	-0.207774	0.000883336	0.0056917	Up	No	K01931	2.3.2.27
XP_010916338.1	1.68065	0.749017	5.0044	0.000284645	0.00200365	Up	SIAH1; E3 ubiquitin-protein ligase SIAH1 [EC:2.3.2.27]	K04506	2.3.2.27
XP_029119808.1	2.81783	1.49458	5.75807	2.30655e-17	6.95174e-16	Up	RCHY1, PIRH2; RING finger and CHY zinc finger domain-containing protein 1 [EC:2.3.2.27]	K10144	2.3.2.27
XP_010910933.2	1.51126	0.595755	5.30511	0.00142125	0.00878471	Up	No	K10624	2.3.2.27
XP_019708797.1	1.39252	0.4777	4.99361	0.00677152	0.0362917	Up	No	K10624	2.3.2.27
XP_010908420.1	32.6007	5.02683	-1.54447	0.00222135	0.0131891	Up	No	K10633	2.3.2.27
XP_010909673.1	1.56114	0.6426	3.14329	0.00668573	0.0358673	Up	UHRF1, NP95; E3 ubiquitin-protein ligase UHRF1 [EC:2.3.2.27]	K10638	2.3.2.27
XP_010919831.1	3.92319	1.97203	0.192906	0.000460049	0.0031213	Up	ATL4; E3 ubiquitin-protein ligase ATL4 [EC:2.3.2.27]	K10663	2.3.2.27
XP_010939707.1	3.13717	1.64946	3.87367	7.67907e-09	1.02744e-07	Up	ATL6S; E3 ubiquitin-protein ligase ATL6/9/15/31/42/55 [EC:2.3.2.27]	K10664	2.3.2.27
XP_010933375.1	1.4535	0.539526	6.60185	0.00313238	0.0180257	Up	RNF5; E3 ubiquitin-protein ligase RNF5 [EC:2.3.2.27]	K10666	2.3.2.27
XP_010934828.1	2.3733	1.24689	3.65745	1.99115e-06	1.94563e-05	Up	RNF5; E3 ubiquitin-protein ligase RNF5 [EC:2.3.2.27]	K10666	2.3.2.27
XP_010941935.1	1.65293	0.725028	6.41928	0.000304642	0.00213269	Up	RNF5; E3 ubiquitin-protein ligase RNF5 [EC:2.3.2.27]	K10666	2.3.2.27
XP_010937587.1	5.72136	2.51636	6.5909	0.00069194	0.00453494	Up	No	K11982	2.3.2.27
XP_010921861.1	1.81649	0.861152	5.68315	4.02103e-05	0.000325683	Up	RNF115_126; E3 ubiquitin-protein ligase RNF115/126 [EC:2.3.2.27]	K11982	2.3.2.27
XP_010935616.1	1.41982	0.505706	5.66978	0.00237362	0.0140168	Up	CBLL1; E3 ubiquitin-protein ligase Hakai [EC:2.3.2.27]	K15685	2.3.2.27
XP_010936923.1	1.3635	0.447317	6.15565	0.00958218	0.0495916	Up	MUL1; E3 ubiquitin-protein ligase MUL1 [EC:2.3.2.27]	K15688	2.3.2.27
XP_010918610.1	1.38231	0.467083	5.2812	0.00789007	0.0416257	Up	RFWD3; E3 ubiquitin-protein ligase RFWD3 [EC:2.3.2.27]	K15691	2.3.2.27
XP_010913581.2	3.46798	1.79409	0.916866	0.00010059	0.000765469	Up	No	K15692	2.3.2.27
XP_010917384.1	1.66307	0.733853	4.68791	0.000130716	0.000975128	Up	AIP2; E3 ubiquitin-protein ligase AIP2 [EC:2.3.2.27]	K16274	2.3.2.27
XP_010921686.1	30.5684	4.93397	5.55376	1.8719e-83	1.18149e-80	Up	BAH, NLA; E3 ubiquitin-protein ligase BAH [EC:2.3.2.27]	K16275	2.3.2.27
XP_029118771.1	4.47753	2.1627	2.86979	1.51438e-11	2.69746e-10	Up	BAH, NLA; E3 ubiquitin-protein ligase BAH [EC:2.3.2.27]	K16275	2.3.2.27
XP_010936273.1	1.59267	0.671447	4.39529	0.000833691	0.00539817	Up	DRIP; E3 ubiquitin-protein ligase DRIP [EC:2.3.2.27]	K16277	2.3.2.27
XP_010940002.1	11.4548	3.51788	5.75842	2.68466e-30	1.93255e-28	Up	RHA2; E3 ubiquitin-protein ligase RHA2 [EC:2.3.2.27]	K16282	2.3.2.27
XP_010920537.1	2.0426	1.03041	5.94056	1.55928e-09	2.24937e-08	Up	SDIR1; E3 ubiquitin-protein ligase SDIR1 [EC:2.3.2.27]	K16283	2.3.2.27
XP_010937588.1	2.06422	1.0456	4.27766	6.04445e-05	0.00047448	Up	SDIR1; E3 ubiquitin-protein ligase SDIR1 [EC:2.3.2.27]	K16283	2.3.2.27
XP_010912969.1	21.0243	4.39398	6.71475	6.08079e-35	5.82032e-33	Up	XERICO; RING/U-box domain-containing protein [EC:2.3.2.27]	K16285	2.3.2.27
XP_010928061.1	36.746	5.19951	6.18502	5.25757e-89	4.0888e-86	Up	XERICO; RING/U-box domain-containing protein [EC:2.3.2.27]	K16285	2.3.2.27
XP_010942890.1	7.3069	2.86926	8.13234	2.86094e-36	2.95253e-34	Up	XERICO; RING/U-box domain-containing protein [EC:2.3.2.27]	K16285	2.3.2.27
XP_010917692.1	6.896	2.78576	-1.04901	0.00827657	0.0433758	Up	ATL23; E3 ubiquitin-protein ligase ATL23 [EC:2.3.2.27]	K19037	2.3.2.27
XP_010918198.1	3.06361	1.61523	1.28406	0.000111126	0.000839052	Up	ATL23; E3 ubiquitin-protein ligase ATL23 [EC:2.3.2.27]	K19037	2.3.2.27
XP_010916750.3	14.8105	3.88855	1.25663	1.9299e-13	4.15468e-12	Up	ATL41; E3 ubiquitin-protein ligase ATL41 [EC:2.3.2.27]	K19038	2.3.2.27
XP_010931361.1	1.91147	0.934683	2.55607	0.00263318	0.0154303	Up	ATL76S; E3 ubiquitin-protein ligase ATL10/75/76/77/78 [EC:2.3.2.27]	K19040	2.3.2.27
XP_019710905.1	2.25532	1.17333	0.925788	0.00677957	0.0363304	Up	ATL76S; E3 ubiquitin-protein ligase ATL10/75/76/77/78 [EC:2.3.2.27]	K19040	2.3.2.27
XP_010941913.3	1.90864	0.932545	3.85418	0.00451943	0.0252115	Up	No	K19041	2.3.2.27
XP_010929293.1	14.0289	3.81034	1.37767	6.05216e-11	1.02043e-09	Up	RNF38_44; E3 ubiquitin-protein ligase RNF38/44 [EC:2.3.2.27]	K19041	2.3.2.27
XP_010908606.1	2.99043	1.58035	6.03438	1.00075e-12	2.02808e-11	Up	BOI; E3 ubiquitin-protein ligase BOI and related proteins [EC:2.3.2.27]	K19042	2.3.2.27
XP_010933545.1	7.47653	2.90237	2.16846	9.55235e-17	2.73155e-15	Up	BOI; E3 ubiquitin-protein ligase BOI and related proteins [EC:2.3.2.27]	K19042	2.3.2.27
XP_019705245.1	3.35233	1.74516	5.08557	9.82405e-08	1.15416e-06	Up	BOI; E3 ubiquitin-protein ligase BOI and related proteins [EC:2.3.2.27]	K19042	2.3.2.27
XP_010914066.1	1.49685	0.581927	5.24383	0.00100797	0.0064216	Up	XBAT32_33; E3 ubiquitin-protein ligase XBAT32/33 [EC:2.3.2.27]	K19044	2.3.2.27
XP_010906327.1	2.19108	1.13164	5.07939	2.03121e-09	2.90418e-08	Up	BB; E3 ubiquitin-protein ligase BIG BROTHER and related proteins [EC:2.3.2.27]	K19045	2.3.2.27
XP_010932524.1	2.05391	1.03838	6.34003	3.73755e-09	5.20212e-08	Up	BB; E3 ubiquitin-protein ligase BIG BROTHER and related proteins [EC:2.3.2.27]	K19045	2.3.2.27
XP_010936603.1	2.61022	1.38417	1.89987	5.34797e-05	0.000423857	Up	BB; E3 ubiquitin-protein ligase BIG BROTHER and related proteins [EC:2.3.2.27]	K19045	2.3.2.27
XP_010926559.1	3.0633	1.61509	4.27397	0.006446	0.0347309	Up	No	K22378	2.3.2.27
XP_010938062.1	1.42185	0.507765	5.84752	0.00455279	0.0253748	Up	No	K22379	2.3.2.27
XP_010938163.1	1.60922	0.68636	6.05999	0.000121126	0.00090873	Up	ZNF598; E3 ubiquitin-protein ligase ZNF598 [EC:2.3.2.27]	K22381	2.3.2.27
XP_010926747.1	2.01044	1.00751	2.74826	0.00077165	0.00502334	Up	RNF4; E3 ubiquitin-protein ligase RNF4 [EC:2.3.2.27]	K22651	2.3.2.27
XP_010943958.1	31.9199	4.99638	4.76204	5.25239e-59	1.50491e-56	Up	No	K23047	2.3.2.27
XP_010919765.1	1.55238	0.634484	5.47162	0.000172284	0.00125681	Up	RMND5; E3 ubiquitin-protein transferase RMND5 [EC:2.3.2.27]	K23333	2.3.2.27
XP_010908490.1	1.38272	0.467506	5.30689	0.00661256	0.0355272	Up	RNF14, ARA54; E3 ubiquitin-protein ligase RNF14 [EC:2.3.2.31]	K11971	2.3.2.31
XP_010917393.1	5.41047	2.43575	-0.17447	0.000975191	0.00622918	Up	RNF144; E3 ubiquitin-protein ligase RNF144 [EC:2.3.2.31]	K11975	2.3.2.31
XP_010940147.1	2.05929	1.04215	3.63295	2.27949e-06	2.20854e-05	Up	UBE2M, UBC12; ubiquitin-conjugating enzyme E2 M [EC:2.3.2.34]	K10579	2.3.2.34
XP_010910090.1	9.17345	3.19746	9.09831	3.87408e-44	5.8993e-42	Up	No	K00685	2.3.2.8
XP_010915459.1	2.8133	1.49226	5.90008	4.34859e-13	9.11822e-12	Up	CS, gltA; citrate synthase [EC:2.3.3.1]	K01647	2.3.3.1
XP_010916480.1	1.68684	0.754326	6.22679	1.7563e-05	0.000150066	Up	CS, gltA; citrate synthase [EC:2.3.3.1]	K01647	2.3.3.1
XP_010907420.1	1.98626	0.990056	6.54585	1.39794e-08	1.8055e-07	Up	HMGCS; hydroxymethylglutaryl-CoA synthase [EC:2.3.3.10]	K01641	2.3.3.10
XP_010938232.1	18.7324	4.22746	2.00572	3.55593e-22	1.51531e-20	Up	ACLY; ATP citrate (pro-S)-lyase [EC:2.3.3.8]	K01648	2.3.3.8
XP_010943704.2	8.10629	3.01904	4.37676	2.44357e-17	7.34945e-16	Up	GALT29A; beta-1,6-galactosyltransferase [EC:2.4.1.-]	K00786	2.4.1.-
XP_010918766.1	3.9521	1.98262	1.66592	1.83781e-07	2.07139e-06	Up	MNN10; mannan polymerase II complex MNN10 subunit [EC:2.4.1.-]	K05531	2.4.1.-
XP_010908562.1	2.41612	1.27269	0.922622	0.00578452	0.0315022	Up	CALS; callose synthase [EC:2.4.1.-]	K11000	2.4.1.-
XP_010935011.1	2.34566	1.22999	6.40408	2.57515e-08	3.24415e-07	Up	CALS; callose synthase [EC:2.4.1.-]	K11000	2.4.1.-
XP_029121953.1	2.38702	1.25521	3.89237	8.90054e-09	1.17892e-07	Up	CALS; callose synthase [EC:2.4.1.-]	K11000	2.4.1.-
XP_010914943.1	4.38744	2.13338	5.23787	2.90067e-22	1.24706e-20	Up	No	K13496	2.4.1.-
XP_010914945.2	1.93652	0.953466	6.94157	4.26427e-06	3.9827e-05	Up	No	K13496	2.4.1.-
XP_010935519.1	1.84403	0.882864	4.3545	0.000501445	0.00337795	Up	No	K13496	2.4.1.-
XP_010935521.1	1.93132	0.949587	3.83086	0.000115477	0.000869344	Up	No	K13496	2.4.1.-
XP_019702964.1	36.1297	5.17511	0.0336263	1.63081e-08	2.092e-07	Up	No	K13496	2.4.1.-
XP_019710687.2	70.3459	6.1364	-0.800222	0.000104162	0.000790305	Up	No	K13496	2.4.1.-
XP_010939429.1	7.72784	2.95007	-0.542859	0.0031749	0.0182341	Up	FUT; xyloglucan fucosyltransferase [EC:2.4.1.-]	K13681	2.4.1.-
XP_010943042.1	34.5494	5.11059	-1.49429	0.000829448	0.00537229	Up	FUT; xyloglucan fucosyltransferase [EC:2.4.1.-]	K13681	2.4.1.-
XP_010923329.1	11.7272	3.55178	1.73471	8.88767e-11	1.47286e-09	Up	GALT2S; hydroxyproline O-galactosyltransferase 2/3/4/5/6 [EC:2.4.1.-]	K20843	2.4.1.-
XP_019709556.1	3.85036	1.94499	3.3665	2.39236e-15	6.10366e-14	Up	HPGT, B3GALT9_10_11; hydroxyproline O-galactosyltransferase HPGT [EC:2.4.1.-]	K20854	2.4.1.-
XP_010916559.1	2.86991	1.52101	4.25212	8.33963e-13	1.70757e-11	Up	B3GALT1S; beta-1,3-galactosyltransferase 1/2/3/4/5/7/8 [EC:2.4.1.-]	K20855	2.4.1.-
XP_010923857.1	25.9159	4.69576	-0.310183	9.17213e-07	9.42779e-06	Up	B3GALT1S; beta-1,3-galactosyltransferase 1/2/3/4/5/7/8 [EC:2.4.1.-]	K20855	2.4.1.-
XP_010929797.1	1.5481	0.630496	3.53645	0.00496081	0.0274103	Up	B3GALT1S; beta-1,3-galactosyltransferase 1/2/3/4/5/7/8 [EC:2.4.1.-]	K20855	2.4.1.-
XP_010913333.2	3.49155	1.80387	2.33291	1.40178e-07	1.61036e-06	Up	MUR3; xyloglucan galactosyltransferase MUR3 [EC:2.4.1.-]	K20888	2.4.1.-
XP_010933141.1	4.86587	2.2827	1.91003	1.13225e-05	9.95771e-05	Up	MUR3; xyloglucan galactosyltransferase MUR3 [EC:2.4.1.-]	K20888	2.4.1.-
XP_010911799.1	13.3605	3.7399	-1.00376	0.000333687	0.00231962	Up	GUX; xylan alpha-glucuronosyltransferase [EC:2.4.1.-]	K20890	2.4.1.-
XP_010934023.1	2.28699	1.19345	4.74836	4.74883e-08	5.80293e-07	Up	GLCAT14; beta-glucuronosyltransferase [EC:2.4.1.-]	K20891	2.4.1.-
XP_010914015.1	39.2733	5.29548	0.13672	1.26321e-10	2.06432e-09	Up	CSLD; cellulose synthase-like protein [EC:2.4.1.-]	K20924	2.4.1.-
XP_010922963.1	1.81872	0.86292	4.86549	2.90511e-06	2.77579e-05	Up	IPUT1; inositol phosphorylceramide glucuronosyltransferase 1 [EC:2.4.1.-]	K22809	2.4.1.-
XP_010910220.1	26.5322	4.72967	0.383043	9.35033e-11	1.54717e-09	Up	GALS; galactan beta-1,4-galactosyltransferase [EC:2.4.1.-]	K23869	2.4.1.-
XP_010910409.1	14.4448	3.85248	5.00625	3.56387e-62	1.14971e-59	Up	GALS; galactan beta-1,4-galactosyltransferase [EC:2.4.1.-]	K23869	2.4.1.-
XP_010928822.1	2.18564	1.12806	3.36523	1.57528e-06	1.56525e-05	Up	GALS; galactan beta-1,4-galactosyltransferase [EC:2.4.1.-]	K23869	2.4.1.-
XP_010932160.1	39.7234	5.31192	0.881612	2.89146e-08	3.61856e-07	Up	GALS; galactan beta-1,4-galactosyltransferase [EC:2.4.1.-]	K23869	2.4.1.-
NP_001306843.1	2.66243	1.41274	7.71835	1.37157e-08	1.77356e-07	Up	RGP, UTM; reversibly glycosylated polypeptide / UDP-arabinopyranose mutase [EC:2.4.1.- 5.4.99.30]	K13379	2.4.1.- 5.4.99.30
XP_010923637.1	4.47621	2.16228	6.79778	1.99311e-24	1.00582e-22	Up	RGP, UTM; reversibly glycosylated polypeptide / UDP-arabinopyranose mutase [EC:2.4.1.- 5.4.99.30]	K13379	2.4.1.- 5.4.99.30
XP_010939210.1	2.44334	1.28885	2.39008	1.50006e-05	0.000129467	Up	RGP, UTM; reversibly glycosylated polypeptide / UDP-arabinopyranose mutase [EC:2.4.1.- 5.4.99.30]	K13379	2.4.1.- 5.4.99.30
XP_019707971.1	1.46734	0.553201	5.05243	0.00197015	0.0118152	Up	RGP, UTM; reversibly glycosylated polypeptide / UDP-arabinopyranose mutase [EC:2.4.1.- 5.4.99.30]	K13379	2.4.1.- 5.4.99.30
XP_010907754.1	809.867	9.66154	2.17976	3.29149e-12	6.32324e-11	Up	No	K00728	2.4.1.109
XP_010913632.1	4.45347	2.15493	3.02713	2.31107e-05	0.000194041	Up	BZ1; anthocyanidin 3-O-glucosyltransferase [EC:2.4.1.115]	K12930	2.4.1.115
XP_010931260.1	1.42058	0.506477	4.61855	0.0060965	0.0330399	Up	ALG5; dolichyl-phosphate beta-glucosyltransferase [EC:2.4.1.117]	K00729	2.4.1.117
XP_010924731.1	2.77608	1.47305	3.46812	3.6421e-06	3.43401e-05	Up	CESA; cellulose synthase A [EC:2.4.1.12]	K10999	2.4.1.12
XP_010910683.1	12.4343	3.63626	9.15286	9.07844e-51	1.86498e-48	Up	GOLS; inositol 3-alpha-galactosyltransferase [EC:2.4.1.123]	K18819	2.4.1.123
XP_010921393.1	7.10471	2.82878	7.72291	1.28244e-32	1.06995e-30	Up	GOLS; inositol 3-alpha-galactosyltransferase [EC:2.4.1.123]	K18819	2.4.1.123
XP_010938189.1	14.6849	3.87626	5.63485	1.46865e-49	2.9206e-47	Up	GOLS; inositol 3-alpha-galactosyltransferase [EC:2.4.1.123]	K18819	2.4.1.123
XP_010936719.1	3.29717	1.72123	4.89824	3.01645e-10	4.70689e-09	Up	TOGT1; scopoletin glucosyltransferase [EC:2.4.1.128]	K23260	2.4.1.128
XP_010938368.1	1.4937	0.578888	6.74531	0.00209139	0.0124719	Up	SUS; sucrose synthase [EC:2.4.1.13]	K00695	2.4.1.13
XP_019710993.1	33.6977	5.07458	-1.53667	0.0043821	0.0245081	Up	SUS; sucrose synthase [EC:2.4.1.13]	K00695	2.4.1.13
XP_010907187.1	1.5163	0.600558	4.17106	0.00765768	0.0405077	Up	ALG2; alpha-1,3/alpha-1,6-mannosyltransferase [EC:2.4.1.132 2.4.1.257]	K03843	2.4.1.132 2.4.1.257
XP_010943217.1	1.95682	0.968511	7.39868	0.00281349	0.0163596	Up	No	K23279	2.4.1.136
XP_010906223.1	1.58057	0.660447	4.64303	0.00132462	0.00824713	Up	MGAT2; alpha-1,6-mannosyl-glycoprotein beta-1,2-N-acetylglucosaminyltransferase [EC:2.4.1.143]	K00736	2.4.1.143
XP_010914078.1	4.90475	2.29418	5.41441	1.11784e-11	2.02089e-10	Up	TPS; trehalose 6-phosphate synthase/phosphatase [EC:2.4.1.15 3.1.3.12]	K16055	2.4.1.15 3.1.3.12
XP_010929219.1	2.24557	1.16708	4.41416	2.06734e-05	0.00017452	Up	TPS; trehalose 6-phosphate synthase/phosphatase [EC:2.4.1.15 3.1.3.12]	K16055	2.4.1.15 3.1.3.12
XP_029121093.1	7.25167	2.85831	3.92246	3.95251e-26	2.22111e-24	Up	TPS; trehalose 6-phosphate synthase/phosphatase [EC:2.4.1.15 3.1.3.12]	K16055	2.4.1.15 3.1.3.12
XP_010913492.2	12.8674	3.68564	2.36898	8.79469e-13	1.79483e-11	Up	E2.4.1.207; xyloglucan:xyloglucosyl transferase [EC:2.4.1.207]	K08235	2.4.1.207
XP_029118905.1	35.3836	5.14501	-1.48491	0.000966272	0.00617492	Up	E2.4.1.207; xyloglucan:xyloglucosyl transferase [EC:2.4.1.207]	K08235	2.4.1.207
XP_010929299.1	118.571	6.88961	-0.270795	1.60736e-08	2.06374e-07	Up	TCH4; xyloglucan:xyloglucosyl transferase TCH4 [EC:2.4.1.207]	K14504	2.4.1.207
XP_010910133.1	2.76269	1.46607	3.69635	1.4155e-10	2.30195e-09	Up	CISZOG; cis-zeatin O-glucosyltransferase [EC:2.4.1.215]	K13495	2.4.1.215
XP_010918853.2	41.9843	5.39178	0.233656	1.4474e-10	2.35033e-09	Up	No	K13495	2.4.1.215
XP_010905160.1	2.09042	1.06379	6.91098	1.32336e-06	1.33226e-05	Up	OGT; protein O-GlcNAc transferase [EC:2.4.1.255]	K09667	2.4.1.255
XP_010913107.1	2.6565	1.40953	7.48776	2.20338e-09	3.13387e-08	Up	OGT; protein O-GlcNAc transferase [EC:2.4.1.255]	K09667	2.4.1.255
XP_010938087.1	2.19624	1.13504	3.59448	0.000382608	0.00263863	Up	ALG6; alpha-1,3-glucosyltransferase [EC:2.4.1.267]	K03848	2.4.1.267
XP_010911245.1	7.04282	2.81615	-1.00614	0.00493692	0.0272922	Up	CSLA; beta-mannan synthase [EC:2.4.1.32]	K13680	2.4.1.32
XP_010937164.1	2.52332	1.33532	6.00632	1.0106e-05	8.96389e-05	Up	CSLA; beta-mannan synthase [EC:2.4.1.32]	K13680	2.4.1.32
XP_010943313.1	3.50672	1.81012	3.77695	6.93456e-11	1.16112e-09	Up	RRT; rhamnogalacturonan I rhamnosyltransferase [EC:2.4.1.351]	K23280	2.4.1.351
XP_010908797.1	2.04678	1.03335	2.03235	0.00712819	0.0379743	Up	GAUT; alpha-1,4-galacturonosyltransferase [EC:2.4.1.43]	K13648	2.4.1.43
XP_010931908.1	1.59521	0.673747	3.97669	0.00219812	0.0130619	Up	GAUT; alpha-1,4-galacturonosyltransferase [EC:2.4.1.43]	K13648	2.4.1.43
XP_010937117.1	3.34649	1.74265	3.31504	0.000943375	0.00604206	Up	GAUT; alpha-1,4-galacturonosyltransferase [EC:2.4.1.43]	K13648	2.4.1.43
XP_010927356.1	2.69066	1.42796	4.99236	5.79765e-13	1.19892e-11	Up	MGD; 1,2-diacylglycerol 3-beta-galactosyltransferase [EC:2.4.1.46]	K03715	2.4.1.46
XP_010931766.1	30.4817	4.92987	2.05155	2.17756e-24	1.09763e-22	Up	E2.4.1.67; stachyose synthetase [EC:2.4.1.67]	K06611	2.4.1.67
XP_010906722.1	2.33949	1.22619	7.06197	2.70482e-11	4.71757e-10	Up	E2.4.1.82; raffinose synthase [EC:2.4.1.82]	K06617	2.4.1.82
XP_010908579.1	14.3796	3.84595	8.1302	7.25155e-58	1.99881e-55	Up	E2.4.1.82; raffinose synthase [EC:2.4.1.82]	K06617	2.4.1.82
XP_010929926.1	1.5635	0.644778	3.60174	0.00324627	0.0186269	Up	DPM1; dolichol-phosphate mannosyltransferase [EC:2.4.1.83]	K00721	2.4.1.83
XP_010932982.1	1.55712	0.638876	3.38508	0.00531576	0.0291496	Up	No	K00725	2.4.1.92
XP_029120010.1	2.08792	1.06207	4.44168	6.26995e-06	5.72218e-05	Up	No	K20784	2.4.2.-
XP_010934369.2	1.85875	0.894332	3.33319	7.69688e-05	0.000596241	Up	IRX9; putative beta-1,4-xylosyltransferase IRX9 [EC:2.4.2.-]	K20869	2.4.2.-
XP_010929696.1	4.41958	2.14391	2.60031	8.08862e-11	1.34659e-09	Up	IRX10; putative beta-1,4-xylosyltransferase IRX10 [EC:2.4.2.-]	K20870	2.4.2.-
XP_010932206.1	3.05917	1.61314	2.94122	9.64015e-06	8.56812e-05	Up	IRX14; putative beta-1,4-xylosyltransferase IRX14 [EC:2.4.2.-]	K20871	2.4.2.-
XP_010942307.1	9.22755	3.20595	4.14304	3.3942e-36	3.48634e-34	Up	No	K09668	2.4.2.- 2.4.1.-
XP_010918980.1	2.40632	1.26683	2.1372	6.7432e-06	6.12202e-05	Up	hisG; ATP phosphoribosyltransferase [EC:2.4.2.17]	K00765	2.4.2.17
XP_010907127.1	110.265	6.78483	8.1056	1.2275e-85	8.62238e-83	Up	PARP2_3_4; poly [ADP-ribose] polymerase 2/3/4 [EC:2.4.2.30]	K10798	2.4.2.30
XP_010913170.1	1.6054	0.682928	5.48951	8.4996e-05	0.000653773	Up	XYLT; glycoprotein 2-beta-D-xylosyltransferase [EC:2.4.2.38]	K03714	2.4.2.38
XP_010912249.1	2.63539	1.39802	1.31078	0.00147188	0.00906162	Up	XXT; xyloglucan 6-xylosyltransferase [EC:2.4.2.39]	K08238	2.4.2.39
XP_010922270.1	2.20034	1.13772	4.28825	1.41008e-06	1.41401e-05	Up	XXT; xyloglucan 6-xylosyltransferase [EC:2.4.2.39]	K08238	2.4.2.39
NP_001291355.1	2.61314	1.38578	0.787952	0.000614663	0.00406888	Up	HPT, HGGT, ubiA; homogentisate phytyltransferase / homogentisate geranylgeranyltransferase [EC:2.5.1.115 2.5.1.116]	K09833	2.5.1.115 2.5.1.116
XP_010929093.1	24.4576	4.61221	4.24552	3.83275e-53	8.64871e-51	Up	speE, SRM, SPE3; spermidine synthase [EC:2.5.1.16]	K00797	2.5.1.16
XP_010942212.1	1.41547	0.501279	7.3898	0.00846889	0.0443357	Up	speE, SRM, SPE3; spermidine synthase [EC:2.5.1.16]	K00797	2.5.1.16
XP_010904819.1	6.77308	2.75981	5.98572	1.12686e-17	3.48552e-16	Up	GST, gst; glutathione S-transferase [EC:2.5.1.18]	K00799	2.5.1.18
XP_010909100.1	2.04185	1.02987	6.63922	2.30556e-08	2.91718e-07	Up	GST, gst; glutathione S-transferase [EC:2.5.1.18]	K00799	2.5.1.18
XP_010921338.2	36.055	5.17213	-1.48437	0.00563426	0.0307502	Up	GST, gst; glutathione S-transferase [EC:2.5.1.18]	K00799	2.5.1.18
XP_010921802.1	1.86592	0.899885	8.0522	0.000835819	0.00541034	Up	GST, gst; glutathione S-transferase [EC:2.5.1.18]	K00799	2.5.1.18
XP_010926150.1	3.97025	1.98923	1.62689	5.63639e-08	6.82811e-07	Up	GST, gst; glutathione S-transferase [EC:2.5.1.18]	K00799	2.5.1.18
XP_010933918.1	2.6253	1.39248	2.37883	0.000363419	0.00251506	Up	GST, gst; glutathione S-transferase [EC:2.5.1.18]	K00799	2.5.1.18
XP_010937142.2	2.63096	1.39559	2.04379	3.40197e-05	0.00027839	Up	GST, gst; glutathione S-transferase [EC:2.5.1.18]	K00799	2.5.1.18
XP_010937143.1	42.7849	5.41903	3.79629	2.48334e-55	6.25156e-53	Up	GST, gst; glutathione S-transferase [EC:2.5.1.18]	K00799	2.5.1.18
XP_010938431.1	2.07301	1.05172	8.26645	0.00164671	0.0100358	Up	GST, gst; glutathione S-transferase [EC:2.5.1.18]	K00799	2.5.1.18
XP_010938837.1	75.9051	6.24612	2.52771	2.63841e-34	2.40892e-32	Up	GST, gst; glutathione S-transferase [EC:2.5.1.18]	K00799	2.5.1.18
XP_010939722.1	2.59266	1.37443	1.67383	5.2398e-05	0.000415814	Up	GST, gst; glutathione S-transferase [EC:2.5.1.18]	K00799	2.5.1.18
XP_019705325.2	12.3739	3.62923	0.258992	6.24018e-09	8.44859e-08	Up	GST, gst; glutathione S-transferase [EC:2.5.1.18]	K00799	2.5.1.18
XP_010921495.1	5.71251	2.51412	0.351616	6.11509e-06	5.58652e-05	Up	NAS; nicotianamine synthase [EC:2.5.1.43]	K05953	2.5.1.43
XP_010938261.1	25.8028	4.68946	1.35619	2.42066e-16	6.72764e-15	Up	NAS; nicotianamine synthase [EC:2.5.1.43]	K05953	2.5.1.43
XP_010915297.1	5.5266	2.46639	5.85199	2.35752e-34	2.15698e-32	Up	cysK; cysteine synthase [EC:2.5.1.47]	K01738	2.5.1.47
XP_010939244.1	1.53927	0.622242	3.88066	0.00945605	0.0490088	Up	cysK; cysteine synthase [EC:2.5.1.47]	K01738	2.5.1.47
XP_010939832.1	3.036	1.60217	7.82129	1.15794e-16	3.2939e-15	Up	metB; cystathionine gamma-synthase [EC:2.5.1.48]	K01739	2.5.1.48
XP_010937394.1	10.8719	3.44253	5.88469	6.63722e-20	2.40881e-18	Up	E2.5.1.54, aroF, aroG, aroH; 3-deoxy-7-phosphoheptulonate synthase [EC:2.5.1.54]	K01626	2.5.1.54
XP_010937630.1	16.7422	4.06541	4.04574	8.94358e-49	1.70088e-46	Up	No	K01626	2.5.1.54
XP_010930319.1	1.58802	0.667233	4.30806	0.00209987	0.0125208	Up	kdsA; 2-dehydro-3-deoxyphosphooctonate aldolase (KDO 8-P synthase) [EC:2.5.1.55]	K01627	2.5.1.55
XP_029123927.1	1.84729	0.88541	4.56924	6.02144e-05	0.000473016	Up	PGTB1; geranylgeranyl transferase type-1 subunit beta [EC:2.5.1.59]	K11713	2.5.1.59
XP_010921340.1	5.28993	2.40325	7.83073	1.39041e-06	1.39621e-05	Up	metK, MAT; S-adenosylmethionine synthetase [EC:2.5.1.6]	K00789	2.5.1.6
XP_010938162.1	1.4359	0.521952	6.48551	0.00700636	0.037403	Up	metK, MAT; S-adenosylmethionine synthetase [EC:2.5.1.6]	K00789	2.5.1.6
XP_010941482.1	1.46261	0.548545	8.88434	0.00880989	0.0459882	Up	metK, MAT; S-adenosylmethionine synthetase [EC:2.5.1.6]	K00789	2.5.1.6
XP_029119399.1	5.66921	2.50315	1.54026	1.83683e-07	2.07124e-06	Up	ACL5; thermospermine synthase [EC:2.5.1.79]	K18787	2.5.1.79
XP_010920378.1	13.8115	3.7878	8.82698	5.28814e-54	1.25849e-51	Up	GOT1; aspartate aminotransferase, cytoplasmic [EC:2.6.1.1]	K14454	2.6.1.1
XP_010911320.1	1.96042	0.971166	4.07425	2.8186e-06	2.69787e-05	Up	GOT2; aspartate aminotransferase, mitochondrial [EC:2.6.1.1]	K14455	2.6.1.1
XP_010925610.2	2.23063	1.15745	5.75999	2.94792e-10	4.60325e-09	Up	GOT2; aspartate aminotransferase, mitochondrial [EC:2.6.1.1]	K14455	2.6.1.1
XP_010940988.1	3.31878	1.73065	5.82227	1.00732e-22	4.48108e-21	Up	rocD, OAT; ornithine--oxo-acid transaminase [EC:2.6.1.13]	K00819	2.6.1.13
XP_010922125.1	2.96602	1.56853	0.879086	0.00121086	0.00759423	Up	glmS, GFPT; glutamine---fructose-6-phosphate transaminase (isomerizing) [EC:2.6.1.16]	K00820	2.6.1.16
XP_010939334.1	1.68205	0.750218	9.19667	0.00110438	0.00698474	Up	E2.6.1.42, ilvE; branched-chain amino acid aminotransferase [EC:2.6.1.42]	K00826	2.6.1.42
XP_010922677.1	6.59854	2.72215	6.02048	8.3171e-37	8.81309e-35	Up	AGXT2; alanine-glyoxylate transaminase / (R)-3-amino-2-methylpropionate-pyruvate transaminase [EC:2.6.1.44 2.6.1.40]	K00827	2.6.1.44 2.6.1.40
XP_019711215.1	2.02463	1.01766	6.57597	1.00795e-07	1.18289e-06	Up	TAT; tyrosine aminotransferase [EC:2.6.1.5]	K00815	2.6.1.5
XP_010932656.1	1.70919	0.773314	5.1173	0.00028008	0.00197439	Up	serC, PSAT1; phosphoserine aminotransferase [EC:2.6.1.52]	K00831	2.6.1.52
XP_010929075.1	1.7	0.765538	3.47662	0.000842902	0.00545133	Up	No	K13950	2.6.1.85
XP_010941664.1	1.46992	0.555742	8.22968	0.00517685	0.0284884	Up	POP2; 4-aminobutyrate---pyruvate transaminase [EC:2.6.1.96]	K16871	2.6.1.96
XP_010908580.1	1.6893	0.756423	6.02511	5.22131e-06	4.82276e-05	Up	No	K16903	2.6.1.99
XP_010940140.1	1.77988	0.831778	5.54752	4.08806e-06	3.82798e-05	Up	No	K16903	2.6.1.99
XP_010910279.1	2.15286	1.10626	2.02163	0.000297692	0.00208773	Up	TAA1; L-tryptophan---pyruvate aminotransferase [EC:2.6.1.99]	K16903	2.6.1.99
XP_010913491.1	1.74675	0.804677	3.70569	0.000157516	0.00115777	Up	PIGN; GPI ethanolamine phosphate transferase 1 [EC:2.7.-.-]	K05285	2.7.-.-
XP_010915378.1	5.7813	2.53139	1.69511	3.30903e-09	4.63232e-08	Up	E2.7.1.-; kinase [EC:2.7.1.-]	K00924	2.7.1.-
XP_010919259.1	8.32296	3.0571	0.76583	4.87225e-08	5.9454e-07	Up	E2.7.1.-; kinase [EC:2.7.1.-]	K00924	2.7.1.-
XP_010924441.2	7.16217	2.8404	3.65763	3.93185e-22	1.66734e-20	Up	E2.7.1.-; kinase [EC:2.7.1.-]	K00924	2.7.1.-
XP_010932521.2	13.8599	3.79285	-0.348139	3.63335e-06	3.42651e-05	Up	E2.7.1.-; kinase [EC:2.7.1.-]	K00924	2.7.1.-
XP_010938176.1	2.08039	1.05685	5.65939	3.46055e-08	4.29786e-07	Up	E2.7.1.-; kinase [EC:2.7.1.-]	K00924	2.7.1.-
XP_010910207.3	7.84834	2.97239	1.50926	3.06952e-09	4.30118e-08	Up	No	K00924	2.7.1.-
XP_010911143.1	177.64	7.47281	0.200529	6.03447e-13	1.24494e-11	Up	No	K00924	2.7.1.-
XP_010923278.1	2.41389	1.27136	4.51397	7.94153e-10	1.18203e-08	Up	No	K00924	2.7.1.-
XP_010924676.1	8.30451	3.0539	-0.894508	0.00514484	0.0283337	Up	No	K00924	2.7.1.-
XP_010933258.1	16.044	4.00397	2.72496	2.6456e-21	1.05511e-19	Up	No	K00924	2.7.1.-
XP_019706721.1	9.87898	3.30436	2.76628	8.22372e-19	2.75289e-17	Up	No	K00924	2.7.1.-
XP_019706843.1	8.8243	3.14148	1.65464	1.64705e-09	2.37048e-08	Up	No	K00924	2.7.1.-
XP_029121221.1	7.80543	2.96448	2.21131	2.30634e-12	4.51765e-11	Up	No	K00924	2.7.1.-
XP_010911032.2	1.90829	0.932284	4.65912	0.000548007	0.00366271	Up	dgkA, DGK; diacylglycerol kinase (ATP) [EC:2.7.1.107]	K00901	2.7.1.107
XP_019709885.1	1.46243	0.548372	5.60282	0.00392384	0.0221788	Up	dgkA, DGK; diacylglycerol kinase (ATP) [EC:2.7.1.107]	K00901	2.7.1.107
XP_010940630.1	3.00841	1.589	1.92708	0.00016344	0.0011971	Up	DOLK; dolichol kinase [EC:2.7.1.108]	K00902	2.7.1.108
XP_010914787.1	2.56022	1.35627	8.47646	2.6861e-11	4.6868e-10	Up	pfkA, PFK; 6-phosphofructokinase 1 [EC:2.7.1.11]	K00850	2.7.1.11
XP_010917037.1	1.65631	0.727972	4.46612	0.000200683	0.00144725	Up	pfkA, PFK; 6-phosphofructokinase 1 [EC:2.7.1.11]	K00850	2.7.1.11
XP_010942916.1	28.2292	4.81911	5.68661	9.45778e-43	1.3822e-40	Up	pfkA, PFK; 6-phosphofructokinase 1 [EC:2.7.1.11]	K00850	2.7.1.11
XP_010943649.1	2.35788	1.23749	3.19754	6.69835e-06	6.08637e-05	Up	idnK, gntK; gluconokinase [EC:2.7.1.12]	K00851	2.7.1.12
XP_010933625.1	1.73056	0.791243	5.52435	0.00046708	0.00316505	Up	CERK; ceramide kinase [EC:2.7.1.138]	K04715	2.7.1.138
XP_010929521.1	39.8414	5.3162	2.19101	3.03105e-32	2.48598e-30	Up	IPMK, IPK2; inositol-polyphosphate multikinase [EC:2.7.1.140 2.7.1.151]	K00915	2.7.1.140 2.7.1.151
XP_010942325.1	1.57342	0.653904	4.27652	0.00791208	0.0417166	Up	IPMK, IPK2; inositol-polyphosphate multikinase [EC:2.7.1.140 2.7.1.151]	K00915	2.7.1.140 2.7.1.151
XP_010910903.1	2.74671	1.45771	7.55445	6.6655e-09	8.9845e-08	Up	PIKFYVE, FAB1; 1-phosphatidylinositol-3-phosphate 5-kinase [EC:2.7.1.150]	K00921	2.7.1.150
XP_010908482.1	2.20121	1.1383	4.58925	2.15012e-07	2.4041e-06	Up	ITPK1; inositol-1,3,4-trisphosphate 5/6-kinase / inositol-tetrakisphosphate 1-kinase [EC:2.7.1.159 2.7.1.134]	K00913	2.7.1.159 2.7.1.134
XP_019711248.1	1.88443	0.914126	3.23039	0.000454817	0.00308868	Up	ITPK1; inositol-1,3,4-trisphosphate 5/6-kinase / inositol-tetrakisphosphate 1-kinase [EC:2.7.1.159 2.7.1.134]	K00913	2.7.1.159 2.7.1.134
XP_010943454.1	4.29473	2.10257	0.148507	0.00257619	0.0151309	Up	PRK, prkB; phosphoribulokinase [EC:2.7.1.19]	K00855	2.7.1.19
XP_010920467.1	2.3073	1.2062	4.64479	1.02747e-09	1.51225e-08	Up	ADK, adoK; adenosine kinase [EC:2.7.1.20]	K00856	2.7.1.20
XP_010934326.1	2.52304	1.33517	5.6276	1.16174e-13	2.5463e-12	Up	ADK, adoK; adenosine kinase [EC:2.7.1.20]	K00856	2.7.1.20
XP_029117870.1	28.0782	4.81138	-1.6574	0.00507184	0.0279632	Up	coaE; dephospho-CoA kinase [EC:2.7.1.24]	K00859	2.7.1.24
XP_010909773.1	3.74353	1.9044	7.1249	2.58345e-07	2.85129e-06	Up	No	K14156	2.7.1.32 2.7.1.82
XP_010907694.1	3.70643	1.89003	5.25842	2.95528e-23	1.378e-21	Up	E2.7.1.4, scrK; fructokinase [EC:2.7.1.4]	K00847	2.7.1.4
XP_010927874.1	1.68036	0.748766	2.15018	0.0070863	0.0377789	Up	E2.7.1.4, scrK; fructokinase [EC:2.7.1.4]	K00847	2.7.1.4
XP_010930218.1	179.37	7.48679	3.37157	2.73659e-41	3.73609e-39	Up	E2.7.1.4, scrK; fructokinase [EC:2.7.1.4]	K00847	2.7.1.4
XP_010912192.1	10.8497	3.43958	2.42398	5.62573e-19	1.9171e-17	Up	No	K00873	2.7.1.40
XP_010912195.1	2.37619	1.24865	7.79074	2.00497e-10	3.19614e-09	Up	PK, pyk; pyruvate kinase [EC:2.7.1.40]	K00873	2.7.1.40
XP_010921331.1	3.67192	1.87654	5.36827	9.5784e-19	3.19409e-17	Up	PK, pyk; pyruvate kinase [EC:2.7.1.40]	K00873	2.7.1.40
XP_010935910.1	1.56605	0.647134	6.39853	0.00030194	0.00211557	Up	PK, pyk; pyruvate kinase [EC:2.7.1.40]	K00873	2.7.1.40
XP_010938149.1	7.61983	2.92976	1.95337	4.53688e-15	1.13295e-13	Up	PK, pyk; pyruvate kinase [EC:2.7.1.40]	K00873	2.7.1.40
XP_010913777.2	1.75452	0.811079	3.2617	0.000277015	0.00195373	Up	GALAK; galacturonokinase [EC:2.7.1.44]	K18677	2.7.1.44
XP_019707924.1	2.43315	1.28282	5.90646	1.65878e-11	2.94382e-10	Up	E2.7.1.46; L-arabinokinase [EC:2.7.1.46]	K12446	2.7.1.46
XP_010926723.1	1.9453	0.959996	4.44421	2.14313e-06	2.08448e-05	Up	udk, UCK; uridine kinase [EC:2.7.1.48]	K00876	2.7.1.48
XP_010936100.1	2.08455	1.05973	3.57142	0.000610524	0.00404764	Up	thiM; hydroxyethylthiazole kinase [EC:2.7.1.50]	K00878	2.7.1.50
XP_019704577.1	2.21927	1.15009	3.96565	9.3642e-06	8.32967e-05	Up	MIK; 1D-myo-inositol 3-kinase [EC:2.7.1.64]	K19517	2.7.1.64
XP_010916982.1	2.44253	1.28838	3.98518	1.9315e-05	0.000164006	Up	aroK, aroL; shikimate kinase [EC:2.7.1.71]	K00891	2.7.1.71
XP_029122826.1	3.77591	1.91683	2.64108	2.0024e-10	3.19437e-09	Up	ETNK, EKI; ethanolamine kinase [EC:2.7.1.82]	K00894	2.7.1.82
XP_010939569.1	1.86763	0.901209	2.33232	0.000875402	0.00564642	Up	No	K00894	2.7.1.82
XP_010913416.1	2.67413	1.41907	8.04768	5.99305e-12	1.12067e-10	Up	pfp, PFP; diphosphate-dependent phosphofructokinase [EC:2.7.1.90]	K00895	2.7.1.90
XP_010905575.1	1.40424	0.489786	6.2219	0.00499608	0.0275912	Up	SPHK; sphingosine kinase [EC:2.7.1.91]	K04718	2.7.1.91
XP_010937037.1	1.71246	0.776067	4.65119	0.000122615	0.000919106	Up	SERK1; somatic embryogenesis receptor kinase 1 [EC:2.7.10.1 2.7.11.1]	K13418	2.7.10.1 2.7.11.1
XP_029118865.1	16.141	4.01266	2.82706	5.18043e-33	4.42379e-31	Up	No	K08888	2.7.10.2
XP_010929042.1	1.61504	0.691569	6.46475	0.000361479	0.00250243	Up	E2.7.11.-; protein-serine/threonine kinase [EC:2.7.11.-]	K08286	2.7.11.-
XP_010909190.1	1.61371	0.690385	7.47675	0.000193262	0.00139812	Up	CSNK1, CKI; casein kinase 1 [EC:2.7.11.1]	K02218	2.7.11.1
XP_010924972.1	2.24516	1.16682	7.58451	6.63051e-10	9.96773e-09	Up	CSNK1, CKI; casein kinase 1 [EC:2.7.11.1]	K02218	2.7.11.1
XP_010939113.1	1.61599	0.69242	7.47686	0.000220517	0.0015824	Up	CSNK2A; casein kinase II subunit alpha [EC:2.7.11.1]	K03097	2.7.11.1
XP_010921179.1	2.57429	1.36417	5.70213	1.14941e-12	2.31429e-11	Up	RPS6KB; ribosomal protein S6 kinase beta [EC:2.7.11.1]	K04688	2.7.11.1
XP_010938032.1	5.47093	2.45179	7.19736	4.38271e-28	2.78645e-26	Up	RPS6KB; ribosomal protein S6 kinase beta [EC:2.7.11.1]	K04688	2.7.11.1
XP_029121210.1	8.63406	3.11004	-1.39422	0.00535012	0.0293233	Up	No	K04733	2.7.11.1
XP_010906277.1	6.6859	2.74112	6.73618	0.00299278	0.0173	Up	No	K08811	2.7.11.1
XP_010928023.1	7.8818	2.97853	4.01678	1.84391e-25	9.9141e-24	Up	No	K08826	2.7.11.1
XP_010918290.1	2.2562	1.1739	5.39599	4.72879e-11	8.06042e-10	Up	SRPK3, STK23; serine/threonine-protein kinase SRPK3 [EC:2.7.11.1]	K08832	2.7.11.1
XP_010932673.2	1.67226	0.741799	3.63258	0.000579908	0.00385817	Up	SRPK3, STK23; serine/threonine-protein kinase SRPK3 [EC:2.7.11.1]	K08832	2.7.11.1
XP_010940053.1	1.41029	0.495994	5.905	0.00600856	0.0326242	Up	OXSR1, STK39; serine/threonine-protein kinase OSR1/STK39 [EC:2.7.11.1]	K08835	2.7.11.1
XP_010943618.1	2.54025	1.34497	4.36156	2.16256e-09	3.07985e-08	Up	OXSR1, STK39; serine/threonine-protein kinase OSR1/STK39 [EC:2.7.11.1]	K08835	2.7.11.1
XP_010913910.1	1.86588	0.899854	5.43651	1.36438e-06	1.37134e-05	Up	AAK; AP2-associated kinase [EC:2.7.11.1]	K08853	2.7.11.1
XP_010943528.1	3.08649	1.62597	5.79328	1.29835e-18	4.28366e-17	Up	AAK; AP2-associated kinase [EC:2.7.11.1]	K08853	2.7.11.1
XP_010910739.2	7.11471	2.83081	1.27919	4.52506e-10	6.92935e-09	Up	No	K08867	2.7.11.1
XP_010919301.3	2.62888	1.39445	5.9053	1.3487e-14	3.21144e-13	Up	WNK, PRKWNK; WNK lysine deficient protein kinase [EC:2.7.11.1]	K08867	2.7.11.1
XP_019704332.1	3.59181	1.84471	4.9391	1.52568e-16	4.30902e-15	Up	WNK, PRKWNK; WNK lysine deficient protein kinase [EC:2.7.11.1]	K08867	2.7.11.1
XP_010942059.1	13.7201	3.77822	0.886787	2.57464e-08	3.24415e-07	Up	No	K12567	2.7.11.1
XP_010921112.1	5.78547	2.53243	6.30552	2.23132e-08	2.82901e-07	Up	No	K12761	2.7.11.1
XP_010922703.1	2.35254	1.23422	4.77361	9.01177e-08	1.06303e-06	Up	No	K12761	2.7.11.1
XP_010906856.2	2.0546	1.03886	4.28506	2.01367e-06	1.96631e-05	Up	CPK; calcium-dependent protein kinase [EC:2.7.11.1]	K13412	2.7.11.1
XP_010911424.1	1.88167	0.912011	2.45474	0.00169049	0.0102653	Up	CPK; calcium-dependent protein kinase [EC:2.7.11.1]	K13412	2.7.11.1
XP_010922561.1	1.94128	0.957006	3.35491	0.000707775	0.00463245	Up	CPK; calcium-dependent protein kinase [EC:2.7.11.1]	K13412	2.7.11.1
XP_010929942.1	2.8336	1.50264	5.08266	7.45123e-15	1.81899e-13	Up	CPK; calcium-dependent protein kinase [EC:2.7.11.1]	K13412	2.7.11.1
XP_010931028.1	1.40986	0.495556	5.21365	0.00503582	0.027793	Up	CPK; calcium-dependent protein kinase [EC:2.7.11.1]	K13412	2.7.11.1
XP_010929601.1	3.88337	1.95731	5.10239	2.2775e-21	9.1417e-20	Up	PBS1; serine/threonine-protein kinase PBS1 [EC:2.7.11.1]	K13430	2.7.11.1
XP_010912131.1	2.48294	1.31205	6.9817	1.12439e-12	2.26706e-11	Up	PTI1; pto-interacting protein 1 [EC:2.7.11.1]	K13436	2.7.11.1
XP_010919796.1	4.53175	2.18007	6.84207	1.00249e-23	4.81893e-22	Up	SNRK2; serine/threonine-protein kinase SRK2 [EC:2.7.11.1]	K14498	2.7.11.1
XP_010930862.1	3.2049	1.68028	6.95146	5.92982e-17	1.72742e-15	Up	SNRK2; serine/threonine-protein kinase SRK2 [EC:2.7.11.1]	K14498	2.7.11.1
XP_010941849.1	2.19334	1.13313	7.11812	4.6636e-10	7.13399e-09	Up	SNRK2; serine/threonine-protein kinase SRK2 [EC:2.7.11.1]	K14498	2.7.11.1
XP_010918355.1	1.76523	0.81986	6.25236	0.000160049	0.00117464	Up	ERN1; serine/threonine-protein kinase/endoribonuclease IRE1 [EC:2.7.11.1 3.1.26.-]	K08852	2.7.11.1 3.1.26.-
XP_029116325.1	5.08039	2.34494	7.85974	1.29827e-18	4.28366e-17	Up	No	K07198	2.7.11.11
XP_010921114.1	4.63727	2.21328	7.59995	4.11853e-19	1.41791e-17	Up	PRKAA, AMPK; 5'-AMP-activated protein kinase, catalytic alpha subunit [EC:2.7.11.11]	K07198	2.7.11.11
XP_010925625.1	3.41428	1.77158	7.83526	5.30352e-10	8.05347e-09	Up	PRKAA, AMPK; 5'-AMP-activated protein kinase, catalytic alpha subunit [EC:2.7.11.11]	K07198	2.7.11.11
XP_010937988.1	1.38609	0.471021	7.1201	0.0093349	0.0484212	Up	PRKAA, AMPK; 5'-AMP-activated protein kinase, catalytic alpha subunit [EC:2.7.11.11]	K07198	2.7.11.11
XP_010938917.1	1.55428	0.636248	4.26743	0.001262	0.00789787	Up	PRKAA, AMPK; 5'-AMP-activated protein kinase, catalytic alpha subunit [EC:2.7.11.11]	K07198	2.7.11.11
XP_010943871.2	1.78085	0.832569	4.66229	8.04097e-06	7.23537e-05	Up	PRKAA, AMPK; 5'-AMP-activated protein kinase, catalytic alpha subunit [EC:2.7.11.11]	K07198	2.7.11.11
XP_010906537.1	2.85131	1.51162	1.51652	0.00476759	0.02644	Up	No	K08794	2.7.11.17
XP_010934324.1	2.67837	1.42135	5.78989	2.58685e-07	2.85359e-06	Up	No	K08794	2.7.11.17
XP_010916703.1	11.6799	3.54596	-0.55753	0.000121617	0.000911939	Up	No	K00871	2.7.11.19
XP_010943866.1	2.77976	1.47496	7.95249	7.07651e-14	1.58046e-12	Up	PDK2_3_4; pyruvate dehydrogenase kinase 2/3/4 [EC:2.7.11.2]	K00898	2.7.11.2
XP_010932121.1	2.67588	1.42001	1.38646	0.000300497	0.00210638	Up	CDK; cyclin-dependent kinase [EC:2.7.11.22]	K07760	2.7.11.22
XP_010932052.1	2.21807	1.1493	2.54522	5.04649e-05	0.000401718	Up	CDK12_13; cyclin-dependent kinase 12/13 [EC:2.7.11.22 2.7.11.23]	K08819	2.7.11.22 2.7.11.23
XP_010926048.1	2.34593	1.23016	3.1156	0.000438144	0.00298617	Up	No	K04468	2.7.11.24
XP_029119075.1	1.88084	0.911376	5.97956	1.29405e-06	1.30547e-05	Up	MPK6; mitogen-activated protein kinase 6 [EC:2.7.11.24]	K14512	2.7.11.24
XP_010924099.2	2.19947	1.13716	5.29648	3.8031e-10	5.8838e-09	Up	MPK1_2; mitogen-activated protein kinase 1/2 [EC:2.7.11.24]	K20535	2.7.11.24
XP_010920941.1	2.35536	1.23595	6.49939	1.31451e-07	1.5153e-06	Up	MPK3; mitogen-activated protein kinase 3 [EC:2.7.11.24]	K20536	2.7.11.24
XP_010919113.1	1.65327	0.725323	5.09443	0.000190555	0.0013797	Up	MPK4; mitogen-activated protein kinase 4 [EC:2.7.11.24]	K20600	2.7.11.24
XP_010911582.3	1.54526	0.627853	4.4445	0.00157885	0.00966908	Up	No	K04428	2.7.11.25
XP_010916553.1	1.57044	0.651166	6.8134	0.00672614	0.0360663	Up	MEKK1; mitogen-activated protein kinase kinase kinase 1 [EC:2.7.11.25]	K13414	2.7.11.25
XP_029123540.1	1.76745	0.821668	4.58322	0.000207996	0.00149776	Up	YDA; mitogen-activated protein kinase kinase kinase YODA [EC:2.7.11.25]	K20717	2.7.11.25
XP_019707184.1	8.48518	3.08495	-0.214082	5.7776e-06	5.30696e-05	Up	No	K13596	2.7.11.30
XP_029120661.1	1.56167	0.643086	6.29874	0.00100044	0.0063783	Up	E2.7.12.1; dual-specificity kinase [EC:2.7.12.1]	K08287	2.7.12.1
XP_010914109.1	9.09861	3.18565	4.24344	3.9589e-36	4.04728e-34	Up	MKK4_5; mitogen-activated protein kinase kinase 4/5 [EC:2.7.12.2]	K13413	2.7.12.2
XP_010929235.2	2.51844	1.33253	3.52939	1.89755e-06	1.86043e-05	Up	MKK4_5; mitogen-activated protein kinase kinase 4/5 [EC:2.7.12.2]	K13413	2.7.12.2
XP_010920511.1	1.71026	0.774212	3.06176	0.00729323	0.0387729	Up	ETR, ERS; ethylene receptor [EC:2.7.13.-]	K14509	2.7.13.-
XP_010935768.1	2.28251	1.19062	6.87899	6.47858e-09	8.74337e-08	Up	ETR, ERS; ethylene receptor [EC:2.7.13.-]	K14509	2.7.13.-
XP_010927761.1	3.55033	1.82795	6.95784	1.65446e-13	3.59011e-12	Up	AHK2_3_4; arabidopsis histidine kinase 2/3/4 (cytokinin receptor) [EC:2.7.13.3]	K14489	2.7.13.3
XP_010931191.1	16.8049	4.07081	-0.775792	2.6881e-05	0.000223714	Up	ALDH18A1, P5CS; delta-1-pyrroline-5-carboxylate synthetase [EC:2.7.2.11 1.2.1.41]	K12657	2.7.2.11 1.2.1.41
XP_010941661.1	3.18307	1.67042	6.01247	1.48521e-19	5.24593e-18	Up	PGK, pgk; phosphoglycerate kinase [EC:2.7.2.3]	K00927	2.7.2.3
XP_010908713.1	1.59997	0.678049	4.92948	0.0008058	0.00523001	Up	adk, AK; adenylate kinase [EC:2.7.4.3]	K00939	2.7.4.3
XP_010927827.1	1.47458	0.560305	5.23309	0.00306663	0.0176847	Up	adk, AK; adenylate kinase [EC:2.7.4.3]	K00939	2.7.4.3
XP_010940274.1	1.49554	0.580667	5.07277	0.000930921	0.0059762	Up	adk, AK; adenylate kinase [EC:2.7.4.3]	K00939	2.7.4.3
XP_010935173.1	1.74217	0.800881	6.38858	1.08437e-05	9.5695e-05	Up	AK6, FAP7; adenylate kinase [EC:2.7.4.3]	K18532	2.7.4.3
XP_010941354.1	1.5646	0.645795	5.52684	0.000563454	0.00375846	Up	AK6, FAP7; adenylate kinase [EC:2.7.4.3]	K18532	2.7.4.3
XP_010919758.1	2.27744	1.18741	7.25701	2.10671e-09	3.00522e-08	Up	ndk, NME; nucleoside-diphosphate kinase [EC:2.7.4.6]	K00940	2.7.4.6
XP_010924524.1	2.10088	1.07099	4.50934	2.16542e-08	2.75106e-07	Up	ndk, NME; nucleoside-diphosphate kinase [EC:2.7.4.6]	K00940	2.7.4.6
XP_010933580.1	2.61972	1.38941	7.31518	4.51174e-12	8.54308e-11	Up	ndk, NME; nucleoside-diphosphate kinase [EC:2.7.4.6]	K00940	2.7.4.6
XP_010910297.1	6.82151	2.77009	5.0008	1.46788e-37	1.64762e-35	Up	relA; GTP pyrophosphokinase [EC:2.7.6.5]	K00951	2.7.6.5
XP_010936905.1	8.76968	3.13252	6.00764	9.5403e-57	2.59681e-54	Up	relA; GTP pyrophosphokinase [EC:2.7.6.5]	K00951	2.7.6.5
XP_010940094.1	3.36751	1.75168	5.19253	1.22268e-14	2.92737e-13	Up	galT, GALT; UDPglucose--hexose-1-phosphate uridylyltransferase [EC:2.7.7.12]	K00965	2.7.7.12
XP_010931423.1	1.46528	0.55118	5.69476	0.00250719	0.0147396	Up	PCYT2; ethanolamine-phosphate cytidylyltransferase [EC:2.7.7.14]	K00967	2.7.7.14
XP_010914249.1	1.83932	0.879175	6.18833	2.8107e-07	3.08723e-06	Up	PCYT1; choline-phosphate cytidylyltransferase [EC:2.7.7.15]	K00968	2.7.7.15
XP_010940089.1	1.87079	0.903646	4.2318	5.74723e-05	0.000452454	Up	E2.7.7.3B; pantetheine-phosphate adenylyltransferase [EC:2.7.7.3]	K02201	2.7.7.3
XP_010926612.1	1.60786	0.685143	4.11526	0.000473396	0.00320486	Up	RNGTT; mRNA-capping enzyme [EC:2.7.7.50 3.6.1.74]	K13917	2.7.7.50 3.6.1.74
XP_029121498.1	25.698	4.68358	-1.71889	0.00792727	0.0417765	Up	RNGTT; mRNA-capping enzyme [EC:2.7.7.50 3.6.1.74]	K13917	2.7.7.50 3.6.1.74
XP_010912623.1	2.44001	1.28689	7.43136	8.69495e-09	1.15449e-07	Up	VTC2_5; GDP-L-galactose phosphorylase [EC:2.7.7.69]	K14190	2.7.7.69
XP_010917272.1	2.91785	1.54491	1.51096	5.6091e-06	5.15798e-05	Up	POLE2; DNA polymerase epsilon subunit 2 [EC:2.7.7.7]	K02325	2.7.7.7
XP_010907272.1	3.1764	1.66739	2.59656	1.39548e-06	1.40099e-05	Up	No	K02332	2.7.7.7
XP_010916260.1	6.03971	2.59448	4.21411	5.35992e-31	4.01082e-29	Up	PTDSS2; phosphatidylserine synthase 2 [EC:2.7.8.29]	K08730	2.7.8.29
XP_010922478.1	2.56735	1.36028	1.47918	7.50203e-05	0.000582079	Up	pgsA, PGS1; CDP-diacylglycerol---glycerol-3-phosphate 3-phosphatidyltransferase [EC:2.7.8.5]	K00995	2.7.8.5
XP_029120641.1	3.67499	1.87774	0.130461	0.00182806	0.0110177	Up	pgsA, PGS1; CDP-diacylglycerol---glycerol-3-phosphate 3-phosphatidyltransferase [EC:2.7.8.5]	K00995	2.7.8.5
XP_029120642.1	4.56251	2.18983	0.344244	0.000292235	0.00205342	Up	pgsA, PGS1; CDP-diacylglycerol---glycerol-3-phosphate 3-phosphatidyltransferase [EC:2.7.8.5]	K00995	2.7.8.5
XP_019708675.1	2.03869	1.02764	5.3713	1.35695e-05	0.000117816	Up	R1; alpha-glucan, water dikinase [EC:2.7.9.4]	K08244	2.7.9.4
XP_010920476.1	2.22882	1.15628	1.77782	0.000372856	0.00257423	Up	No	K01013	2.8.1.-
XP_019710654.1	3.2526	1.70159	3.01154	1.31947e-06	1.32865e-05	Up	No	K22312	2.8.2.39
XP_029119199.1	9.23085	3.20646	-0.097684	3.10399e-06	2.95738e-05	Up	No	K22312	2.8.2.39
XP_010904836.1	8.48481	3.08488	5.87649	3.0328e-60	9.10905e-58	Up	GID1; gibberellin receptor GID1 [EC:3.-.-.-]	K14493	3.-.-.-
XP_010938861.1	4.38839	2.13369	4.94782	2.85858e-26	1.62172e-24	Up	GID1; gibberellin receptor GID1 [EC:3.-.-.-]	K14493	3.-.-.-
XP_010941335.1	8.14512	3.02594	-0.525198	0.0029034	0.0168424	Up	No	K14570	3.1.-.-
XP_010932207.1	1.4749	0.560618	5.57825	0.00100861	0.0064238	Up	REX1, REXO1, REXO5, RNH70; RNA exonuclease [EC:3.1.-.-]	K14570	3.1.-.-
XP_010934243.1	1.53722	0.620328	3.66538	0.00499792	0.0275979	Up	No	K14648	3.1.-.-
XP_010922083.1	1.6228	0.698485	7.21429	0.00015587	0.00114636	Up	ERI2; ERI1 exoribonuclease 2 [EC:3.1.-.-]	K18417	3.1.-.-
XP_010921664.1	216.016	7.75499	2.34042	2.05212e-34	1.88947e-32	Up	CSE; caffeoylshikimate esterase [EC:3.1.1.-]	K18368	3.1.1.-
XP_010925265.1	3.49265	1.80432	7.30316	5.01075e-08	6.11099e-07	Up	CSE; caffeoylshikimate esterase [EC:3.1.1.-]	K18368	3.1.1.-
XP_010933723.1	72.3904	6.17773	-0.78717	0.000329755	0.00229573	Up	E3.1.1.11; pectinesterase [EC:3.1.1.11]	K01051	3.1.1.11
XP_019710103.1	104.102	6.70185	-0.411956	1.45351e-07	1.66429e-06	Up	E3.1.1.11; pectinesterase [EC:3.1.1.11]	K01051	3.1.1.11
XP_010910186.3	30.206	4.91676	-1.60058	0.00753102	0.0398958	Up	No	K01051	3.1.1.11
XP_010915596.1	5.48127	2.45451	4.56848	1.88153e-30	1.37488e-28	Up	IAH1; isoamyl acetate esterase [EC:3.1.1.112]	K23978	3.1.1.112
XP_010924206.1	1.57184	0.652459	5.05953	0.000522162	0.00350666	Up	IAH1; isoamyl acetate esterase [EC:3.1.1.112]	K23978	3.1.1.112
XP_010926726.1	38.0621	5.25028	-1.43236	0.00160298	0.00979807	Up	LIPA; lysosomal acid lipase/cholesteryl ester hydrolase [EC:3.1.1.13]	K01052	3.1.1.13
XP_019701506.1	1.91029	0.933794	3.10636	0.000124921	0.000934625	Up	No	K01052	3.1.1.13
XP_010905619.2	5.48158	2.45459	4.10061	5.91197e-21	2.30091e-19	Up	MGLL; acylglycerol lipase [EC:3.1.1.23]	K01054	3.1.1.23
XP_010910615.1	29.4719	4.88127	-0.153863	3.89446e-07	4.19717e-06	Up	MGLL; acylglycerol lipase [EC:3.1.1.23]	K01054	3.1.1.23
XP_029124077.1	3.58999	1.84398	3.8351	1.39413e-12	2.78897e-11	Up	TGL4; TAG lipase / steryl ester hydrolase / phospholipase A2 / LPA acyltransferase [EC:3.1.1.3 3.1.1.13 3.1.1.4 2.3.1.51]	K14674	3.1.1.3 3.1.1.13 3.1.1.4 2.3.1.51
XP_010937798.1	2.46934	1.30413	3.43393	6.33835e-08	7.62545e-07	Up	PGLS, pgl, devB; 6-phosphogluconolactonase [EC:3.1.1.31]	K01057	3.1.1.31
XP_010916514.1	54.7661	5.77521	-1.08937	1.04278e-05	9.2324e-05	Up	PLA2G, SPLA2; secretory phospholipase A2 [EC:3.1.1.4]	K01047	3.1.1.4
XP_029118416.1	4.60474	2.20312	-0.126764	0.00730677	0.0388401	Up	PPME1; protein phosphatase methylesterase 1 [EC:3.1.1.89]	K13617	3.1.1.89
XP_010917841.1	2.44217	1.28816	6.11562	3.50092e-11	6.02881e-10	Up	RRP6, EXOSC10; exosome complex exonuclease RRP6 [EC:3.1.13.-]	K12591	3.1.13.-
XP_010912580.1	1.61658	0.692947	4.98482	0.000611923	0.00405506	Up	ACOT13; acyl-coenzyme A thioesterase 13 [EC:3.1.2.-]	K17362	3.1.2.-
XP_010919272.1	2.30961	1.20765	6.72263	1.39785e-11	2.50011e-10	Up	ACOT13; acyl-coenzyme A thioesterase 13 [EC:3.1.2.-]	K17362	3.1.2.-
XP_010925300.1	2.57484	1.36448	6.20557	7.69354e-14	1.71212e-12	Up	FATB; fatty acyl-ACP thioesterase B [EC:3.1.2.14 3.1.2.21]	K10781	3.1.2.14 3.1.2.21
XP_010907898.1	2.80639	1.48871	4.59641	9.9637e-13	2.022e-11	Up	ACOT1_2_4; acyl-coenzyme A thioesterase 1/2/4 [EC:3.1.2.2]	K01068	3.1.2.2
XP_010919692.1	1.82282	0.866172	6.47786	5.17632e-06	4.78324e-05	Up	PPT; palmitoyl-protein thioesterase [EC:3.1.2.22]	K01074	3.1.2.22
XP_010925999.1	1.59421	0.672844	4.23633	0.000983632	0.00628034	Up	ABHD17; abhydrolase domain-containing protein 17 [EC:3.1.2.22]	K01076	3.1.2.22
XP_010940787.1	2.01674	1.01202	4.78839	6.74778e-08	8.0823e-07	Up	ABHD17; abhydrolase domain-containing protein 17 [EC:3.1.2.22]	K01076	3.1.2.22
XP_010942129.1	3.33057	1.73577	4.30237	5.10412e-17	1.49288e-15	Up	ABHD17; abhydrolase domain-containing protein 17 [EC:3.1.2.22]	K01076	3.1.2.22
XP_010943428.1	2.81528	1.49328	2.28599	3.80902e-07	4.11017e-06	Up	ABHD17; abhydrolase domain-containing protein 17 [EC:3.1.2.22]	K01076	3.1.2.22
XP_010909776.1	1.58068	0.660544	3.51287	0.00372289	0.0211362	Up	menI, DHNAT; 1,4-dihydroxy-2-naphthoyl-CoA hydrolase [EC:3.1.2.28]	K19222	3.1.2.28
XP_029121166.1	23.561	4.55833	-0.439725	2.47734e-07	2.74042e-06	Up	HIBCH; 3-hydroxyisobutyryl-CoA hydrolase [EC:3.1.2.4]	K05605	3.1.2.4
XP_010921850.1	2.95843	1.56483	7.20813	4.54832e-10	6.96252e-09	Up	No	K05605	3.1.2.4
XP_029118141.1	1.90005	0.926038	3.07473	0.000151919	0.0011195	Up	gloB, gloC, HAGH; hydroxyacylglutathione hydrolase [EC:3.1.2.6]	K01069	3.1.2.6
XP_010936080.1	2.54983	1.3504	4.35815	2.31349e-07	2.57711e-06	Up	TH2; thiamine phosphate phosphatase / amino-HMP aminohydrolase [EC:3.1.3.100 3.5.99.-]	K22911	3.1.3.100 3.5.99.-
XP_010910768.1	4.63687	2.21315	-0.329335	0.000818921	0.00531043	Up	FHY1; FMN hydrolase / 5-amino-6-(5-phospho-D-ribitylamino)uracil phosphatase [EC:3.1.3.102 3.1.3.104]	K20860	3.1.3.102 3.1.3.104
XP_010912826.1	10.6025	3.40633	-1.20828	0.00220946	0.0131221	Up	FHY1; FMN hydrolase / 5-amino-6-(5-phospho-D-ribitylamino)uracil phosphatase [EC:3.1.3.102 3.1.3.104]	K20860	3.1.3.102 3.1.3.104
XP_010916894.1	6.08637	2.60558	1.24043	1.28989e-08	1.6759e-07	Up	otsB; trehalose 6-phosphate phosphatase [EC:3.1.3.12]	K01087	3.1.3.12
XP_010939628.1	4.77278	2.25483	2.07756	3.50662e-07	3.80177e-06	Up	otsB; trehalose 6-phosphate phosphatase [EC:3.1.3.12]	K01087	3.1.3.12
XP_010904839.1	2.79832	1.48456	6.97818	3.51577e-15	8.85572e-14	Up	E3.1.3.16; protein phosphatase [EC:3.1.3.16]	K01090	3.1.3.16
XP_010915172.1	2.64981	1.40589	6.51108	1.0978e-14	2.64144e-13	Up	PPP2C; serine/threonine-protein phosphatase 2A catalytic subunit [EC:3.1.3.16]	K04382	3.1.3.16
XP_010936554.1	1.75353	0.810262	4.74553	2.73481e-05	0.000227124	Up	PPP2C; serine/threonine-protein phosphatase 2A catalytic subunit [EC:3.1.3.16]	K04382	3.1.3.16
XP_029123629.1	1.8886	0.91732	4.35695	1.76203e-05	0.000150526	Up	PPP2C; serine/threonine-protein phosphatase 2A catalytic subunit [EC:3.1.3.16]	K04382	3.1.3.16
XP_029123633.1	5.63193	2.49363	-0.889287	0.00391014	0.0221128	Up	PPP2C; serine/threonine-protein phosphatase 2A catalytic subunit [EC:3.1.3.16]	K04382	3.1.3.16
XP_010914475.1	1.60841	0.685631	5.91385	0.000971163	0.00620436	Up	PPP1C; serine/threonine-protein phosphatase PP1 catalytic subunit [EC:3.1.3.16]	K06269	3.1.3.16
XP_010920508.1	70.0393	6.13009	6.88238	7.26739e-62	2.29349e-59	Up	PP2C; protein phosphatase 2C [EC:3.1.3.16]	K14497	3.1.3.16
XP_010925402.1	3.99124	1.99684	8.4008	1.3485e-22	5.95018e-21	Up	PP2C; protein phosphatase 2C [EC:3.1.3.16]	K14497	3.1.3.16
XP_010931227.1	8.75766	3.13055	7.61607	1.19502e-40	1.58672e-38	Up	PP2C; protein phosphatase 2C [EC:3.1.3.16]	K14497	3.1.3.16
XP_010933112.1	51.8115	5.6952	2.05569	9.78642e-25	5.03792e-23	Up	PP2C; protein phosphatase 2C [EC:3.1.3.16]	K14497	3.1.3.16
XP_010937563.1	11.6387	3.54086	8.59469	5.16362e-48	9.37002e-46	Up	PP2C; protein phosphatase 2C [EC:3.1.3.16]	K14497	3.1.3.16
XP_019710324.1	9.04263	3.17674	5.87168	7.45674e-55	1.81424e-52	Up	PP2C; protein phosphatase 2C [EC:3.1.3.16]	K14497	3.1.3.16
XP_019710328.1	10.2361	3.3556	6.53217	5.89614e-56	1.56575e-53	Up	PP2C; protein phosphatase 2C [EC:3.1.3.16]	K14497	3.1.3.16
XP_010918359.1	1.74903	0.806557	3.34049	0.000481206	0.0032531	Up	PTC2_3; protein phosphatase PTC2/3 [EC:3.1.3.16]	K14803	3.1.3.16
XP_010921355.2	3.12484	1.64378	5.47055	1.03388e-05	9.15918e-05	Up	PTC2_3; protein phosphatase PTC2/3 [EC:3.1.3.16]	K14803	3.1.3.16
XP_010941495.1	1.97491	0.981785	5.35528	1.50034e-06	1.49728e-05	Up	PTC2_3; protein phosphatase PTC2/3 [EC:3.1.3.16]	K14803	3.1.3.16
XP_019710495.1	2.81457	1.49291	6.39145	2.00927e-17	6.09797e-16	Up	PTC2_3; protein phosphatase PTC2/3 [EC:3.1.3.16]	K14803	3.1.3.16
XP_010913969.1	1.847	0.885183	5.90526	1.36563e-07	1.57008e-06	Up	PPP4C; serine/threonine-protein phosphatase 4 catalytic subunit [EC:3.1.3.16]	K15423	3.1.3.16
XP_010928880.1	2.90448	1.53828	0.150901	0.00892193	0.0465006	Up	PPP4C; serine/threonine-protein phosphatase 4 catalytic subunit [EC:3.1.3.16]	K15423	3.1.3.16
XP_010913809.1	1.77613	0.828734	6.87047	4.07206e-06	3.81545e-05	Up	PPM1L, PP2CE; protein phosphatase 1L [EC:3.1.3.16]	K17506	3.1.3.16
XP_010916865.1	2.70119	1.43359	4.95513	7.00154e-14	1.56532e-12	Up	PPM1L, PP2CE; protein phosphatase 1L [EC:3.1.3.16]	K17506	3.1.3.16
XP_010926306.1	1.4304	0.516421	6.43721	0.004393	0.0245614	Up	PPM1L, PP2CE; protein phosphatase 1L [EC:3.1.3.16]	K17506	3.1.3.16
XP_010937884.1	8.70561	3.12194	4.78174	0.00369123	0.0209756	Up	PPM1L, PP2CE; protein phosphatase 1L [EC:3.1.3.16]	K17506	3.1.3.16
XP_010910989.2	1.48298	0.568502	5.65741	0.0012643	0.00791003	Up	UBLCP1; ubiquitin-like domain-containing CTD phosphatase 1 [EC:3.1.3.16]	K17618	3.1.3.16
XP_010921352.1	3.03379	1.60112	5.79475	7.18222e-15	1.75628e-13	Up	RPAP2; RNA polymerase II-associated protein 2 [EC:3.1.3.16]	K20827	3.1.3.16
XP_010913975.1	1.6845	0.752317	5.19448	1.99419e-05	0.000168803	Up	DUSP, MKP; dual specificity MAP kinase phosphatase [EC:3.1.3.16 3.1.3.48]	K04459	3.1.3.16 3.1.3.48
XP_010922073.1	6.06596	2.60074	7.21688	1.93594e-36	2.02188e-34	Up	DUSP12, YVH1; dual specificity phosphatase 12 [EC:3.1.3.16 3.1.3.48]	K14819	3.1.3.16 3.1.3.48
XP_010936365.1	1.91435	0.936854	2.99729	0.000148961	0.00109937	Up	PTEN; phosphatidylinositol-3,4,5-trisphosphate 3-phosphatase and dual-specificity protein phosphatase PTEN [EC:3.1.3.16 3.1.3.48 3.1.3.67]	K01110	3.1.3.16 3.1.3.48 3.1.3.67
XP_010936863.1	2.35561	1.2361	6.81446	3.44233e-09	4.8112e-08	Up	ACP5; tartrate-resistant acid phosphatase type 5 [EC:3.1.3.2]	K14379	3.1.3.2
XP_010937684.1	3.14273	1.65202	6.43426	5.83874e-15	1.44315e-13	Up	No	K14395	3.1.3.2
XP_010933824.1	5.6804	2.50599	4.20399	3.04169e-12	5.87966e-11	Up	No	K20279	3.1.3.36
XP_010926382.1	3.58461	1.84182	1.09817	2.42005e-06	2.33641e-05	Up	LPIN; phosphatidate phosphatase LPIN [EC:3.1.3.4]	K15728	3.1.3.4
XP_019707574.1	10.5212	3.39523	-1.20904	0.00769673	0.0406994	Up	LPIN; phosphatidate phosphatase LPIN [EC:3.1.3.4]	K15728	3.1.3.4
XP_010939889.1	3.56729	1.83483	7.47844	8.3822e-07	8.65876e-06	Up	No	K01102	3.1.3.43
XP_010920974.2	1.55702	0.638787	3.94868	0.00339454	0.0194163	Up	PDP; pyruvate dehydrogenase phosphatase [EC:3.1.3.43]	K01102	3.1.3.43
XP_010935169.1	2.97512	1.57295	6.31279	1.42605e-14	3.38821e-13	Up	PDP; pyruvate dehydrogenase phosphatase [EC:3.1.3.43]	K01102	3.1.3.43
XP_010937760.1	7.49509	2.90595	0.622018	6.83921e-09	9.21009e-08	Up	PDP; pyruvate dehydrogenase phosphatase [EC:3.1.3.43]	K01102	3.1.3.43
XP_010935000.1	1.70987	0.773889	4.65738	3.69732e-05	0.00030137	Up	No	K15616	3.1.3.48
XP_010908343.1	2.61583	1.38727	1.71156	0.000142702	0.00105712	Up	SIW14, OCA3; tyrosine-protein phosphatase SIW14 [EC:3.1.3.48]	K18045	3.1.3.48
XP_010911465.1	2.23161	1.15809	1.21668	0.00126809	0.00793071	Up	SIW14, OCA3; tyrosine-protein phosphatase SIW14 [EC:3.1.3.48]	K18045	3.1.3.48
XP_010913396.1	4.59265	2.19933	0.171987	0.000416082	0.0028456	Up	SIW14, OCA3; tyrosine-protein phosphatase SIW14 [EC:3.1.3.48]	K18045	3.1.3.48
XP_010921982.1	1.67029	0.740101	5.09552	2.8669e-05	0.00023737	Up	cysQ, MET22, BPNT1; 3'(2'), 5'-bisphosphate nucleotidase [EC:3.1.3.7]	K01082	3.1.3.7
XP_010924128.1	1.54436	0.627006	6.15441	0.000167168	0.00122154	Up	DPP1, DPPL, PLPP4_5; diacylglycerol diphosphate phosphatase / phosphatidate phosphatase [EC:3.1.3.81 3.1.3.4]	K18693	3.1.3.81 3.1.3.4
XP_010916395.1	366.642	8.51823	3.06683	1.00199e-34	9.38443e-33	Up	NUCS; nuclease S1 [EC:3.1.30.1]	K05986	3.1.30.1
XP_010916398.1	2.38009	1.25102	1.47526	0.00155468	0.00953499	Up	NUCS; nuclease S1 [EC:3.1.30.1]	K05986	3.1.30.1
XP_010919773.1	1.84075	0.880294	4.30489	7.22645e-06	6.54438e-05	Up	USB1; U6 snRNA phosphodiesterase [EC:3.1.4.-]	K23093	3.1.4.-
XP_010931722.1	9.65922	3.27191	-1.30299	0.00466377	0.0259435	Up	No	K08718	3.1.4.35
XP_010935183.1	2.35721	1.23708	5.09509	8.17416e-10	1.21499e-08	Up	PLD1_2; phospholipase D1/2 [EC:3.1.4.4]	K01115	3.1.4.4
XP_010938491.2	7.38119	2.88385	4.04304	2.6895e-23	1.25947e-21	Up	PLD1_2; phospholipase D1/2 [EC:3.1.4.4]	K01115	3.1.4.4
XP_010942074.1	18.3753	4.1997	3.85031	1.4564e-37	1.63896e-35	Up	PLD1_2; phospholipase D1/2 [EC:3.1.4.4]	K01115	3.1.4.4
XP_010906159.1	4.06289	2.02251	3.42317	1.98798e-09	2.84704e-08	Up	E3.1.4.46, glpQ, ugpQ; glycerophosphoryl diester phosphodiesterase [EC:3.1.4.46]	K01126	3.1.4.46
XP_010940537.1	260.24	8.0237	4.535	2.46608e-103	3.25456e-100	Up	No	K18436	3.1.4.53
XP_010925057.1	1.88172	0.91205	8.95281	3.72824e-05	0.000303606	Up	AMY, amyA, malS; alpha-amylase [EC:3.2.1.1]	K01176	3.2.1.1
XP_010943051.1	12.5536	3.65003	3.19019	8.12569e-16	2.16309e-14	Up	AMY, amyA, malS; alpha-amylase [EC:3.2.1.1]	K01176	3.2.1.1
XP_010943052.1	43.075	5.42878	1.43661	3.53182e-22	1.50651e-20	Up	AMY, amyA, malS; alpha-amylase [EC:3.2.1.1]	K01176	3.2.1.1
XP_010910507.1	334.856	8.3874	9.10918	8.79047e-117	1.82302e-113	Up	E3.2.1.14; chitinase [EC:3.2.1.14]	K01183	3.2.1.14
XP_010911007.1	757.54	9.56518	2.06037	5.49025e-35	5.26665e-33	Up	E3.2.1.14; chitinase [EC:3.2.1.14]	K01183	3.2.1.14
XP_010911581.1	105.679	6.72354	-0.377325	1.43546e-07	1.64559e-06	Up	E3.2.1.14; chitinase [EC:3.2.1.14]	K01183	3.2.1.14
XP_010924795.1	422.155	8.72163	7.98889	4.15558e-88	3.12034e-85	Up	E3.2.1.14; chitinase [EC:3.2.1.14]	K01183	3.2.1.14
XP_010934768.1	69.9002	6.12723	2.72303	1.07133e-42	1.55009e-40	Up	E3.2.1.14; chitinase [EC:3.2.1.14]	K01183	3.2.1.14
XP_019708324.1	226.344	7.82237	5.6648	2.30817e-85	1.59561e-82	Up	E3.2.1.14; chitinase [EC:3.2.1.14]	K01183	3.2.1.14
XP_029121104.1	327.034	8.3533	6.77947	1.18278e-127	3.96241e-124	Up	E3.2.1.14; chitinase [EC:3.2.1.14]	K01183	3.2.1.14
XP_029122229.1	51.3437	5.68211	-1.1092	0.000574297	0.00382434	Up	E3.2.1.14; chitinase [EC:3.2.1.14]	K01183	3.2.1.14
XP_010941399.1	153.311	7.26031	1.87353	3.33493e-29	2.25177e-27	Up	CHIB; basic endochitinase B [EC:3.2.1.14]	K20547	3.2.1.14
XP_010941404.1	33.7633	5.07738	5.04726	3.58671e-74	1.71654e-71	Up	CHIB; basic endochitinase B [EC:3.2.1.14]	K20547	3.2.1.14
XP_010927920.1	192.463	7.58844	0.332176	1.29569e-08	1.68243e-07	Up	E3.2.1.15; polygalacturonase [EC:3.2.1.15]	K01184	3.2.1.15
XP_010919815.1	13.2571	3.72869	10.3154	1.65105e-39	2.0198e-37	Up	E3.2.1.2; beta-amylase [EC:3.2.1.2]	K01177	3.2.1.2
XP_010915563.1	4.37611	2.12965	3.35815	2.61888e-17	7.86044e-16	Up	MAN1B, MNS3; endoplasmic reticulum Man9GlcNAc2 1,2-alpha-mannosidase [EC:3.2.1.209]	K23741	3.2.1.209
XP_010925674.1	1.59892	0.677101	3.61444	0.00557216	0.0304598	Up	MAN1B, MNS3; endoplasmic reticulum Man9GlcNAc2 1,2-alpha-mannosidase [EC:3.2.1.209]	K23741	3.2.1.209
XP_010938396.1	2.62299	1.39121	7.44726	1.62496e-10	2.61719e-09	Up	E3.2.1.21; beta-glucosidase [EC:3.2.1.21]	K01188	3.2.1.21
XP_019706264.1	2.44742	1.29126	2.47505	1.36136e-05	0.000118152	Up	No	K01188	3.2.1.21
XP_010942290.1	3.62952	1.85978	-0.4765	0.00485486	0.0268658	Up	No	K05350	3.2.1.21
XP_010929675.1	3.06986	1.61817	5.24949	1.43432e-12	2.86279e-11	Up	MAN2C1; alpha-mannosidase [EC:3.2.1.24]	K01191	3.2.1.24
XP_010919478.1	12.721	3.66914	7.4716	1.60245e-29	1.1025e-27	Up	INV, sacA; beta-fructofuranosidase [EC:3.2.1.26]	K01193	3.2.1.26
XP_010919275.1	2.29423	1.19801	3.42794	8.05217e-07	8.33168e-06	Up	TREH, treA, treF; alpha,alpha-trehalase [EC:3.2.1.28]	K01194	3.2.1.28
XP_019705692.1	11.8211	3.56329	4.74951	2.08015e-42	2.96055e-40	Up	TREH, treA, treF; alpha,alpha-trehalase [EC:3.2.1.28]	K01194	3.2.1.28
XP_010913808.1	10.8765	3.44314	3.39451	2.03395e-22	8.83157e-21	Up	GN5_6; glucan endo-1,3-beta-glucosidase 5/6 [EC:3.2.1.39]	K19893	3.2.1.39
XP_010928748.1	8.50329	3.08802	5.68572	7.9463e-37	8.46135e-35	Up	GN5_6; glucan endo-1,3-beta-glucosidase 5/6 [EC:3.2.1.39]	K19893	3.2.1.39
XP_010915660.1	9.42682	3.23677	0.227428	1.78943e-06	1.76316e-05	Up	E3.2.1.4; endoglucanase [EC:3.2.1.4]	K01179	3.2.1.4
XP_019708344.2	2.35222	1.23402	0.790008	0.00459951	0.0256254	Up	E3.2.1.4; endoglucanase [EC:3.2.1.4]	K01179	3.2.1.4
XP_010920344.1	1.77951	0.831479	6.02181	1.51959e-06	1.51475e-05	Up	GBA2; non-lysosomal glucosylceramidase [EC:3.2.1.45]	K17108	3.2.1.45
XP_010910083.1	2.8838	1.52797	4.65953	3.20376e-12	6.17102e-11	Up	HEXA_B; hexosaminidase [EC:3.2.1.52]	K12373	3.2.1.52
XP_010904719.1	7.32427	2.87268	2.45027	2.87117e-19	9.97147e-18	Up	abfA; alpha-L-arabinofuranosidase [EC:3.2.1.55]	K01209	3.2.1.55
XP_010928964.1	1.49991	0.584878	5.96367	0.00539386	0.0295594	Up	E3.2.1.6; endo-1,3(4)-beta-glucanase [EC:3.2.1.6]	K01180	3.2.1.6
XP_010907249.1	445.749	8.80009	6.39857	2.42795e-156	2.30306e-152	Up	No	K25108	3.2.1.73
XP_010907250.1	19.4518	4.28183	-0.0251904	1.30362e-06	1.31391e-05	Up	No	K25108	3.2.1.73
XP_010907251.1	388.012	8.59996	5.13949	8.95761e-28	5.56509e-26	Up	No	K25108	3.2.1.73
XP_010921890.2	377.216	8.55925	5.51525	4.49015e-126	1.39679e-122	Up	No	K25108	3.2.1.73
XP_010921891.1	553.653	9.11284	9.91005	5.41009e-171	2.35615e-166	Up	No	K25108	3.2.1.73
XP_010921894.1	411.725	8.68554	1.23699	7.03969e-17	2.03711e-15	Up	No	K25108	3.2.1.73
XP_010921895.1	36.7996	5.20162	1.85043	3.79434e-26	2.13774e-24	Up	No	K25108	3.2.1.73
XP_010914840.1	78.0291	6.28594	-0.686196	4.42792e-05	0.000355008	Up	MAN; mannan endo-1,4-beta-mannosidase [EC:3.2.1.78]	K19355	3.2.1.78
XP_010911062.2	1.45504	0.541056	4.32589	0.00900122	0.0468802	Up	MBD4; methyl-CpG-binding domain protein 4 [EC:3.2.2.-]	K10801	3.2.2.-
XP_010908963.1	2.57737	1.3659	4.70491	5.36143e-12	1.00515e-10	Up	LOG; cytokinin riboside 5'-monophosphate phosphoribohydrolase [EC:3.2.2.-]	K22522	3.2.2.-
XP_010910906.1	2.2715	1.18365	5.09873	1.45304e-08	1.87389e-07	Up	LOG; cytokinin riboside 5'-monophosphate phosphoribohydrolase [EC:3.2.2.-]	K22522	3.2.2.-
XP_010915294.1	130.264	7.02529	1.67701	4.1674e-23	1.91047e-21	Up	LOG; cytokinin riboside 5'-monophosphate phosphoribohydrolase [EC:3.2.2.-]	K22522	3.2.2.-
XP_010920460.1	21.1531	4.4028	0.532459	1.3438e-11	2.41137e-10	Up	LOG; cytokinin riboside 5'-monophosphate phosphoribohydrolase [EC:3.2.2.-]	K22522	3.2.2.-
XP_019709226.2	2.30437	1.20437	3.93706	5.09604e-07	5.396e-06	Up	LOG; cytokinin riboside 5'-monophosphate phosphoribohydrolase [EC:3.2.2.-]	K22522	3.2.2.-
XP_010942091.1	2.12709	1.08888	2.64346	5.03556e-05	0.000400994	Up	tag; DNA-3-methyladenine glycosylase I [EC:3.2.2.20]	K01246	3.2.2.20
XP_010943158.1	2.24668	1.16779	1.5511	0.00272943	0.0159278	Up	tag; DNA-3-methyladenine glycosylase I [EC:3.2.2.20]	K01246	3.2.2.20
XP_019702637.1	64.2377	6.00535	0.7487	2.43183e-13	5.19926e-12	Up	tag; DNA-3-methyladenine glycosylase I [EC:3.2.2.20]	K01246	3.2.2.20
XP_010935478.1	2.96463	1.56785	1.17251	0.00064345	0.00424139	Up	UNG, UDG; uracil-DNA glycosylase [EC:3.2.2.27]	K03648	3.2.2.27
XP_010909808.1	15.5041	3.95458	5.54023	5.71133e-55	1.40528e-52	Up	URH1; uridine nucleosidase [EC:3.2.2.3]	K01240	3.2.2.3
XP_010943708.1	14.4692	3.85491	1.29723	6.52322e-13	1.3445e-11	Up	URH1; uridine nucleosidase [EC:3.2.2.3]	K01240	3.2.2.3
XP_010908558.2	4.88729	2.28904	8.30183	2.6705e-17	7.99881e-16	Up	E3.3.1.1, ahcY; adenosylhomocysteinase [EC:3.3.1.1]	K01251	3.3.1.1
XP_010913095.1	2.69127	1.42829	7.54706	2.17212e-12	4.26309e-11	Up	E3.3.1.1, ahcY; adenosylhomocysteinase [EC:3.3.1.1]	K01251	3.3.1.1
XP_010914180.1	1.62314	0.698789	6.85128	0.00016308	0.00119507	Up	COPS5, CSN5; COP9 signalosome complex subunit 5 [EC:3.4.-.-]	K09613	3.4.-.-
XP_010929274.1	2.33254	1.2219	6.83513	1.94588e-10	3.11106e-09	Up	COPS5, CSN5; COP9 signalosome complex subunit 5 [EC:3.4.-.-]	K09613	3.4.-.-
XP_010910998.1	1.48545	0.570904	3.46462	0.00817355	0.0429082	Up	No	K12946	3.4.-.-
XP_019704247.1	2.50792	1.32649	4.70089	3.10108e-12	5.98649e-11	Up	SPCS1; signal peptidase complex subunit 1 [EC:3.4.-.-]	K12946	3.4.-.-
XP_010916356.1	1.62764	0.702781	4.84264	0.000176757	0.00128642	Up	SPCS3, SPC3; signal peptidase complex subunit 3 [EC:3.4.-.-]	K12948	3.4.-.-
XP_010942088.1	2.27499	1.18586	7.2683	3.6333e-10	5.6331e-09	Up	CARP, pepA; leucyl aminopeptidase [EC:3.4.11.1]	K01255	3.4.11.1
XP_010937267.1	1.59623	0.674672	6.91269	0.000407407	0.00279197	Up	NPEPPS; puromycin-sensitive aminopeptidase [EC:3.4.11.14]	K08776	3.4.11.14
XP_010914643.1	14.8987	3.89712	2.69874	1.01491e-25	5.58087e-24	Up	SCPL-II; serine carboxypeptidase-like clade II [EC:3.4.16.-]	K16297	3.4.16.-
XP_010930631.1	5.21703	2.38323	3.0757	1.72718e-19	6.07597e-18	Up	SCPL-II; serine carboxypeptidase-like clade II [EC:3.4.16.-]	K16297	3.4.16.-
XP_010937832.1	1.96037	0.971128	2.70378	0.000123671	0.000926547	Up	SCPL-II; serine carboxypeptidase-like clade II [EC:3.4.16.-]	K16297	3.4.16.-
XP_019708755.1	81.0243	6.34028	-0.674602	1.47649e-06	1.47517e-05	Up	SCPL-II; serine carboxypeptidase-like clade II [EC:3.4.16.-]	K16297	3.4.16.-
XP_029120363.1	1.7547	0.811226	5.80035	0.000136007	0.00101062	Up	NAALAD; N-acetylated-alpha-linked acidic dipeptidase [EC:3.4.17.21]	K01301	3.4.17.21
XP_010915069.1	2.53034	1.33933	3.54494	4.15683e-09	5.74656e-08	Up	No	K07752	3.4.17.22
XP_010940955.1	2.22431	1.15336	4.95042	5.31523e-10	8.06563e-09	Up	No	K11864	3.4.19.-
XP_010933598.1	7.09536	2.82687	5.82575	3.68505e-43	5.45876e-41	Up	UCHL3, YUH1; ubiquitin carboxyl-terminal hydrolase L3 [EC:3.4.19.12]	K05609	3.4.19.12
XP_010927076.1	1.67261	0.742098	6.18554	5.36555e-05	0.000425085	Up	UCHL5, UCH37; ubiquitin carboxyl-terminal hydrolase L5 [EC:3.4.19.12]	K05610	3.4.19.12
XP_010927926.1	1.52073	0.604765	3.9464	0.00264536	0.0154954	Up	USP22_27_51, UBP8; ubiquitin carboxyl-terminal hydrolase 22/27/51 [EC:3.4.19.12]	K11366	3.4.19.12
XP_010916869.1	1.99606	0.997158	5.20122	3.72219e-08	4.60133e-07	Up	USP12_46; ubiquitin carboxyl-terminal hydrolase 12/46 [EC:3.4.19.12]	K11842	3.4.19.12
XP_010926298.1	1.56557	0.646684	4.39136	0.00148917	0.00916288	Up	USP12_46; ubiquitin carboxyl-terminal hydrolase 12/46 [EC:3.4.19.12]	K11842	3.4.19.12
XP_019710573.2	2.37954	1.25069	5.56828	9.13232e-10	1.35188e-08	Up	USP12_46; ubiquitin carboxyl-terminal hydrolase 12/46 [EC:3.4.19.12]	K11842	3.4.19.12
XP_010912089.1	1.72891	0.789863	7.00007	1.86241e-05	0.00015848	Up	USP14, UBP6; ubiquitin carboxyl-terminal hydrolase 14 [EC:3.4.19.12]	K11843	3.4.19.12
XP_010919955.1	1.72004	0.782441	3.78351	0.000803514	0.00521673	Up	USP36_42; ubiquitin carboxyl-terminal hydrolase 36/42 [EC:3.4.19.12]	K11855	3.4.19.12
XP_010928622.1	1.7785	0.830661	5.81571	6.64828e-06	6.0434e-05	Up	USP36_42; ubiquitin carboxyl-terminal hydrolase 36/42 [EC:3.4.19.12]	K11855	3.4.19.12
XP_010939750.1	2.87212	1.52212	4.96692	2.87099e-10	4.48634e-09	Up	USP36_42; ubiquitin carboxyl-terminal hydrolase 36/42 [EC:3.4.19.12]	K11855	3.4.19.12
XP_010911673.1	3.98354	1.99405	1.65333	1.06467e-07	1.24611e-06	Up	No	K09637	3.4.21.-
XP_010911306.1	1.7302	0.790936	5.27633	7.55844e-06	6.82941e-05	Up	lepB; signal peptidase I [EC:3.4.21.89]	K03100	3.4.21.89
XP_010935090.1	1.64435	0.71752	5.54742	3.32671e-05	0.000272641	Up	SEC11, sipW; signal peptidase I [EC:3.4.21.89]	K13280	3.4.21.89
XP_010928427.2	3.16018	1.66001	0.792385	0.00013542	0.00100712	Up	XCP; xylem cysteine proteinase [EC:3.4.22.-]	K16290	3.4.22.-
XP_010927557.1	110.899	6.7931	2.69073	9.5941e-40	1.19723e-37	Up	CEP, CYSEP; KDEL-tailed cysteine endopeptidase [EC:3.4.22.-]	K16292	3.4.22.-
XP_010932269.2	6.8099	2.76763	-0.144298	9.08002e-05	0.000696817	Up	CEP, CYSEP; KDEL-tailed cysteine endopeptidase [EC:3.4.22.-]	K16292	3.4.22.-
XP_019703408.1	266.009	8.05533	3.90771	1.81825e-62	5.95389e-60	Up	CEP, CYSEP; KDEL-tailed cysteine endopeptidase [EC:3.4.22.-]	K16292	3.4.22.-
XP_010918606.1	17.1778	4.10248	0.938576	2.84716e-12	5.51831e-11	Up	CTSF; cathepsin F [EC:3.4.22.41]	K01373	3.4.22.41
XP_010943608.1	2.65058	1.40631	9.11021	1.74242e-10	2.79912e-09	Up	CTSF; cathepsin F [EC:3.4.22.41]	K01373	3.4.22.41
XP_010915381.1	8.64643	3.1121	1.89366	9.65871e-12	1.76076e-10	Up	No	K08592	3.4.22.68
XP_010940491.1	3.39042	1.76147	1.67198	1.96511e-07	2.20801e-06	Up	SPPL2B; signal peptide peptidase-like 2B [EC:3.4.23.-]	K09597	3.4.23.-
XP_029117616.1	1.47807	0.563719	6.23027	0.00107667	0.00682134	Up	SPPL2B; signal peptide peptidase-like 2B [EC:3.4.23.-]	K09597	3.4.23.-
XP_010916060.1	2.07134	1.05057	3.02547	0.00432636	0.0242275	Up	APF2; aspartyl protease family protein [EC:3.4.23.-]	K22683	3.4.23.-
XP_010926497.1	3.05603	1.61166	1.06507	3.78043e-05	0.000307511	Up	APF2; aspartyl protease family protein [EC:3.4.23.-]	K22683	3.4.23.-
XP_010914811.1	1.59921	0.677363	6.98994	0.000174845	0.00127399	Up	PMPCA, MAS2; mitochondrial-processing peptidase subunit alpha [EC:3.4.24.64]	K01412	3.4.24.64
XP_010931091.1	1.61779	0.694025	4.58353	0.000391095	0.00269205	Up	PMPCA, MAS2; mitochondrial-processing peptidase subunit alpha [EC:3.4.24.64]	K01412	3.4.24.64
XP_010937324.1	1.44919	0.535247	7.00873	0.00312598	0.0179912	Up	PSMA6; 20S proteasome subunit alpha 1 [EC:3.4.25.1]	K02730	3.4.25.1
XP_010940975.1	1.68884	0.756035	6.47878	8.57642e-06	7.6728e-05	Up	PSMB1; 20S proteasome subunit beta 6 [EC:3.4.25.1]	K02732	3.4.25.1
XP_010923643.1	1.46566	0.551552	7.20798	0.00338037	0.0193378	Up	PSMB2; 20S proteasome subunit beta 4 [EC:3.4.25.1]	K02734	3.4.25.1
XP_010938140.1	1.42685	0.512836	6.19974	0.00605747	0.0328626	Up	PSMB2; 20S proteasome subunit beta 4 [EC:3.4.25.1]	K02734	3.4.25.1
XP_010930290.1	1.61671	0.693064	6.08286	4.1783e-05	0.000336419	Up	PSMB7; 20S proteasome subunit beta 2 [EC:3.4.25.1]	K02739	3.4.25.1
XP_010928552.1	2.19361	1.13331	4.10514	2.76313e-07	3.03959e-06	Up	ILR1; IAA-amino acid hydrolase [EC:3.5.1.-]	K14664	3.5.1.-
XP_010924947.1	4.59517	2.20012	6.13939	1.87788e-35	1.82146e-33	Up	IAR3, ILL6; jasmonoyl-L-amino acid hydrolase [EC:3.5.1.127]	K21604	3.5.1.127
XP_019702100.1	5.58793	2.48231	4.51449	7.01949e-31	5.20793e-29	Up	IAR3, ILL6; jasmonoyl-L-amino acid hydrolase [EC:3.5.1.127]	K21604	3.5.1.127
XP_010919666.1	1.55846	0.640123	4.33835	0.00433236	0.0242517	Up	AGA, aspG; N4-(beta-N-acetylglucosaminyl)-L-asparaginase [EC:3.5.1.26]	K01444	3.5.1.26
XP_010943828.1	1.83431	0.87524	5.80693	4.62363e-07	4.93176e-06	Up	aguB; N-carbamoylputrescine amidase [EC:3.5.1.53]	K12251	3.5.1.53
XP_010924108.1	3.1079	1.63594	2.8743	3.45315e-09	4.82478e-08	Up	HDAC1_2; histone deacetylase 1/2 [EC:3.5.1.98]	K06067	3.5.1.98
XP_010939166.1	3.20677	1.68112	3.94827	1.35691e-14	3.22923e-13	Up	HDAC4_5; histone deacetylase 4/5 [EC:3.5.1.98]	K11406	3.5.1.98
XP_010922084.1	2.53931	1.34444	5.6907	5.23475e-09	7.15339e-08	Up	DPYS, dht, hydA; dihydropyrimidinase [EC:3.5.2.2]	K01464	3.5.2.2
XP_010919046.1	1.68726	0.754681	6.17026	1.19296e-05	0.000104515	Up	E3.5.3.1, rocF, arg; arginase [EC:3.5.3.1]	K01476	3.5.3.1
XP_010925031.1	3.86759	1.95144	8.0247	2.89567e-09	4.07554e-08	Up	cdd, CDA; cytidine deaminase [EC:3.5.4.5]	K01489	3.5.4.5
XP_010937877.2	2.13684	1.09548	4.74959	6.8639e-09	9.24048e-08	Up	AMPD; AMP deaminase [EC:3.5.4.6]	K01490	3.5.4.6
XP_010941628.1	2.03675	1.02627	6.43542	1.55127e-09	2.23855e-08	Up	LSG1; large subunit GTPase 1 [EC:3.6.1.-]	K14539	3.6.1.-
XP_010909617.1	4.40754	2.13997	1.53981	6.01979e-08	7.27033e-07	Up	No	K15078	3.6.1.-
XP_010909618.1	2.88175	1.52695	1.65799	5.28329e-06	4.87588e-05	Up	No	K15078	3.6.1.-
XP_019705633.2	1.86684	0.900595	3.62162	0.000402525	0.00276461	Up	No	K15078	3.6.1.-
XP_029124146.1	6.88014	2.78244	-0.703558	0.00218961	0.0130202	Up	No	K15078	3.6.1.-
XP_010922708.1	1.56666	0.647692	4.45922	0.00210846	0.0125668	Up	SLX1; structure-specific endonuclease subunit SLX1 [EC:3.6.1.-]	K15078	3.6.1.-
XP_010933793.1	1.60074	0.678738	5.41951	0.000120867	0.000906938	Up	ATAD1; ATPase family AAA domain-containing protein 1 [EC:3.6.1.-]	K22530	3.6.1.-
XP_010920680.1	1.56007	0.641612	5.31828	0.00175449	0.0106125	Up	ppa; inorganic pyrophosphatase [EC:3.6.1.1]	K01507	3.6.1.1
XP_010908267.1	6.78024	2.76134	0.0589932	5.54165e-05	0.000438091	Up	DCTPP1; dCTP diphosphatase [EC:3.6.1.12]	K16904	3.6.1.12
XP_010929851.1	7.45025	2.89729	1.15994	1.84312e-10	2.95544e-09	Up	DCTPP1; dCTP diphosphatase [EC:3.6.1.12]	K16904	3.6.1.12
XP_010922832.1	1.80116	0.848928	5.94488	3.04626e-07	3.33336e-06	Up	FHIT; bis(5'-adenosyl)-triphosphatase [EC:3.6.1.29]	K01522	3.6.1.29
XP_010925971.3	2.13575	1.09475	7.5652	4.28677e-08	5.26192e-07	Up	DHX8, PRP22; ATP-dependent RNA helicase DHX8/PRP22 [EC:3.6.4.13]	K12818	3.6.4.13
XP_010926650.1	1.96689	0.975917	2.45695	0.000984215	0.00628313	Up	DHX8, PRP22; ATP-dependent RNA helicase DHX8/PRP22 [EC:3.6.4.13]	K12818	3.6.4.13
XP_010911140.2	1.54818	0.630576	5.20225	0.000554473	0.00370252	Up	DDX5, DBP2; ATP-dependent RNA helicase DDX5/DBP2 [EC:3.6.4.13]	K12823	3.6.4.13
XP_010932245.1	2.43431	1.28351	6.6159	1.70148e-12	3.36976e-11	Up	DDX5, DBP2; ATP-dependent RNA helicase DDX5/DBP2 [EC:3.6.4.13]	K12823	3.6.4.13
XP_010941500.1	1.67242	0.741935	7.70706	8.79562e-05	0.000675707	Up	DDX5, DBP2; ATP-dependent RNA helicase DDX5/DBP2 [EC:3.6.4.13]	K12823	3.6.4.13
XP_010910077.1	1.44555	0.531618	5.59153	0.00549702	0.0301057	Up	DDX18, HAS1; ATP-dependent RNA helicase DDX18/HAS1 [EC:3.6.4.13]	K13179	3.6.4.13
XP_019710054.1	1.4532	0.53923	5.84182	0.00237288	0.0140143	Up	DHX36, RHAU; ATP-dependent RNA helicase DHX36 [EC:3.6.4.13]	K14442	3.6.4.13
XP_029117614.1	3.55149	1.82842	1.23891	1.73779e-06	1.71499e-05	Up	DHX36, RHAU; ATP-dependent RNA helicase DHX36 [EC:3.6.4.13]	K14442	3.6.4.13
XP_010930157.1	1.48393	0.56942	5.47677	0.00198482	0.0118933	Up	DDX10, DBP4; ATP-dependent RNA helicase DDX10/DBP4 [EC:3.6.4.13]	K14776	3.6.4.13
XP_010917885.1	1.47768	0.563339	4.9521	0.00316703	0.0181962	Up	DDX49, DBP8; ATP-dependent RNA helicase DDX49/DBP8 [EC:3.6.4.13]	K14778	3.6.4.13
XP_010920563.1	1.60191	0.679794	5.10459	0.00109745	0.00694494	Up	DDX31, DBP7; ATP-dependent RNA helicase DDX31/DBP7 [EC:3.6.4.13]	K14806	3.6.4.13
XP_010937935.1	3.11166	1.63768	6.72513	2.4167e-19	8.40652e-18	Up	DDX55, SPB4; ATP-dependent RNA helicase DDX55/SPB4 [EC:3.6.4.13]	K14809	3.6.4.13
XP_010936191.1	1.6795	0.74803	5.61883	1.10247e-05	9.71544e-05	Up	DDX56, DBP9; ATP-dependent RNA helicase DDX56/DBP9 [EC:3.6.4.13]	K14810	3.6.4.13
XP_010920029.2	2.04858	1.03462	6.94742	7.73201e-09	1.03389e-07	Up	DBP3; ATP-dependent RNA helicase DBP3 [EC:3.6.4.13]	K14811	3.6.4.13
XP_019704677.1	13.1255	3.7143	2.58693	7.19014e-28	4.49911e-26	Up	No	K17675	3.6.4.13
XP_010918007.1	1.97576	0.982409	5.74262	3.37804e-07	3.67333e-06	Up	DDX19, DBP5; ATP-dependent RNA helicase DDX19/DBP5 [EC:3.6.4.13]	K18655	3.6.4.13
XP_010904606.1	3.13037	1.64633	6.68532	3.01097e-18	9.67753e-17	Up	AFG1, LACE1; peroxisome-assembly ATPase [EC:3.6.4.7]	K18798	3.6.4.7
XP_010914551.1	1.54969	0.631976	5.76449	0.00118908	0.00746834	Up	SAR1; GTP-binding protein SAR1 [EC:3.6.5.-]	K07953	3.6.5.-
XP_010931759.1	2.31514	1.2111	6.0108	3.37709e-10	5.24522e-09	Up	SAR1; GTP-binding protein SAR1 [EC:3.6.5.-]	K07953	3.6.5.-
XP_010938435.1	37.1276	5.21442	-1.44003	0.00174315	0.0105527	Up	SEY1; protein SEY1 [EC:3.6.5.-]	K22698	3.6.5.-
XP_010909951.1	1.47678	0.562454	6.77705	0.00188393	0.0113242	Up	SRP54, ffh; signal recognition particle subunit SRP54 [EC:3.6.5.4]	K03106	3.6.5.4
XP_010918260.1	1.54653	0.629038	6.24276	0.000246928	0.00175775	Up	SRP54, ffh; signal recognition particle subunit SRP54 [EC:3.6.5.4]	K03106	3.6.5.4
XP_010931681.1	2.21643	1.14824	5.82655	3.57332e-10	5.54603e-09	Up	FAHD1; acylpyruvate hydrolase [EC:3.7.1.5]	K01557	3.7.1.5
XP_010912563.1	5.69004	2.50844	3.23579	9.96816e-13	2.022e-11	Up	PDC, pdc; pyruvate decarboxylase [EC:4.1.1.1]	K01568	4.1.1.1
XP_010922580.1	9.88398	3.30509	0.989043	5.29911e-10	8.04959e-09	Up	PDC, pdc; pyruvate decarboxylase [EC:4.1.1.1]	K01568	4.1.1.1
XP_010917271.1	1.81286	0.858269	8.73298	5.95738e-05	0.000468152	Up	E4.1.1.15, gadB, gadA, GAD; glutamate decarboxylase [EC:4.1.1.15]	K01580	4.1.1.15
XP_010937014.1	13.9842	3.80573	6.63326	7.61995e-61	2.30456e-58	Up	E4.1.1.15, gadB, gadA, GAD; glutamate decarboxylase [EC:4.1.1.15]	K01580	4.1.1.15
XP_010908989.1	3.57951	1.83976	8.36338	5.13926e-08	6.25195e-07	Up	E4.1.1.19; arginine decarboxylase [EC:4.1.1.19]	K01583	4.1.1.19
XP_010931896.1	74.4981	6.21913	1.7911	2.28417e-06	2.21259e-05	Up	DDC, TDC; aromatic-L-amino-acid/L-tryptophan decarboxylase [EC:4.1.1.28 4.1.1.105]	K01593	4.1.1.28 4.1.1.105
XP_010925637.2	2.47362	1.30662	8.85692	2.51947e-09	3.56252e-08	Up	No	K01595	4.1.1.31
XP_010915515.1	1.70662	0.771143	8.83789	0.000257306	0.00182537	Up	ppc; phosphoenolpyruvate carboxylase [EC:4.1.1.31]	K01595	4.1.1.31
XP_010907122.1	1.75727	0.813333	4.40915	1.59674e-05	0.000137294	Up	MVD, mvaD; diphosphomevalonate decarboxylase [EC:4.1.1.33]	K01597	4.1.1.33
XP_010907071.1	1.91804	0.939635	2.3601	0.000486461	0.00328412	Up	UXS1, uxs; UDP-glucuronate decarboxylase [EC:4.1.1.35]	K08678	4.1.1.35
XP_010922371.1	2.71754	1.4423	5.38754	5.18644e-11	8.8129e-10	Up	UXS1, uxs; UDP-glucuronate decarboxylase [EC:4.1.1.35]	K08678	4.1.1.35
XP_010937727.2	1.45311	0.539142	5.79673	0.0013445	0.00836011	Up	UXS1, uxs; UDP-glucuronate decarboxylase [EC:4.1.1.35]	K08678	4.1.1.35
XP_010938386.1	1.78158	0.83316	4.78701	9.12359e-05	0.000699668	Up	UXS1, uxs; UDP-glucuronate decarboxylase [EC:4.1.1.35]	K08678	4.1.1.35
XP_010914155.1	3.4409	1.78279	2.74892	4.54979e-08	5.57848e-07	Up	rbcS, cbbS; ribulose-bisphosphate carboxylase small chain [EC:4.1.1.39]	K01602	4.1.1.39
XP_010908072.2	1.67157	0.741206	7.78113	0.00371029	0.0210701	Up	E4.1.1.49, pckA; phosphoenolpyruvate carboxykinase (ATP) [EC:4.1.1.49]	K01610	4.1.1.49
XP_010934368.1	4.75824	2.25043	6.59986	9.79604e-17	2.79939e-15	Up	E4.1.1.49, pckA; phosphoenolpyruvate carboxykinase (ATP) [EC:4.1.1.49]	K01610	4.1.1.49
XP_010914049.1	4.42404	2.14537	9.16422	2.13474e-19	7.4555e-18	Up	speD, AMD1; S-adenosylmethionine decarboxylase [EC:4.1.1.50]	K01611	4.1.1.50
XP_010929198.1	1.83738	0.877653	6.83383	4.12445e-05	0.000332575	Up	speD, AMD1; S-adenosylmethionine decarboxylase [EC:4.1.1.50]	K01611	4.1.1.50
XP_010912239.1	2.25018	1.17004	8.31254	6.10407e-09	8.27641e-08	Up	ALDO; fructose-bisphosphate aldolase, class I [EC:4.1.2.13]	K01623	4.1.2.13
XP_010916257.1	2.79015	1.48034	7.46328	2.83443e-14	6.53825e-13	Up	ALDO; fructose-bisphosphate aldolase, class I [EC:4.1.2.13]	K01623	4.1.2.13
XP_010926082.1	2.52254	1.33488	6.50765	2.46363e-08	3.10906e-07	Up	ALDO; fructose-bisphosphate aldolase, class I [EC:4.1.2.13]	K01623	4.1.2.13
XP_010927580.1	4.0598	2.02141	9.20576	1.15532e-20	4.41361e-19	Up	ALDO; fructose-bisphosphate aldolase, class I [EC:4.1.2.13]	K01623	4.1.2.13
XP_010932289.1	4.10455	2.03723	7.95413	4.13531e-21	1.62689e-19	Up	ALDO; fructose-bisphosphate aldolase, class I [EC:4.1.2.13]	K01623	4.1.2.13
XP_010940458.1	1.72811	0.789198	8.0739	0.000115035	0.000866311	Up	ALDO; fructose-bisphosphate aldolase, class I [EC:4.1.2.13]	K01623	4.1.2.13
XP_010913027.1	1.97423	0.981291	5.27636	8.97495e-08	1.05898e-06	Up	SGPL1, DPL1; sphinganine-1-phosphate aldolase [EC:4.1.2.27]	K01634	4.1.2.27
XP_010924161.1	1.84072	0.88027	6.35527	7.06203e-07	7.3438e-06	Up	HACL1; 2-hydroxyacyl-CoA lyase [EC:4.1.2.63]	K12261	4.1.2.63
XP_010920316.1	48.2816	5.5934	-1.20918	8.61067e-05	0.000661965	Up	K15404, CER1; aldehyde decarbonylase [EC:4.1.99.5]	K15404	4.1.99.5
XP_010917557.1	1.80794	0.85435	2.76415	0.000874708	0.00564293	Up	GAMMACA; gamma-carbonic anhydrase [EC:4.2.1.-]	K01726	4.2.1.-
XP_010931534.1	1.67719	0.746045	5.93957	6.52814e-06	5.94163e-05	Up	GAMMACA; gamma-carbonic anhydrase [EC:4.2.1.-]	K01726	4.2.1.-
XP_010939751.1	1.61668	0.693033	4.86018	0.00014429	0.00106725	Up	cynT, can; carbonic anhydrase [EC:4.2.1.1]	K01673	4.2.1.1
XP_029116697.1	390.726	8.61001	9.50129	7.93684e-136	3.14234e-132	Up	cah; carbonic anhydrase [EC:4.2.1.1]	K01674	4.2.1.1
XP_010943009.2	8.7847	3.13499	8.78335	5.74983e-36	5.78316e-34	Up	No	K13258	4.2.1.105
XP_010943010.1	9.20033	3.20169	6.93209	1.8321e-40	2.41057e-38	Up	No	K13258	4.2.1.105
XP_010907928.1	3.03133	1.59995	9.22669	2.82167e-14	6.51919e-13	Up	ENO, eno; enolase [EC:4.2.1.11]	K01689	4.2.1.11
XP_010910644.1	3.05191	1.60971	5.91162	8.45154e-16	2.24309e-14	Up	ENO, eno; enolase [EC:4.2.1.11]	K01689	4.2.1.11
XP_010913597.1	1.883	0.913032	5.64909	9.77664e-08	1.14952e-06	Up	ENO, eno; enolase [EC:4.2.1.11]	K01689	4.2.1.11
XP_010933076.1	2.70684	1.43661	8.50063	1.10697e-11	2.00372e-10	Up	ENO, eno; enolase [EC:4.2.1.11]	K01689	4.2.1.11
XP_010940278.1	1.61815	0.694342	5.22979	0.000122702	0.000919598	Up	DJ1D; D-lactate dehydratase [EC:4.2.1.130]	K18881	4.2.1.130
XP_010915852.1	2.37995	1.25093	5.21164	2.96899e-12	5.74423e-11	Up	MFP2; enoyl-CoA hydratase/3-hydroxyacyl-CoA dehydrogenase [EC:4.2.1.17 1.1.1.35 1.1.1.211]	K10527	4.2.1.17 1.1.1.35 1.1.1.211
XP_010925875.1	3.90106	1.96386	8.80211	3.82737e-19	1.32186e-17	Up	MFP2; enoyl-CoA hydratase/3-hydroxyacyl-CoA dehydrogenase [EC:4.2.1.17 1.1.1.35 1.1.1.211]	K10527	4.2.1.17 1.1.1.35 1.1.1.211
XP_010931678.1	6.56787	2.71543	8.77667	2.82174e-33	2.44314e-31	Up	MFP2; enoyl-CoA hydratase/3-hydroxyacyl-CoA dehydrogenase [EC:4.2.1.17 1.1.1.35 1.1.1.211]	K10527	4.2.1.17 1.1.1.35 1.1.1.211
XP_010938348.1	1.93793	0.954513	6.52331	1.42859e-07	1.63814e-06	Up	E4.2.1.2B, fumC, FH; fumarate hydratase, class II [EC:4.2.1.2]	K01679	4.2.1.2
XP_010930641.1	2.24021	1.16364	6.28504	1.47632e-08	1.9011e-07	Up	trpB; tryptophan synthase beta chain [EC:4.2.1.20]	K01696	4.2.1.20
XP_010942223.1	1.78279	0.834135	5.2158	1.46373e-05	0.000126558	Up	trpB; tryptophan synthase beta chain [EC:4.2.1.20]	K06001	4.2.1.20
XP_010918136.1	2.97	1.57046	8.17656	5.82749e-13	1.20395e-11	Up	ACO, acnA; aconitate hydratase [EC:4.2.1.3]	K01681	4.2.1.3
XP_010943467.1	4.87418	2.28516	7.20331	2.64458e-26	1.50949e-24	Up	ACO, acnA; aconitate hydratase [EC:4.2.1.3]	K01681	4.2.1.3
XP_010919697.1	1.48418	0.569664	7.42349	0.00402618	0.0226983	Up	leuD, IPMI-S; 3-isopropylmalate/(R)-2-methylmalate dehydratase small subunit [EC:4.2.1.33 4.2.1.35]	K01704	4.2.1.33 4.2.1.35
XP_010934533.1	15.8202	3.9837	-0.829324	0.000403934	0.0027721	Up	gmd, GMDS; GDPmannose 4,6-dehydratase [EC:4.2.1.47]	K01711	4.2.1.47
XP_010941001.1	1.94139	0.957091	4.91175	0.000111865	0.000843897	Up	gmd, GMDS; GDPmannose 4,6-dehydratase [EC:4.2.1.47]	K01711	4.2.1.47
XP_010940485.1	2.34869	1.23186	5.12875	2.47807e-10	3.90457e-09	Up	ilvD; dihydroxy-acid dehydratase [EC:4.2.1.9]	K01687	4.2.1.9
XP_010910070.1	3.44356	1.7839	4.91185	0.00137076	0.00851005	Up	ADT, PDT; arogenate/prephenate dehydratase [EC:4.2.1.91 4.2.1.51]	K05359	4.2.1.91 4.2.1.51
XP_010914860.1	3.11913	1.64114	4.71948	4.10834e-11	7.03864e-10	Up	ADT, PDT; arogenate/prephenate dehydratase [EC:4.2.1.91 4.2.1.51]	K05359	4.2.1.91 4.2.1.51
XP_010933891.1	3.04555	1.6067	1.31993	0.00112347	0.00709313	Up	ADT, PDT; arogenate/prephenate dehydratase [EC:4.2.1.91 4.2.1.51]	K05359	4.2.1.91 4.2.1.51
XP_010915208.1	315.462	8.30132	0.983258	2.68083e-06	2.57278e-05	Up	AOS; hydroperoxide dehydratase [EC:4.2.1.92]	K01723	4.2.1.92
XP_010941897.1	4.63738	2.21331	3.58653	5.18953e-08	6.30783e-07	Up	AOS; hydroperoxide dehydratase [EC:4.2.1.92]	K01723	4.2.1.92
XP_010910997.1	1.78603	0.836752	5.4355	1.02912e-05	9.12075e-05	Up	thrC; threonine synthase [EC:4.2.3.1]	K01733	4.2.3.1
XP_010935108.1	1.63079	0.705569	5.13809	0.00016112	0.0011817	Up	aroB; 3-dehydroquinate synthase [EC:4.2.3.4]	K01735	4.2.3.4
XP_010933388.1	2.17229	1.11922	6.40567	3.51916e-09	4.90755e-08	Up	E4.3.1.19, ilvA, tdcB; threonine dehydratase [EC:4.3.1.19]	K01754	4.3.1.19
XP_010919134.3	38.9877	5.28495	0.161799	6.60041e-08	7.91449e-07	Up	ACS1_2_6; 1-aminocyclopropane-1-carboxylate synthase 1/2/6 [EC:4.4.1.14]	K20772	4.4.1.14
XP_010931859.1	1.58036	0.660253	8.99701	0.00120539	0.00756314	Up	GLO1, gloA; lactoylglutathione lyase [EC:4.4.1.5]	K01759	4.4.1.5
XP_010925941.1	2.0873	1.06164	1.06259	0.00649953	0.035002	Up	moaC, CNX3; cyclic pyranopterin monophosphate synthase [EC:4.6.1.17]	K03637	4.6.1.17
XP_010908763.1	1.76953	0.823367	7.00373	1.53574e-05	0.00013244	Up	RNASET2; ribonuclease T2 [EC:4.6.1.19]	K01166	4.6.1.19
XP_010912809.1	2.99802	1.58401	6.1555	3.45385e-12	6.62345e-11	Up	RNASET2; ribonuclease T2 [EC:4.6.1.19]	K01166	4.6.1.19
XP_010937158.1	85.1182	6.4114	-0.599387	3.90298e-05	0.000316888	Up	RNASET2; ribonuclease T2 [EC:4.6.1.19]	K01166	4.6.1.19
XP_010912122.1	11.7818	3.55848	5.21166	3.92668e-59	1.13252e-56	Up	hemH, FECH; protoporphyrin/coproporphyrin ferrochelatase [EC:4.98.1.1 4.99.1.9]	K01772	4.98.1.1 4.99.1.9
XP_010913104.1	1.53338	0.61672	6.5377	0.00060716	0.00402656	Up	hemH, FECH; protoporphyrin/coproporphyrin ferrochelatase [EC:4.98.1.1 4.99.1.9]	K01772	4.98.1.1 4.99.1.9
XP_010907484.1	6.50467	2.70148	6.97085	3.83768e-22	1.63059e-20	Up	SGR, SGRL; magnesium dechelatase [EC:4.99.1.10]	K22013	4.99.1.10
XP_010928683.1	1.81271	0.858147	6.95667	1.91767e-06	1.87804e-05	Up	E5.1.3.15; glucose-6-phosphate 1-epimerase [EC:5.1.3.15]	K01792	5.1.3.15
XP_010932849.2	2.43416	1.28343	2.16044	9.4522e-05	0.000723086	Up	GME; GDP-D-mannose 3', 5'-epimerase [EC:5.1.3.18 5.1.3.-]	K10046	5.1.3.18 5.1.3.-
XP_010935952.1	2.31146	1.2088	9.50684	5.92596e-08	7.16097e-07	Up	GME; GDP-D-mannose 3', 5'-epimerase [EC:5.1.3.18 5.1.3.-]	K10046	5.1.3.18 5.1.3.-
XP_010924513.1	1.85359	0.890319	5.63821	3.18682e-06	3.03298e-05	Up	galE, GALE; UDP-glucose 4-epimerase [EC:5.1.3.2]	K01784	5.1.3.2
XP_010918323.1	4.21277	2.07477	7.07964	2.38281e-27	1.43532e-25	Up	galM, GALM; aldose 1-epimerase [EC:5.1.3.3]	K01785	5.1.3.3
XP_010930434.1	1.82353	0.866733	2.64168	0.00397494	0.0224326	Up	galM, GALM; aldose 1-epimerase [EC:5.1.3.3]	K01785	5.1.3.3
XP_010906178.1	11.5203	3.5261	0.159763	1.03575e-07	1.21422e-06	Up	GAE, cap1J; UDP-glucuronate 4-epimerase [EC:5.1.3.6]	K08679	5.1.3.6
XP_010922289.1	8.07448	3.01337	5.59037	3.41059e-40	4.43387e-38	Up	E5.2.1.8; peptidylprolyl isomerase [EC:5.2.1.8]	K01802	5.2.1.8
XP_010941286.1	2.2673	1.18098	10.5713	3.78658e-05	0.000307954	Up	E5.2.1.8; peptidylprolyl isomerase [EC:5.2.1.8]	K01802	5.2.1.8
XP_010905155.1	2.15162	1.10542	5.40991	6.24806e-10	9.4188e-09	Up	FKBP2; FK506-binding protein 2 [EC:5.2.1.8]	K09569	5.2.1.8
XP_010936157.1	1.92236	0.942879	3.3234	9.57989e-05	0.000731954	Up	FKBP4_5; FK506-binding protein 4/5 [EC:5.2.1.8]	K09571	5.2.1.8
XP_010923935.1	2.88169	1.52691	6.24338	3.00344e-14	6.91348e-13	Up	No	K09574	5.2.1.8
XP_010920237.1	1.55064	0.632866	7.23579	0.00220501	0.0130974	Up	PIN1; peptidyl-prolyl cis-trans isomerase NIMA-interacting 1 [EC:5.2.1.8]	K09578	5.2.1.8
XP_029118123.1	2.3421	1.2278	2.31291	0.00113947	0.00718788	Up	No	K09579	5.2.1.8
XP_010939831.1	2.48088	1.31085	1.5448	9.41701e-05	0.00072052	Up	PIN4; peptidyl-prolyl cis-trans isomerase NIMA-interacting 4 [EC:5.2.1.8]	K09579	5.2.1.8
XP_010938218.1	1.76224	0.81741	5.58326	1.12716e-06	1.144e-05	Up	SDCCAG10; peptidyl-prolyl cis-trans isomerase SDCCAG10 [EC:5.2.1.8]	K12737	5.2.1.8
XP_010937618.1	1.97529	0.982061	7.58593	3.5403e-07	3.83351e-06	Up	TPI, tpiA; triosephosphate isomerase (TIM) [EC:5.3.1.1]	K01803	5.3.1.1
XP_010916406.1	3.01091	1.5902	2.67656	5.0859e-08	6.19049e-07	Up	manA, MPI; mannose-6-phosphate isomerase [EC:5.3.1.8]	K01809	5.3.1.8
XP_010942803.1	1.40266	0.488163	7.23582	0.00796243	0.0419465	Up	GPI, pgi; glucose-6-phosphate isomerase [EC:5.3.1.9]	K01810	5.3.1.9
XP_010929354.1	1.63633	0.710467	5.82593	0.000392386	0.00270031	Up	MIF; phenylpyruvate tautomerase [EC:5.3.2.1]	K07253	5.3.2.1
XP_019701633.1	2.15346	1.10666	7.31769	0.00176326	0.0106581	Up	ECH1; Delta3,5-Delta2,4-dienoyl-CoA isomerase [EC:5.3.3.21]	K12663	5.3.3.21
XP_010924736.1	1.56328	0.644575	7.79135	0.00551933	0.0302051	Up	ECI1_2; Delta3-Delta2-enoyl-CoA isomerase [EC:5.3.3.8]	K07517	5.3.3.8
XP_010930670.1	3.95829	1.98488	8.30536	3.84201e-20	1.42161e-18	Up	PDIA1, P4HB; protein disulfide-isomerase A1 [EC:5.3.4.1]	K09580	5.3.4.1
XP_010914538.1	2.99204	1.58113	7.97902	9.94124e-15	2.40128e-13	Up	PDIA6, TXNDC7; protein disulfide-isomerase A6 [EC:5.3.4.1]	K09584	5.3.4.1
XP_010931733.1	2.40121	1.26376	7.13445	8.90142e-12	1.62816e-10	Up	PDIA6, TXNDC7; protein disulfide-isomerase A6 [EC:5.3.4.1]	K09584	5.3.4.1
XP_010906988.1	1.39112	0.476243	6.94132	0.00958959	0.0496241	Up	No	K15730	5.3.99.3
XP_010916944.1	7.68033	2.94117	6.93295	1.62777e-48	3.01664e-46	Up	AOC; allene oxide cyclase [EC:5.3.99.6]	K10525	5.3.99.6
XP_010924770.1	10.1198	3.33911	3.98121	7.00796e-33	5.92487e-31	Up	AOC; allene oxide cyclase [EC:5.3.99.6]	K10525	5.3.99.6
XP_010907875.1	1.40473	0.490291	6.62407	0.00897235	0.0467466	Up	gpmB; 2,3-bisphosphoglycerate-dependent phosphoglycerate mutase [EC:5.4.2.11]	K15634	5.4.2.11
XP_010922826.1	1.56532	0.646455	6.86732	0.000250504	0.00178001	Up	gpmI; 2,3-bisphosphoglycerate-independent phosphoglycerate mutase [EC:5.4.2.12]	K15633	5.4.2.12
XP_019708948.1	1.81437	0.85947	8.6521	0.000197728	0.00142712	Up	gpmI; 2,3-bisphosphoglycerate-independent phosphoglycerate mutase [EC:5.4.2.12]	K15633	5.4.2.12
XP_010926112.1	1.79615	0.844909	8.55452	8.59182e-05	0.000660633	Up	pgm; phosphoglucomutase [EC:5.4.2.2]	K01835	5.4.2.2
XP_019709344.1	1.42788	0.513875	6.22576	0.00230241	0.0136295	Up	DKC1, NOLA4, CBF5; H/ACA ribonucleoprotein complex subunit 4 [EC:5.4.99.-]	K11131	5.4.99.-
XP_010918179.1	2.85483	1.5134	1.49332	2.91829e-05	0.000241533	Up	PUS10; tRNA pseudouridine synthase 10 [EC:5.4.99.25]	K07583	5.4.99.25
XP_010908240.1	1.60296	0.68074	4.06991	0.00138109	0.00856684	Up	E5.4.99.5; chorismate mutase [EC:5.4.99.5]	K01850	5.4.99.5
XP_029120838.1	7.2594	2.85985	-0.697259	0.0013885	0.00860667	Up	E5.4.99.5; chorismate mutase [EC:5.4.99.5]	K01850	5.4.99.5
XP_010942591.1	1.72371	0.785518	6.68497	0.000172704	0.00125966	Up	lcyB, crtL1, crtY; lycopene beta-cyclase [EC:5.5.1.19]	K06443	5.5.1.19
XP_010919932.1	2.69957	1.43273	2.74766	3.3845e-07	3.67944e-06	Up	No	K15711	5.6.2. 2.3.2.27
XP_010909058.1	2.30113	1.20234	5.49961	1.25844e-10	2.05729e-09	Up	SMARCA3, HLTF; SWI/SNF-related matrix-associated actin-dependent regulator of chromatin subfamily A3 [EC:5.6.2. 2.3.2.27]	K15711	5.6.2. 2.3.2.27
XP_010932645.3	1.64406	0.71726	6.27554	3.80784e-05	0.000309567	Up	No	K10706	5.6.2.-
XP_010937951.1	2.73691	1.45255	4.09855	6.18664e-07	6.4799e-06	Up	RAD54L, RAD54; DNA repair and recombination protein RAD54 and RAD54-like protein [EC:5.6.2.-]	K10875	5.6.2.-
XP_010917423.1	3.50726	1.81035	3.49537	5.29277e-16	1.42816e-14	Up	No	K11320	5.6.2.-
XP_010920466.2	14.6107	3.86895	0.950091	5.6784e-09	7.73053e-08	Up	No	K11643	5.6.2.-
XP_010921883.1	1.4542	0.540225	6.15622	0.00562619	0.0307166	Up	INO80, INOC1; chromatin-remodeling ATPase INO80 [EC:5.6.2.-]	K11665	5.6.2.-
XP_010931141.1	8.78099	3.13438	1.04937	7.34898e-10	1.09871e-08	Up	No	K03164	5.6.2.2
XP_010920068.1	4.48689	2.16572	1.46928	1.02687e-06	1.04905e-05	Up	TOP2; DNA topoisomerase II [EC:5.6.2.2]	K03164	5.6.2.2
XP_010915924.1	3.54348	1.82517	1.51029	0.000247576	0.00176179	Up	MCM6; DNA replication licensing factor MCM6 [EC:5.6.2.3]	K02542	5.6.2.3
XP_010919615.1	1.5833	0.662932	6.38872	0.000108086	0.000817941	Up	YARS, tyrS; tyrosyl-tRNA synthetase [EC:6.1.1.1]	K01866	6.1.1.1
XP_010938930.1	1.70345	0.768461	6.89438	1.83738e-05	0.000156533	Up	SARS, serS; seryl-tRNA synthetase [EC:6.1.1.11]	K01875	6.1.1.11
XP_010932120.1	1.88338	0.913321	3.60509	8.39412e-05	0.000646001	Up	EARS, gltX; glutamyl-tRNA synthetase [EC:6.1.1.17]	K01885	6.1.1.17
XP_010941452.1	2.40607	1.26668	6.53831	6.66882e-11	1.11877e-09	Up	EARS, gltX; glutamyl-tRNA synthetase [EC:6.1.1.17]	K01885	6.1.1.17
XP_010931740.1	4.05339	2.01913	2.3034	7.43561e-11	1.24167e-09	Up	No	K01885	6.1.1.17
XP_010921956.1	1.50978	0.594339	7.56567	0.00161738	0.00987598	Up	NARS, asnS; asparaginyl-tRNA synthetase [EC:6.1.1.22]	K01893	6.1.1.22
XP_010905239.2	1.93571	0.952866	5.53223	3.05366e-06	2.9107e-05	Up	OPCL1; OPC-8:0 CoA ligase 1 [EC:6.2.1.-]	K10526	6.2.1.-
XP_010935869.1	3.12225	1.64259	0.477081	0.000502307	0.00338323	Up	OPCL1; OPC-8:0 CoA ligase 1 [EC:6.2.1.-]	K10526	6.2.1.-
XP_010942302.1	5.88137	2.55615	6.58225	1.68277e-39	2.05284e-37	Up	ACSS1_2, acs; acetyl-CoA synthetase [EC:6.2.1.1]	K01895	6.2.1.1
XP_010921517.1	4.36186	2.12494	4.90081	2.25159e-23	1.05895e-21	Up	AAE7, ACN1; acetate/butyrate---CoA ligase [EC:6.2.1.1 6.2.1.2]	K01913	6.2.1.1 6.2.1.2
XP_010938304.1	1.47097	0.556767	6.86504	0.00232058	0.0137315	Up	AAE7, ACN1; acetate/butyrate---CoA ligase [EC:6.2.1.1 6.2.1.2]	K01913	6.2.1.1 6.2.1.2
XP_010913649.1	3.42088	1.77437	4.17088	2.75801e-08	3.45851e-07	Up	4CL; 4-coumarate--CoA ligase [EC:6.2.1.12]	K01904	6.2.1.12
XP_029118453.1	34.6468	5.11465	-1.4932	0.001425	0.00880535	Up	No	K01904	6.2.1.12
XP_010905796.1	3.30058	1.72272	5.60967	8.87721e-21	3.41832e-19	Up	ACSL, fadD; long-chain acyl-CoA synthetase [EC:6.2.1.3]	K01897	6.2.1.3
XP_010925724.1	1.62034	0.696293	4.42575	0.00199985	0.0119752	Up	ACSL, fadD; long-chain acyl-CoA synthetase [EC:6.2.1.3]	K01897	6.2.1.3
XP_010923343.1	1.9474	0.961549	4.37836	2.24013e-06	2.17282e-05	Up	LSC1; succinyl-CoA synthetase alpha subunit [EC:6.2.1.4 6.2.1.5]	K01899	6.2.1.4 6.2.1.5
XP_010934289.1	2.17125	1.11853	6.84522	9.22487e-10	1.36422e-08	Up	LSC2; succinyl-CoA synthetase beta subunit [EC:6.2.1.4 6.2.1.5]	K01900	6.2.1.4 6.2.1.5
XP_019702554.1	2.01416	1.01018	8.53597	1.20892e-06	1.22242e-05	Up	UBE1, UBA1; ubiquitin-activating enzyme E1 [EC:6.2.1.45]	K03178	6.2.1.45
XP_010909363.1	3.96126	1.98596	9.60303	9.99784e-19	3.32379e-17	Up	glnA, GLUL; glutamine synthetase [EC:6.3.1.2]	K01915	6.3.1.2
XP_010909335.1	1.94567	0.96027	3.83272	2.1433e-06	2.08448e-05	Up	panC; pantoate--beta-alanine ligase [EC:6.3.2.1]	K01918	6.3.2.1
XP_010915634.1	9.62506	3.2668	7.5036	1.86955e-55	4.73377e-53	Up	pyrG, CTPS; CTP synthase [EC:6.3.4.2]	K01937	6.3.4.2
XP_010908274.1	3.45874	1.79025	4.40568	7.53374e-17	2.1743e-15	Up	purA, ADSS; adenylosuccinate synthase [EC:6.3.4.4]	K01939	6.3.4.4
XP_019704019.1	2.31669	1.21207	1.41199	0.000323042	0.00225064	Up	No	K01940	6.3.4.5
XP_010926889.1	1.49343	0.578626	4.43913	0.00463164	0.0257813	Up	HLCS; biotin---protein ligase [EC:6.3.4.9 6.3.4.10 6.3.4.11 6.3.4.15]	K01942	6.3.4.9 6.3.4.10 6.3.4.11 6.3.4.15
XP_010940473.2	1.60733	0.68467	5.73403	6.92272e-05	0.00053963	Up	guaA, GMPS; GMP synthase (glutamine-hydrolysing) [EC:6.3.5.2]	K01951	6.3.5.2
XP_010922574.1	9.58217	3.26035	1.85874	2.04111e-14	4.79204e-13	Up	asnB, ASNS; asparagine synthase (glutamine-hydrolysing) [EC:6.3.5.4]	K01953	6.3.5.4
XP_010928934.1	7.96935	2.99446	0.609343	2.33042e-06	2.25638e-05	Up	accA; acetyl-CoA carboxylase carboxyl transferase subunit alpha [EC:6.4.1.2 2.1.3.15]	K01962	6.4.1.2 2.1.3.15
XP_010917790.1	1.49091	0.576191	5.53672	0.00090481	0.00582145	Up	No	K01968	6.4.1.4
XP_010926402.1	32.655	5.02923	-1.54279	0.00123837	0.0077567	Up	E6.4.1.4B; 3-methylcrotonyl-CoA carboxylase beta subunit [EC:6.4.1.4]	K01969	6.4.1.4
XP_010924496.1	1.47558	0.561278	7.93744	0.00689561	0.036866	Up	NDUFS7; NADH dehydrogenase (ubiquinone) Fe-S protein 7 [EC:7.1.1.2]	K03940	7.1.1.2
XP_010943025.1	1.48287	0.568394	6.92447	0.00177906	0.0107419	Up	NDUFS8; NADH dehydrogenase (ubiquinone) Fe-S protein 8 [EC:7.1.1.2]	K03941	7.1.1.2
XP_019711270.1	1.41151	0.497239	5.84901	0.00269516	0.015757	Up	NDUFS8; NADH dehydrogenase (ubiquinone) Fe-S protein 8 [EC:7.1.1.2]	K03941	7.1.1.2
XP_010927794.1	2.61811	1.38853	8.58849	8.843e-09	1.17165e-07	Up	UQCRFS1, RIP1, petA; ubiquinol-cytochrome c reductase iron-sulfur subunit [EC:7.1.1.8]	K00411	7.1.1.8
XP_010929694.1	2.52994	1.3391	7.09925	1.67815e-12	3.32701e-11	Up	UQCRFS1, RIP1, petA; ubiquinol-cytochrome c reductase iron-sulfur subunit [EC:7.1.1.8]	K00411	7.1.1.8
XP_010942361.1	1.43843	0.524495	5.53805	0.00248253	0.0146123	Up	UQCRFS1, RIP1, petA; ubiquinol-cytochrome c reductase iron-sulfur subunit [EC:7.1.1.8]	K00411	7.1.1.8
XP_010923303.1	2.62273	1.39107	7.32577	1.02464e-09	1.50859e-08	Up	PMA1, PMA2; H+-transporting ATPase [EC:7.1.2.1]	K01535	7.1.2.1
XP_010928724.1	4.11453	2.04073	8.45526	1.79949e-22	7.85265e-21	Up	ATPeV1A, ATP6A; V-type H+-transporting ATPase subunit A [EC:7.1.2.2]	K02145	7.1.2.2
XP_010913343.1	7.92765	2.98689	4.34937	1.11761e-21	4.56165e-20	Up	AVP; H+-translocating diphosphatase [EC:7.1.3.1]	K23025	7.1.3.1
XP_010927355.1	3.47822	1.79835	7.25338	4.95004e-13	1.03197e-11	Up	AVP; H+-translocating diphosphatase [EC:7.1.3.1]	K23025	7.1.3.1
XP_010928300.1	3.50695	1.81022	7.85091	7.23492e-20	2.61267e-18	Up	AVP; H+-translocating diphosphatase [EC:7.1.3.1]	K23025	7.1.3.1
XP_010931754.1	38.3237	5.26017	0.119514	2.83206e-07	3.10912e-06	Up	AVP; H+-translocating diphosphatase [EC:7.1.3.1]	K23025	7.1.3.1
XP_010905108.1	2.18259	1.12604	2.45751	4.33184e-05	0.000347753	Up	CYB561; transmembrane ascorbate-dependent reductase [EC:7.2.1.3]	K08360	7.2.1.3
XP_029121560.1	1.42078	0.506686	4.57832	0.00641339	0.0345857	Up	CYB561; transmembrane ascorbate-dependent reductase [EC:7.2.1.3]	K08360	7.2.1.3
XP_010906286.1	2.16649	1.11536	3.19561	0.000218153	0.00156612	Up	ATP2C; P-type Ca2+ transporter type 2C [EC:7.2.2.10]	K01537	7.2.2.10
XP_010917644.2	6.62861	2.72871	3.08053	0.00241027	0.0142158	Up	ATP2C; P-type Ca2+ transporter type 2C [EC:7.2.2.10]	K01537	7.2.2.10
XP_010920750.1	6.02677	2.59139	6.21575	1.58051e-26	9.17771e-25	Up	ATP2C; P-type Ca2+ transporter type 2C [EC:7.2.2.10]	K01537	7.2.2.10
XP_010938957.1	4.39571	2.1361	5.59939	1.36933e-15	3.56459e-14	Up	ATP2C; P-type Ca2+ transporter type 2C [EC:7.2.2.10]	K01537	7.2.2.10
XP_010906836.1	19.6957	4.29981	-0.600451	8.09254e-05	0.000624558	Up	No	K05850	7.2.2.10
XP_010913948.1	1.45097	0.537023	4.50268	0.00656716	0.0353269	Up	copA, ctpA, ATP7; P-type Cu+ transporter [EC:7.2.2.8]	K17686	7.2.2.8
XP_010908217.1	1.46898	0.554818	6.15321	0.00107704	0.0068217	Up	arsA, ASNA1, GET3; arsenite/tail-anchored protein-transporting ATPase [EC:7.3.2.7 7.3.-.-]	K01551	7.3.2.7 7.3.-.-
XP_010940030.1	70.9394	6.14851	2.71526	4.40091e-23	2.01539e-21	Up	E7.6.2.1; phospholipid-translocating ATPase [EC:7.6.2.1]	K01530	7.6.2.1
XP_010905015.1	42.0876	5.39532	-1.337	0.000296183	0.00207848	Up	ABCB1, CD243; ATP-binding cassette, subfamily B (MDR/TAP), member 1 [EC:7.6.2.2]	K05658	7.6.2.2
XP_010920710.1	3.16966	1.66433	5.91558	1.65718e-11	2.94218e-10	Up	ABCB1, CD243; ATP-binding cassette, subfamily B (MDR/TAP), member 1 [EC:7.6.2.2]	K05658	7.6.2.2
XP_010935700.1	2.49116	1.31682	3.31922	2.08165e-06	2.02814e-05	Up	ABCB1, CD243; ATP-binding cassette, subfamily B (MDR/TAP), member 1 [EC:7.6.2.2]	K05658	7.6.2.2
XP_029118292.1	1.52502	0.608829	4.28589	0.00765151	0.0404831	Up	ABCD1, PXA1; ATP-binding cassette, subfamily D (ALD), peroxisomal ABC transporter [EC:7.6.2.4]	K25819	7.6.2.4
XP_010940370.1	2.06544	1.04645	5.87529	2.12689e-09	3.03202e-08	Up	CYC1, CYT1, petC; ubiquinol-cytochrome c reductase cytochrome c1 subunit	K00413	No
XP_019702604.1	2.35844	1.23783	4.99938	2.99386e-11	5.19671e-10	Up	QCR6, UQCRH; ubiquinol-cytochrome c reductase subunit 6	K00416	No
XP_019703286.1	1.54992	0.632196	2.90876	0.00663245	0.0356146	Up	QCR6, UQCRH; ubiquinol-cytochrome c reductase subunit 6	K00416	No
XP_010923367.1	2.41212	1.2703	5.99502	2.33817e-09	3.318e-08	Up	QCR7, UQCRB; ubiquinol-cytochrome c reductase subunit 7	K00417	No
XP_010929535.1	1.43436	0.520409	5.70312	0.0022139	0.0131467	Up	EGD1, BTF3; nascent polypeptide-associated complex subunit beta	K01527	No
XP_010942303.1	1.88691	0.916028	6.61481	1.29933e-07	1.49939e-06	Up	EGD1, BTF3; nascent polypeptide-associated complex subunit beta	K01527	No
XP_010913615.1	1.65661	0.72823	7.00278	0.000605594	0.00401679	Up	ATPeF1E, ATP5E, ATP15; F-type H+-transporting ATPase subunit epsilon	K02135	No
XP_010928624.1	2.12264	1.08586	6.31918	1.124e-06	1.14159e-05	Up	ATPeF1E, ATP5E, ATP15; F-type H+-transporting ATPase subunit epsilon	K02135	No
XP_010906140.1	1.89812	0.92457	7.52906	6.45854e-07	6.7517e-06	Up	ATPeF1G, ATP5C1, ATP3; F-type H+-transporting ATPase subunit gamma	K02136	No
XP_010940031.1	2.13566	1.09468	7.62446	4.80971e-08	5.87402e-07	Up	ATPeF0O, ATP5O, ATP5; F-type H+-transporting ATPase subunit O	K02137	No
XP_010915070.1	2.63808	1.39949	6.29669	3.00013e-14	6.90951e-13	Up	ATPeF0D, ATP5H, ATP7; F-type H+-transporting ATPase subunit d	K02138	No
XP_010925342.1	1.79401	0.843191	7.0955	4.46486e-06	4.16201e-05	Up	ATPeF0D, ATP5H, ATP7; F-type H+-transporting ATPase subunit d	K02138	No
XP_010918384.1	2.41585	1.27253	5.38616	8.90577e-11	1.4753e-09	Up	ATPeFG, ATP5L, ATP20; F-type H+-transporting ATPase subunit g	K02140	No
XP_010924498.1	1.42251	0.508437	5.33664	0.00275464	0.0160534	Up	ATPeFG, ATP5L, ATP20; F-type H+-transporting ATPase subunit g	K02140	No
XP_010934030.1	1.54826	0.630647	7.65446	0.0012642	0.00791003	Up	ATPeV0D, ATP6D; V-type H+-transporting ATPase subunit d	K02146	No
XP_010943806.1	3.17585	1.66714	7.40953	5.13979e-17	1.5023e-15	Up	ATPeV1B, ATP6B; V-type H+-transporting ATPase subunit B	K02147	No
XP_010914312.1	3.03281	1.60066	1.23921	2.38348e-05	0.000199929	Up	ATPeV1E, ATP6E; V-type H+-transporting ATPase subunit E	K02150	No
XP_010921198.1	2.25874	1.17552	6.91828	1.29701e-10	2.11797e-09	Up	ATPeV1E, ATP6E; V-type H+-transporting ATPase subunit E	K02150	No
XP_010922792.1	3.15238	1.65644	5.31064	8.25252e-19	2.76041e-17	Up	ATPeV1E, ATP6E; V-type H+-transporting ATPase subunit E	K02150	No
XP_010931395.1	1.5902	0.669207	3.30834	0.00261223	0.0153178	Up	ATPeV1E, ATP6E; V-type H+-transporting ATPase subunit E	K02150	No
XP_010911678.1	2.23461	1.16002	7.25004	5.23691e-07	5.53977e-06	Up	ATPeV0C, ATP6L; V-type H+-transporting ATPase 16kDa proteolipid subunit	K02155	No
XP_010912057.2	3.03716	1.60272	7.95068	1.32921e-14	3.17198e-13	Up	ATPeV0C, ATP6L; V-type H+-transporting ATPase 16kDa proteolipid subunit	K02155	No
XP_010912480.1	1.92529	0.945073	6.69019	2.40346e-06	2.32246e-05	Up	ATPeV0C, ATP6L; V-type H+-transporting ATPase 16kDa proteolipid subunit	K02155	No
XP_010930879.1	1.83996	0.879674	7.48568	0.000230562	0.00164962	Up	ATPeV0C, ATP6L; V-type H+-transporting ATPase 16kDa proteolipid subunit	K02155	No
XP_010933937.1	2.86826	1.52018	8.17636	3.5944e-11	6.18246e-10	Up	ATPeV0C, ATP6L; V-type H+-transporting ATPase 16kDa proteolipid subunit	K02155	No
XP_010942824.1	1.76626	0.8207	4.87915	1.7462e-05	0.00014932	Up	BUB3; cell cycle arrest protein BUB3	K02180	No
XP_010904705.1	1.60246	0.680287	8.36355	0.000698983	0.00457697	Up	CALM; calmodulin	K02183	No
XP_010909101.1	1.89486	0.922093	6.46706	7.69435e-08	9.14565e-07	Up	CALM; calmodulin	K02183	No
XP_010917061.1	7.41607	2.89066	-1.03356	0.00232617	0.0137567	Up	CALM; calmodulin	K02183	No
XP_010926561.1	32.177	5.00796	-1.58713	0.00597737	0.0324629	Up	CALM; calmodulin	K02183	No
XP_010936850.1	2.57507	1.36461	2.05582	4.18433e-05	0.000336842	Up	CALM; calmodulin	K02183	No
XP_010926387.1	34.1382	5.09332	-0.030245	1.66166e-09	2.38993e-08	Up	No	K02183	No
XP_010942087.1	4.22749	2.0798	5.40938	7.04559e-28	4.415e-26	Up	COX17; cytochrome c oxidase assembly protein subunit 17	K02260	No
XP_010925249.1	1.85417	0.890772	5.08482	2.15399e-06	2.09347e-05	Up	COX5B; cytochrome c oxidase subunit 5b	K02265	No
XP_010936221.2	2.23005	1.15707	5.32462	1.06934e-05	9.44947e-05	Up	COX6A; cytochrome c oxidase subunit 6a	K02266	No
XP_010914058.1	2.09656	1.06803	3.7049	1.40944e-06	1.41369e-05	Up	COX6B; cytochrome c oxidase subunit 6b	K02267	No
XP_010916710.1	2.02281	1.01636	6.64941	9.33102e-09	1.23331e-07	Up	COX6B; cytochrome c oxidase subunit 6b	K02267	No
XP_010938792.1	1.56354	0.644815	5.7907	0.000193293	0.00139812	Up	tuf, TUFM; elongation factor Tu	K02358	No
XP_010941651.1	1.5642	0.645427	3.05472	0.00802399	0.0422299	Up	gcvH, GCSH; glycine cleavage system H protein	K02437	No
XP_010920085.1	1.60925	0.686389	5.7082	0.00011262	0.000849158	Up	infC, MTIF3; translation initiation factor IF-3	K02520	No
XP_010937483.1	4.47163	2.1608	-0.086764	0.00357835	0.0203847	Up	petF; ferredoxin	K02639	No
XP_010911401.1	8.45412	3.07965	1.71	0.00264828	0.0155083	Up	No	K02649	No
XP_010943860.1	1.57123	0.65189	5.31811	0.000304068	0.00212902	Up	prfA, MTRF1, MRF1; peptide chain release factor 1	K02835	No
XP_010937776.1	2.71212	1.43942	3.57909	2.98765e-07	3.27259e-06	Up	RP-L10, MRPL10, rplJ; large subunit ribosomal protein L10	K02864	No
XP_010938052.1	2.1048	1.07368	8.87008	6.2369e-07	6.52784e-06	Up	RP-L10e, RPL10; large subunit ribosomal protein L10e	K02866	No
XP_010915478.1	1.85064	0.888028	5.76147	2.78285e-07	3.05973e-06	Up	RP-L11e, RPL11; large subunit ribosomal protein L11e	K02868	No
XP_010936718.1	1.62013	0.696114	5.62035	0.000102772	0.000780715	Up	RP-L11e, RPL11; large subunit ribosomal protein L11e	K02868	No
XP_010940061.1	2.0418	1.02984	4.65383	3.17666e-05	0.000261624	Up	RP-L11e, RPL11; large subunit ribosomal protein L11e	K02868	No
XP_010920408.1	1.60178	0.679674	6.88129	0.000318412	0.00222052	Up	RP-L12e, RPL12; large subunit ribosomal protein L12e	K02870	No
XP_010927173.1	2.7015	1.43376	7.28612	2.0068e-09	2.87211e-08	Up	RP-L12e, RPL12; large subunit ribosomal protein L12e	K02870	No
XP_010934342.1	1.89099	0.919145	3.19637	0.00316694	0.0181962	Up	RP-L12e, RPL12; large subunit ribosomal protein L12e	K02870	No
XP_010920859.1	1.86611	0.900032	7.62158	1.76933e-05	0.00015112	Up	RP-L13Ae, RPL13A; large subunit ribosomal protein L13Ae	K02872	No
XP_010937601.1	2.62769	1.3938	6.18985	2.32756e-11	4.08904e-10	Up	RP-L13Ae, RPL13A; large subunit ribosomal protein L13Ae	K02872	No
XP_010937848.1	2.16622	1.11518	7.45549	1.87032e-07	2.10639e-06	Up	RP-L13Ae, RPL13A; large subunit ribosomal protein L13Ae	K02872	No
XP_010918091.1	1.9496	0.963178	7.99286	5.75209e-07	6.05534e-06	Up	RP-L13e, RPL13; large subunit ribosomal protein L13e	K02873	No
XP_010906790.2	1.62361	0.699206	6.44063	0.000155261	0.00114239	Up	RP-L14e, RPL14; large subunit ribosomal protein L14e	K02875	No
XP_010933636.1	2.04935	1.03516	6.08022	8.71271e-08	1.02943e-06	Up	RP-L15e, RPL15; large subunit ribosomal protein L15e	K02877	No
XP_010933963.1	1.71443	0.777727	6.75441	8.37905e-06	7.50701e-05	Up	RP-L15e, RPL15; large subunit ribosomal protein L15e	K02877	No
XP_010918885.2	1.79112	0.840859	4.60063	0.000206974	0.00149113	Up	RP-L18Ae, RPL18A; large subunit ribosomal protein L18Ae	K02882	No
XP_010940708.1	1.98002	0.985514	7.13294	6.84955e-07	7.13307e-06	Up	RP-L18Ae, RPL18A; large subunit ribosomal protein L18Ae	K02882	No
XP_010914484.1	1.66065	0.731749	7.29227	0.000367164	0.00253837	Up	RP-L18e, RPL18; large subunit ribosomal protein L18e	K02883	No
XP_010931680.1	1.77109	0.824634	6.62084	1.42205e-05	0.000123198	Up	RP-L18e, RPL18; large subunit ribosomal protein L18e	K02883	No
XP_010938374.1	2.02041	1.01465	7.57187	1.27309e-06	1.28612e-05	Up	RP-L18e, RPL18; large subunit ribosomal protein L18e	K02883	No
XP_019706487.1	1.64428	0.717459	6.10591	0.000292787	0.00205631	Up	RP-L18e, RPL18; large subunit ribosomal protein L18e	K02883	No
XP_010938353.1	2.11916	1.08349	7.12882	7.28451e-09	9.77837e-08	Up	RP-L19e, RPL19; large subunit ribosomal protein L19e	K02885	No
XP_010910401.1	3.31419	1.72866	3.87652	2.18154e-13	4.67791e-12	Up	No	K02888	No
XP_010908714.1	2.07911	1.05596	5.88026	1.00966e-09	1.48805e-08	Up	RP-L21e, RPL21; large subunit ribosomal protein L21e	K02889	No
XP_010933228.1	2.10809	1.07594	8.19256	1.12562e-07	1.31125e-06	Up	RP-L21e, RPL21; large subunit ribosomal protein L21e	K02889	No
XP_010940693.1	2.40541	1.26628	5.656	1.81038e-11	3.20243e-10	Up	RP-L21e, RPL21; large subunit ribosomal protein L21e	K02889	No
XP_010914459.1	2.43438	1.28355	7.90285	1.94274e-09	2.785e-08	Up	RP-L22e, RPL22; large subunit ribosomal protein L22e	K02891	No
XP_010938384.1	1.78647	0.837113	7.24874	3.30896e-05	0.000271442	Up	RP-L22e, RPL22; large subunit ribosomal protein L22e	K02891	No
XP_010916879.1	1.66952	0.73943	4.41306	0.00635847	0.0343187	Up	RP-L23, MRPL23, rplW; large subunit ribosomal protein L23	K02892	No
XP_010935472.1	1.70122	0.766574	4.87243	0.000102721	0.000780458	Up	RP-L23Ae, RPL23A; large subunit ribosomal protein L23Ae	K02893	No
XP_010927527.1	1.65757	0.729073	5.09742	0.000383674	0.00264557	Up	RP-L23e, RPL23; large subunit ribosomal protein L23e	K02894	No
XP_010942115.1	1.60048	0.678507	5.26854	0.000546911	0.00365651	Up	RP-L23e, RPL23; large subunit ribosomal protein L23e	K02894	No
XP_010934466.1	1.9472	0.961402	8.7271	1.69907e-06	1.67945e-05	Up	RP-L24e, RPL24; large subunit ribosomal protein L24e	K02896	No
XP_010916473.1	1.8328	0.87405	8.65515	3.05191e-05	0.000251921	Up	RP-L26e, RPL26; large subunit ribosomal protein L26e	K02898	No
XP_010926499.1	1.68756	0.75494	7.28327	9.77743e-05	0.000746	Up	RP-L26e, RPL26; large subunit ribosomal protein L26e	K02898	No
XP_010910299.1	1.7858	0.836572	7.57586	0.000279589	0.00197125	Up	RP-L27Ae, RPL27A; large subunit ribosomal protein L27Ae	K02900	No
XP_010917226.1	1.54372	0.62641	6.27488	0.00424019	0.0237939	Up	RP-L27Ae, RPL27A; large subunit ribosomal protein L27Ae	K02900	No
XP_010932409.1	1.50658	0.591275	6.27886	0.00466895	0.025969	Up	RP-L27Ae, RPL27A; large subunit ribosomal protein L27Ae	K02900	No
XP_010925925.1	2.24158	1.16451	7.08205	5.37756e-06	4.95762e-05	Up	RP-L27e, RPL27; large subunit ribosomal protein L27e	K02901	No
XP_010943465.1	1.89095	0.919112	5.90191	0.000716054	0.00468101	Up	RP-L30, MRPL30, rpmD; large subunit ribosomal protein L30	K02907	No
XP_010904747.1	1.53527	0.618488	7.81265	0.00117006	0.00736375	Up	RP-L30e, RPL30; large subunit ribosomal protein L30e	K02908	No
XP_010928854.1	3.92099	1.97122	6.45125	3.99388e-18	1.2752e-16	Up	RP-L31e, RPL31; large subunit ribosomal protein L31e	K02910	No
XP_010926583.1	1.93589	0.952997	3.60115	0.00014427	0.00106725	Up	RP-L32, MRPL32, rpmF; large subunit ribosomal protein L32	K02911	No
XP_010905165.1	1.73077	0.791417	7.10433	1.1449e-05	0.000100568	Up	RP-L32e, RPL32; large subunit ribosomal protein L32e	K02912	No
XP_010910370.1	2.14771	1.1028	7.51831	2.2013e-08	2.7942e-07	Up	RP-L32e, RPL32; large subunit ribosomal protein L32e	K02912	No
XP_010908146.1	1.55833	0.640004	4.53566	0.000913134	0.00586894	Up	RP-L34, MRPL34, rpmH; large subunit ribosomal protein L34	K02914	No
XP_010939495.1	3.17668	1.66752	6.70394	1.34113e-20	5.09665e-19	Up	RP-L34e, RPL34; large subunit ribosomal protein L34e	K02915	No
XP_010911069.1	1.52603	0.609782	4.19164	0.00388536	0.0219898	Up	RP-L35Ae, RPL35A; large subunit ribosomal protein L35Ae	K02917	No
XP_010924214.1	2.43458	1.28367	5.87892	3.35911e-10	5.22101e-09	Up	RP-L35Ae, RPL35A; large subunit ribosomal protein L35Ae	K02917	No
XP_010922436.1	1.68279	0.750856	6.46013	8.07906e-05	0.000623739	Up	RP-L35e, RPL35; large subunit ribosomal protein L35e	K02918	No
XP_010937642.1	1.36756	0.451606	6.17973	0.006336	0.0342059	Up	RP-L36e, RPL36; large subunit ribosomal protein L36e	K02920	No
XP_010933552.1	1.54106	0.623922	7.35418	0.00189107	0.0113597	Up	RP-L37Ae, RPL37A; large subunit ribosomal protein L37Ae	K02921	No
XP_010941014.1	1.51255	0.596986	4.35381	0.00749226	0.039734	Up	RP-L37Ae, RPL37A; large subunit ribosomal protein L37Ae	K02921	No
XP_010910777.1	1.58947	0.668548	5.93346	0.000161915	0.00118713	Up	RP-L37e, RPL37; large subunit ribosomal protein L37e	K02922	No
XP_010916787.1	1.73889	0.798164	7.12473	9.26724e-05	0.000709653	Up	RP-L37e, RPL37; large subunit ribosomal protein L37e	K02922	No
XP_010934237.1	2.50296	1.32363	5.04529	5.47457e-10	8.29195e-09	Up	RP-L37e, RPL37; large subunit ribosomal protein L37e	K02922	No
XP_019709046.1	2.08219	1.05811	5.95067	2.19643e-10	3.48731e-09	Up	RP-L39e, RPL39; large subunit ribosomal protein L39e	K02924	No
XP_010912008.1	2.57976	1.36724	8.18796	6.71173e-12	1.24756e-10	Up	RP-L3e, RPL3; large subunit ribosomal protein L3e	K02925	No
XP_010931116.1	1.91895	0.940321	5.13642	5.70506e-06	5.2418e-05	Up	RP-L40e, RPL40, UBA52; ubiquitin-large subunit ribosomal protein L40e	K02927	No
XP_010943781.1	2.58379	1.36949	7.0989	4.7108e-09	6.48283e-08	Up	RP-L40e, RPL40, UBA52; ubiquitin-large subunit ribosomal protein L40e	K02927	No
XP_010943822.1	1.72643	0.787793	6.96141	2.43179e-05	0.000203824	Up	RP-L40e, RPL40, UBA52; ubiquitin-large subunit ribosomal protein L40e	K02927	No
XP_010923961.1	1.55911	0.640726	3.81738	0.00344878	0.0196955	Up	RP-L44e, RPL44; large subunit ribosomal protein L44e	K02929	No
XP_010930651.1	1.59485	0.673417	4.28387	0.000841287	0.00544249	Up	RP-L44e, RPL44; large subunit ribosomal protein L44e	K02929	No
XP_010934347.1	1.57874	0.658775	7.57987	0.000634056	0.00418454	Up	RP-L44e, RPL44; large subunit ribosomal protein L44e	K02929	No
XP_010923506.1	1.66182	0.732765	8.42119	0.000387885	0.00267164	Up	RP-L4e, RPL4; large subunit ribosomal protein L4e	K02930	No
XP_010912766.1	1.59561	0.674106	6.85334	0.000166257	0.00121548	Up	RP-L5e, RPL5; large subunit ribosomal protein L5e	K02932	No
XP_010927913.1	1.66757	0.73775	6.8761	5.64296e-05	0.00044505	Up	RP-L5e, RPL5; large subunit ribosomal protein L5e	K02932	No
XP_010930276.1	1.50751	0.592166	7.81933	0.00204895	0.0122372	Up	RP-L5e, RPL5; large subunit ribosomal protein L5e	K02932	No
XP_010913926.1	1.45347	0.539505	7.39327	0.00362484	0.0206252	Up	RP-L6e, RPL6; large subunit ribosomal protein L6e	K02934	No
XP_010926802.1	2.28521	1.19233	7.51139	3.023e-10	4.71542e-09	Up	RP-L7Ae, RPL7A; large subunit ribosomal protein L7Ae	K02936	No
XP_010920228.1	1.96946	0.977802	9.47339	0.000137261	0.00101924	Up	RP-L8e, RPL8; large subunit ribosomal protein L8e	K02938	No
XP_010940992.1	1.96667	0.975755	5.18729	2.66729e-07	2.93935e-06	Up	RP-L8e, RPL8; large subunit ribosomal protein L8e	K02938	No
XP_010941184.1	1.73396	0.794069	4.68434	0.000405765	0.00278203	Up	RP-L9e, RPL9; large subunit ribosomal protein L9e	K02940	No
XP_010941551.1	1.93317	0.95097	9.08439	5.8605e-06	5.37441e-05	Up	RP-LP0, RPLP0; large subunit ribosomal protein LP0	K02941	No
XP_010907155.1	2.05367	1.03821	7.9346	6.82008e-07	7.10407e-06	Up	RP-LP2, RPLP2; large subunit ribosomal protein LP2	K02943	No
XP_010912250.1	3.09223	1.62865	7.40157	8.50992e-17	2.44469e-15	Up	RP-LP2, RPLP2; large subunit ribosomal protein LP2	K02943	No
XP_010924305.1	1.66409	0.734732	5.17499	3.67803e-05	0.000300022	Up	RP-LP2, RPLP2; large subunit ribosomal protein LP2	K02943	No
XP_010926364.1	3.05533	1.61133	0.445149	0.00474032	0.0263055	Up	RP-LP2, RPLP2; large subunit ribosomal protein LP2	K02943	No
XP_010912028.1	1.86096	0.896047	6.808	1.18451e-06	1.19885e-05	Up	RP-S10e, RPS10; small subunit ribosomal protein S10e	K02947	No
XP_010930905.1	1.68604	0.753639	7.93316	0.000119086	0.000894962	Up	RP-S10e, RPS10; small subunit ribosomal protein S10e	K02947	No
XP_010904991.1	1.97651	0.982957	1.43804	0.00271616	0.0158653	Up	RP-S11e, RPS11; small subunit ribosomal protein S11e	K02949	No
XP_010914246.1	2.05143	1.03663	5.627	1.79886e-09	2.58385e-08	Up	RP-S11e, RPS11; small subunit ribosomal protein S11e	K02949	No
XP_010941685.1	1.73387	0.793995	3.92488	0.000239974	0.00171077	Up	RP-S11e, RPS11; small subunit ribosomal protein S11e	K02949	No
XP_010911796.3	2.06973	1.04944	3.20693	8.2824e-05	0.000637855	Up	RP-S12e, RPS12; small subunit ribosomal protein S12e	K02951	No
XP_010926957.1	2.07686	1.0544	5.8928	8.17964e-10	1.21539e-08	Up	RP-S12e, RPS12; small subunit ribosomal protein S12e	K02951	No
XP_010934667.1	2.09186	1.06479	6.06403	4.28794e-10	6.58709e-09	Up	RP-S13e, RPS13; small subunit ribosomal protein S13e	K02953	No
XP_010931115.1	1.67402	0.74332	6.10232	1.9597e-05	0.000166142	Up	RP-S14e, RPS14; small subunit ribosomal protein S14e	K02955	No
XP_010934348.1	1.47053	0.556333	7.83059	0.00797805	0.0420237	Up	RP-S14e, RPS14; small subunit ribosomal protein S14e	K02955	No
XP_010906035.1	1.46126	0.547217	6.92766	0.00630571	0.0340593	Up	RP-S15e, RPS15; small subunit ribosomal protein S15e	K02958	No
XP_010927477.1	1.8484	0.886274	7.26715	1.872e-06	1.83828e-05	Up	RP-S15e, RPS15; small subunit ribosomal protein S15e	K02958	No
XP_010932178.1	2.07375	1.05225	7.13347	8.77075e-09	1.16385e-07	Up	RP-S15e, RPS15; small subunit ribosomal protein S15e	K02958	No
XP_010936337.1	1.62026	0.696229	3.50512	0.001962	0.0117679	Up	RP-S15e, RPS15; small subunit ribosomal protein S15e	K02958	No
XP_010906569.2	2.23783	1.1621	6.86426	1.89389e-07	2.13161e-06	Up	RP-S16e, RPS16; small subunit ribosomal protein S16e	K02960	No
XP_010928344.1	1.64224	0.715668	7.32976	0.00526098	0.0288857	Up	RP-S16e, RPS16; small subunit ribosomal protein S16e	K02960	No
XP_010919010.1	2.84435	1.5081	5.88674	4.37515e-10	6.71395e-09	Up	RP-S17e, RPS17; small subunit ribosomal protein S17e	K02962	No
XP_010934044.1	2.16924	1.11719	7.75072	0.000110669	0.000836183	Up	RP-S17e, RPS17; small subunit ribosomal protein S17e	K02962	No
XP_010927869.1	1.81982	0.863795	6.24259	1.01395e-06	1.03683e-05	Up	RP-S18e, RPS18; small subunit ribosomal protein S18e	K02964	No
XP_010932756.1	1.69549	0.761706	7.17252	4.03702e-05	0.000326633	Up	RP-S18e, RPS18; small subunit ribosomal protein S18e	K02964	No
XP_010940044.1	1.45103	0.537078	5.51408	0.00184509	0.0111145	Up	RP-S18e, RPS18; small subunit ribosomal protein S18e	K02964	No
XP_010936331.1	1.64137	0.714902	6.27917	3.89793e-05	0.000316537	Up	RP-S19e, RPS19; small subunit ribosomal protein S19e	K02966	No
XP_010934665.1	1.98947	0.992386	5.7258	1.05954e-08	1.39072e-07	Up	RP-S20e, RPS20; small subunit ribosomal protein S20e	K02969	No
XP_010941043.1	1.51516	0.59947	5.53635	0.000478448	0.00323604	Up	RP-S20e, RPS20; small subunit ribosomal protein S20e	K02969	No
XP_010921812.1	1.80103	0.848824	6.24876	2.56736e-06	2.46987e-05	Up	RP-S21e, RPS21; small subunit ribosomal protein S21e	K02971	No
XP_010931633.1	1.72585	0.78731	5.32571	1.06066e-05	9.37926e-05	Up	RP-S21e, RPS21; small subunit ribosomal protein S21e	K02971	No
XP_010924264.1	1.78661	0.837221	5.39143	2.46635e-06	2.37848e-05	Up	RP-S23e, RPS23; small subunit ribosomal protein S23e	K02973	No
XP_010940063.1	1.57699	0.657171	7.50958	0.00123966	0.00776362	Up	RP-S23e, RPS23; small subunit ribosomal protein S23e	K02973	No
XP_010915393.1	2.11202	1.07862	5.98923	1.02573e-10	1.69211e-09	Up	RP-S24e, RPS24; small subunit ribosomal protein S24e	K02974	No
XP_010924668.1	1.38584	0.470761	6.38992	0.00755504	0.0400133	Up	RP-S24e, RPS24; small subunit ribosomal protein S24e	K02974	No
XP_010925544.1	1.51965	0.603741	7.36622	0.00156134	0.00957041	Up	RP-S24e, RPS24; small subunit ribosomal protein S24e	K02974	No
XP_010912299.1	2.10092	1.07102	7.61531	1.03427e-08	1.36042e-07	Up	RP-S25e, RPS25; small subunit ribosomal protein S25e	K02975	No
XP_010926874.1	1.6443	0.717471	5.51324	0.000148173	0.00109393	Up	RP-S25e, RPS25; small subunit ribosomal protein S25e	K02975	No
XP_010927799.1	1.4916	0.576857	5.01885	0.00249418	0.014671	Up	RP-S25e, RPS25; small subunit ribosomal protein S25e	K02975	No
XP_010920905.1	1.96594	0.975217	6.41448	2.09868e-06	2.04427e-05	Up	RP-S26e, RPS26; small subunit ribosomal protein S26e	K02976	No
XP_010922727.1	2.38551	1.25429	5.15234	6.12594e-09	8.3009e-08	Up	RP-S26e, RPS26; small subunit ribosomal protein S26e	K02976	No
XP_010937813.1	2.31503	1.21103	6.9851	1.13588e-10	1.86464e-09	Up	RP-S26e, RPS26; small subunit ribosomal protein S26e	K02976	No
XP_010921349.1	2.35687	1.23687	7.90802	1.69027e-10	2.71634e-09	Up	RP-S27Ae, RPS27A, UBA80; ubiquitin-small subunit ribosomal protein S27Ae	K02977	No
XP_010941490.1	1.62393	0.69949	5.944	6.42247e-05	0.000502796	Up	RP-S27Ae, RPS27A, UBA80; ubiquitin-small subunit ribosomal protein S27Ae	K02977	No
XP_010916940.1	1.40216	0.487646	5.931	0.00433177	0.0242516	Up	RP-S27e, RPS27; small subunit ribosomal protein S27e	K02978	No
XP_010926238.2	1.73704	0.796633	6.36437	3.49341e-06	3.29882e-05	Up	RP-S27e, RPS27; small subunit ribosomal protein S27e	K02978	No
XP_010942333.1	3.67894	1.87929	7.59952	8.46132e-14	1.87818e-12	Up	RP-S27e, RPS27; small subunit ribosomal protein S27e	K02978	No
XP_019706631.1	2.03799	1.02715	6.62261	8.59268e-09	1.14173e-07	Up	RP-S28e, RPS28; small subunit ribosomal protein S28e	K02979	No
XP_019704954.1	1.69227	0.758959	6.55396	2.67953e-05	0.000223085	Up	RP-S29e, RPS29; small subunit ribosomal protein S29e	K02980	No
XP_019711246.1	1.87519	0.907037	6.28425	3.63021e-07	3.92793e-06	Up	RP-S29e, RPS29; small subunit ribosomal protein S29e	K02980	No
XP_010906118.1	1.60704	0.684404	8.28768	0.00424924	0.0238355	Up	RP-S2e, RPS2; small subunit ribosomal protein S2e	K02981	No
XP_010923421.1	1.533	0.616358	6.6505	0.000426873	0.00291528	Up	RP-S2e, RPS2; small subunit ribosomal protein S2e	K02981	No
XP_019704759.1	1.78392	0.83505	7.13799	4.38188e-06	4.08728e-05	Up	RP-S30e, RPS30; small subunit ribosomal protein S30e	K02983	No
XP_019706718.1	1.91015	0.933687	7.42894	9.49129e-07	9.74435e-06	Up	RP-S30e, RPS30; small subunit ribosomal protein S30e	K02983	No
XP_010938988.1	2.05187	1.03694	8.85437	2.86725e-07	3.14539e-06	Up	RP-S3Ae, RPS3A; small subunit ribosomal protein S3Ae	K02984	No
XP_010942777.1	1.57541	0.655729	7.77426	0.00074482	0.00485594	Up	RP-S3Ae, RPS3A; small subunit ribosomal protein S3Ae	K02984	No
XP_010936963.1	1.45359	0.539617	6.2901	0.00172772	0.010468	Up	RP-S3e, RPS3; small subunit ribosomal protein S3e	K02985	No
XP_010938423.1	2.44298	1.28864	6.44818	7.49676e-13	1.54005e-11	Up	RP-S4e, RPS4; small subunit ribosomal protein S4e	K02987	No
XP_010908271.1	1.48919	0.574523	5.9539	0.000914295	0.00587553	Up	RP-S5e, RPS5; small subunit ribosomal protein S5e	K02989	No
XP_010910415.1	2.0677	1.04802	4.81658	2.52413e-08	3.18356e-07	Up	RP-S5e, RPS5; small subunit ribosomal protein S5e	K02989	No
XP_019703419.1	1.91975	0.940916	4.58778	4.83768e-06	4.48554e-05	Up	RP-S5e, RPS5; small subunit ribosomal protein S5e	K02989	No
XP_019705088.2	2.13414	1.09365	3.97807	7.10258e-07	7.38421e-06	Up	No	K02991	No
XP_010917302.1	1.65226	0.724441	8.15991	0.000614001	0.00406512	Up	RP-S6e, RPS6; small subunit ribosomal protein S6e	K02991	No
XP_010937382.1	3.67656	1.87836	7.42976	9.46976e-22	3.89073e-20	Up	RP-S6e, RPS6; small subunit ribosomal protein S6e	K02991	No
XP_010939689.1	3.18927	1.67323	6.82333	6.45686e-18	2.04066e-16	Up	RP-S6e, RPS6; small subunit ribosomal protein S6e	K02991	No
XP_010910896.1	1.8482	0.886119	5.45398	6.21248e-07	6.5054e-06	Up	RP-S7e, RPS7; small subunit ribosomal protein S7e	K02993	No
XP_010921021.1	1.66902	0.739003	6.11968	4.84976e-05	0.00038726	Up	RP-S7e, RPS7; small subunit ribosomal protein S7e	K02993	No
XP_010907235.1	2.8925	1.53231	6.85583	2.81631e-13	5.99478e-12	Up	RP-S8e, RPS8; small subunit ribosomal protein S8e	K02995	No
XP_010917021.1	1.87094	0.903765	4.76561	7.59863e-05	0.000589259	Up	RP-S9e, RPS9; small subunit ribosomal protein S9e	K02997	No
XP_010917402.1	1.48933	0.574666	4.11641	0.00406714	0.0229054	Up	RP-SAe, RPSA; small subunit ribosomal protein SAe	K02998	No
XP_010932352.1	1.58465	0.664166	5.45883	0.000163121	0.00119517	Up	RP-SAe, RPSA; small subunit ribosomal protein SAe	K02998	No
XP_010937280.1	1.42539	0.511352	8.21339	0.00887919	0.0463167	Up	RP-SAe, RPSA; small subunit ribosomal protein SAe	K02998	No
XP_010937236.1	1.90233	0.927768	6.19922	6.60707e-08	7.9203e-07	Up	RPA49, POLR1E; DNA-directed RNA polymerase I subunit RPA49	K03005	No
XP_019708504.1	1.66182	0.732765	4.92489	0.000179933	0.001307	Up	RPABC5, RPB10, POLR2L; DNA-directed RNA polymerases I, II, and III subunit RPABC5	K03007	No
XP_019705338.1	1.5043	0.589091	6.29115	0.000638615	0.00421207	Up	RPABC4, RPB12, POLR2K; DNA-directed RNA polymerases I, II, and III subunit RPABC4	K03009	No
XP_010943195.1	1.56636	0.647414	4.41015	0.000529538	0.00354963	Up	RPB3, POLR2C; DNA-directed RNA polymerase II subunit RPB3	K03011	No
XP_010942742.1	1.83416	0.875119	4.84039	1.54345e-06	1.53678e-05	Up	RPABC3, RPB8, POLR2H; DNA-directed RNA polymerases I, II, and III subunit RPABC3	K03016	No
XP_010921503.1	2.94841	1.55994	5.57892	1.9178e-18	6.25633e-17	Up	RPB9, POLR2I; DNA-directed RNA polymerase II subunit RPB9	K03017	No
XP_010924543.1	1.45387	0.539895	5.20256	0.00363912	0.020701	Up	RPC3, POLR3C; DNA-directed RNA polymerase III subunit RPC3	K03023	No
XP_019707652.1	3.31671	1.72975	0.370603	0.000456099	0.00309642	Up	RPC4, POLR3D; DNA-directed RNA polymerase III subunit RPC4	K03026	No
XP_010911332.2	1.96076	0.971416	5.42494	1.27829e-07	1.47787e-06	Up	PSMD2, RPN1; 26S proteasome regulatory subunit N1	K03028	No
XP_010918461.1	1.51971	0.603798	8.08043	0.00359521	0.02047	Up	PSMD2, RPN1; 26S proteasome regulatory subunit N1	K03028	No
XP_019709070.1	1.8568	0.892815	6.32318	5.85155e-07	6.15112e-06	Up	PSMD2, RPN1; 26S proteasome regulatory subunit N1	K03028	No
XP_010933325.1	1.56565	0.646765	4.33384	0.00171459	0.0103942	Up	PSMD4, RPN10; 26S proteasome regulatory subunit N10	K03029	No
XP_010914322.1	2.24366	1.16586	6.84073	6.4907e-11	1.09015e-09	Up	PSMD8, RPN12; 26S proteasome regulatory subunit N12	K03031	No
XP_010913789.1	1.50669	0.591378	7.74353	0.0044982	0.0251091	Up	PSMD1, RPN2; 26S proteasome regulatory subunit N2	K03032	No
XP_010912891.1	1.85321	0.890025	8.03047	3.68535e-06	3.47028e-05	Up	PSMD6, RPN7; 26S proteasome regulatory subunit N7	K03037	No
XP_010920026.1	1.86855	0.901919	6.84288	8.01055e-07	8.29255e-06	Up	PSMD13, RPN9; 26S proteasome regulatory subunit N9	K03039	No
XP_010939840.1	1.92458	0.944545	7.71342	1.11186e-06	1.13031e-05	Up	PSMC2, RPT1; 26S proteasome regulatory subunit T1	K03061	No
XP_010924102.1	1.57132	0.651981	8.04379	0.00102264	0.00650364	Up	PSMC6, RPT4; 26S proteasome regulatory subunit T4	K03064	No
XP_010914939.2	1.69251	0.75916	7.85444	0.000114136	0.000859985	Up	PSMC5, RPT6; 26S proteasome regulatory subunit T6	K03066	No
XP_010920060.1	5.81309	2.5393	0.2569	0.000105159	0.000797039	Up	SKP1, CBF3D; S-phase kinase-associated protein 1	K03094	No
XP_010935123.1	1.51735	0.60155	7.698	0.00275908	0.016075	Up	SKP1, CBF3D; S-phase kinase-associated protein 1	K03094	No
XP_010915984.1	1.87652	0.908063	4.47518	4.29069e-06	4.0048e-05	Up	SRP19; signal recognition particle subunit SRP19	K03105	No
XP_010925959.1	2.2554	1.17338	3.12798	9.97258e-06	8.85094e-05	Up	SRP19; signal recognition particle subunit SRP19	K03105	No
XP_010908216.1	1.47693	0.5626	5.35006	0.00158966	0.00972347	Up	SRP68; signal recognition particle subunit SRP68	K03107	No
XP_019710404.1	2.2024	1.13907	5.64384	7.64604e-11	1.27583e-09	Up	TFIIA1, GTF2A1, TOA1; transcription initiation factor TFIIA large subunit	K03122	No
XP_010928148.1	1.58473	0.664233	6.04235	0.000297215	0.00208501	Up	TFIIF1, GTF2F1, TFG1; transcription initiation factor TFIIF subunit alpha	K03138	No
XP_010918956.1	2.4071	1.2673	4.73269	5.95368e-11	1.00577e-09	Up	TFIIH2, GTF2H2, SSL1; transcription initiation factor TFIIH subunit 2	K03142	No
XP_029119307.1	1.47846	0.564092	6.13636	0.00139839	0.00866057	Up	TFIIH3, GTF2H3, TFB4; transcription initiation factor TFIIH subunit 3	K03143	No
XP_010922765.1	1.53416	0.617453	6.28899	0.000259901	0.00184257	Up	TFIIS; transcription elongation factor S-II	K03145	No
XP_010931383.1	1.60173	0.679628	6.27771	4.96945e-05	0.000396091	Up	TFIIS; transcription elongation factor S-II	K03145	No
XP_010917171.3	2.99787	1.58394	2.78165	9.53138e-08	1.12159e-06	Up	TIMELESS; timeless	K03155	No
XP_010916901.1	1.63676	0.710846	7.61563	0.000240019	0.00171081	Up	EEF1A; elongation factor 1-alpha	K03231	No
XP_010920912.1	2.97878	1.57472	8.23777	3.21826e-14	7.39231e-13	Up	EEF1A; elongation factor 1-alpha	K03231	No
XP_010921862.1	2.40527	1.2662	6.68102	3.77582e-12	7.21072e-11	Up	EEF1B; elongation factor 1-beta	K03232	No
XP_029116438.1	1.77324	0.826385	6.64729	4.03696e-06	3.78745e-05	Up	EEF1B; elongation factor 1-beta	K03232	No
XP_029116439.1	2.21139	1.14495	5.58234	1.49824e-10	2.42836e-09	Up	EEF1B; elongation factor 1-beta	K03232	No
XP_010907209.1	2.06668	1.04732	7.2276	5.76426e-08	6.97331e-07	Up	EEF1G; elongation factor 1-gamma	K03233	No
XP_010928857.1	1.59754	0.675854	8.71409	0.000979642	0.00625578	Up	EEF1G; elongation factor 1-gamma	K03233	No
XP_010924672.1	1.49653	0.581617	9.96108	0.00700036	0.0373768	Up	EEF2; elongation factor 2	K03234	No
XP_010915988.1	1.69404	0.760467	8.04788	0.000275686	0.0019453	Up	EIF1A; translation initiation factor 1A	K03236	No
XP_010924898.1	1.85787	0.893652	7.29099	5.77842e-06	5.30696e-05	Up	EIF1A; translation initiation factor 1A	K03236	No
XP_010922773.1	1.93988	0.955969	6.24854	1.8977e-08	2.42224e-07	Up	EIF2S2; translation initiation factor 2 subunit 2	K03238	No
XP_010938033.1	2.22959	1.15678	6.63767	5.96702e-11	1.00725e-09	Up	EIF2S2; translation initiation factor 2 subunit 2	K03238	No
XP_010930281.1	1.78346	0.834678	6.94827	5.8279e-06	5.34983e-05	Up	EIF2S3; translation initiation factor 2 subunit 3	K03242	No
XP_010929807.1	2.31213	1.20922	6.74579	1.46883e-11	2.62383e-10	Up	EIF3H; translation initiation factor 3 subunit H	K03247	No
XP_010937551.2	2.01271	1.00914	5.59748	0.0006894	0.0045217	Up	EIF3G; translation initiation factor 3 subunit G	K03248	No
XP_010922234.1	1.86673	0.900513	5.12632	5.16314e-05	0.000410179	Up	EIF3E, INT6; translation initiation factor 3 subunit E	K03250	No
XP_010931576.1	1.56317	0.644479	6.23553	0.000566727	0.00377856	Up	EIF3E, INT6; translation initiation factor 3 subunit E	K03250	No
XP_010926628.1	2.72503	1.44627	7.67201	1.90736e-13	4.11225e-12	Up	EIF3D; translation initiation factor 3 subunit D	K03251	No
XP_010914071.1	1.8073	0.853834	6.83678	1.86861e-05	0.000158976	Up	EIF3C; translation initiation factor 3 subunit C	K03252	No
XP_010929215.1	1.83357	0.874653	7.98188	2.2923e-05	0.000192503	Up	EIF3C; translation initiation factor 3 subunit C	K03252	No
XP_010919847.1	1.47184	0.55762	6.27959	0.00188662	0.0113361	Up	EIF3B; translation initiation factor 3 subunit B	K03253	No
XP_010915249.1	1.67197	0.741547	8.11863	0.000185374	0.00134442	Up	EIF4A; translation initiation factor 4A	K03257	No
XP_010925445.1	1.73353	0.793715	7.50309	3.63933e-05	0.0002972	Up	EIF4A; translation initiation factor 4A	K03257	No
XP_010927213.1	1.42323	0.509169	7.57852	0.00885832	0.0462189	Up	EIF4A; translation initiation factor 4A	K03257	No
XP_010910249.2	1.38655	0.471495	5.6089	0.00792194	0.0417585	Up	EIF4E; translation initiation factor 4E	K03259	No
XP_010934247.1	1.43123	0.517252	4.84148	0.00817694	0.0429208	Up	EIF4E; translation initiation factor 4E	K03259	No
XP_010943607.2	1.44722	0.533285	5.58508	0.00232642	0.0137567	Up	EIF4E; translation initiation factor 4E	K03259	No
XP_029117164.1	1.55955	0.64113	4.08882	0.00272472	0.0159051	Up	EIF4E; translation initiation factor 4E	K03259	No
XP_010904622.1	1.57219	0.652772	8.25443	0.00176398	0.010661	Up	EIF4G; translation initiation factor 4G	K03260	No
XP_010905020.1	2.05492	1.03908	6.33867	1.62253e-06	1.60744e-05	Up	EIF4G; translation initiation factor 4G	K03260	No
XP_010929170.1	2.13376	1.0934	7.47478	4.67633e-07	4.98065e-06	Up	EIF4G; translation initiation factor 4G	K03260	No
XP_010941009.1	2.0108	1.00777	4.8265	8.99941e-06	8.02649e-05	Up	EIF4G; translation initiation factor 4G	K03260	No
XP_010906864.1	1.59821	0.676458	6.37673	9.26221e-05	0.000709549	Up	EIF5A; translation initiation factor 5A	K03263	No
XP_010908239.1	2.67717	1.42071	7.99855	6.94272e-12	1.2872e-10	Up	EIF5A; translation initiation factor 5A	K03263	No
XP_029120836.1	2.11525	1.08083	8.07552	2.55676e-08	3.22285e-07	Up	EIF5A; translation initiation factor 5A	K03263	No
XP_010921872.1	2.97229	1.57157	7.68502	8.42625e-13	1.72287e-11	Up	ETF1, ERF1; peptide chain release factor subunit 1	K03265	No
XP_010926438.1	2.35766	1.23736	5.38783	1.90096e-10	3.04258e-09	Up	ETF1, ERF1; peptide chain release factor subunit 1	K03265	No
XP_010932446.1	1.72462	0.786275	7.22632	3.14921e-05	0.000259658	Up	ERF3, GSPT; peptide chain release factor subunit 3	K03267	No
XP_010905019.1	16.9346	4.08191	6.52582	0.000140683	0.0010427	Up	HSPA1s; heat shock 70kDa protein 1/2/6/8	K03283	No
XP_029116765.1	3.70198	1.8883	1.25662	1.40642e-06	1.41098e-05	Up	No	K03283	No
XP_010914961.1	4.20751	2.07297	8.98598	1.52444e-22	6.69262e-21	Up	TC.AAA; ATP:ADP antiporter, AAA family	K03301	No
XP_010922589.1	370.455	8.53316	1.11494	3.46807e-20	1.28982e-18	Up	amt, AMT, MEP; ammonium transporter, Amt family	K03320	No
XP_010916697.1	2.89466	1.53339	7.9508	4.4624e-13	9.34786e-12	Up	TC.MATE, SLC47A, norM, mdtK, dinF; multidrug resistance protein, MATE family	K03327	No
XP_010923890.1	6.20595	2.63365	0.747086	1.10588e-06	1.12449e-05	Up	TC.MATE, SLC47A, norM, mdtK, dinF; multidrug resistance protein, MATE family	K03327	No
XP_010925540.1	9.40684	3.23371	1.64168	1.02235e-12	2.06802e-11	Up	TC.MATE, SLC47A, norM, mdtK, dinF; multidrug resistance protein, MATE family	K03327	No
XP_010930104.1	1.72368	0.785496	3.8289	0.000612848	0.00405995	Up	TC.MATE, SLC47A, norM, mdtK, dinF; multidrug resistance protein, MATE family	K03327	No
XP_010931489.1	1.66944	0.739366	7.61782	0.000139002	0.00103111	Up	TC.MATE, SLC47A, norM, mdtK, dinF; multidrug resistance protein, MATE family	K03327	No
XP_019703244.1	5.58862	2.48249	-0.57192	0.00295569	0.0171084	Up	TC.MATE, SLC47A, norM, mdtK, dinF; multidrug resistance protein, MATE family	K03327	No
XP_019707048.1	40.0933	5.32529	0.167017	3.97978e-09	5.51986e-08	Up	TC.MATE, SLC47A, norM, mdtK, dinF; multidrug resistance protein, MATE family	K03327	No
XP_029118882.1	14.946	3.90169	-0.93369	0.00061834	0.00409074	Up	APC11, ANAPC11; anaphase-promoting complex subunit 11	K03358	No
XP_029116631.1	1.78704	0.837574	1.89875	0.00449404	0.0250891	Up	CDC20; cell division cycle 20, cofactor of APC complex	K03363	No
XP_010912096.1	27.7516	4.7945	-1.66135	0.00469792	0.0261002	Up	ERD6, ESL1; MFS transporter, SP family, ERD6-like sugar transporter	K03444	No
XP_010924278.1	11.5425	3.52888	8.59361	1.33395e-45	2.19225e-43	Up	ERD6, ESL1; MFS transporter, SP family, ERD6-like sugar transporter	K03444	No
XP_010933033.1	1.58456	0.664084	3.69487	0.00626895	0.0338817	Up	POLD4; DNA polymerase delta subunit 4	K03505	No
NP_001304661.1	3.27058	1.70955	6.04793	8.63239e-18	2.69498e-16	Up	kup; KUP system potassium uptake protein	K03549	No
XP_019710413.1	1.95265	0.965431	6.41537	8.33245e-07	8.6135e-06	Up	kup; KUP system potassium uptake protein	K03549	No
XP_029116219.1	94.53	6.5627	-0.54061	2.96728e-06	2.83084e-05	Up	kup; KUP system potassium uptake protein	K03549	No
XP_010921860.1	1.93046	0.948944	6.92252	1.34271e-07	1.54658e-06	Up	EGD2, NACA; nascent polypeptide-associated complex subunit alpha	K03626	No
XP_010938678.1	2.59097	1.37349	7.41837	1.54364e-12	3.07253e-11	Up	EGD2, NACA; nascent polypeptide-associated complex subunit alpha	K03626	No
XP_010924579.1	1.60815	0.685405	3.03221	0.00752945	0.0398958	Up	MBF1; putative transcription factor	K03627	No
XP_010925628.1	2.00878	1.00632	7.2647	6.20458e-08	7.48105e-07	Up	MBF1; putative transcription factor	K03627	No
XP_010925266.1	1.45791	0.543898	5.18737	0.00212885	0.0126762	Up	ATPeV0B, ATP6F; V-type H+-transporting ATPase 21kDa proteolipid subunit	K03661	No
XP_010912466.1	2.82057	1.49599	2.22464	3.39476e-05	0.000277852	Up	trxA; thioredoxin 1	K03671	No
XP_010923297.1	3.67974	1.8796	5.16646	1.93338e-21	7.78196e-20	Up	trxA; thioredoxin 1	K03671	No
XP_010923299.1	7.1446	2.83685	4.48679	7.60789e-37	8.14081e-35	Up	trxA; thioredoxin 1	K03671	No
XP_010931846.1	2.4865	1.31411	1.7576	0.00023248	0.00166197	Up	trxA; thioredoxin 1	K03671	No
XP_010932739.1	1.72322	0.785111	10.4682	0.00111838	0.00706405	Up	trxA; thioredoxin 1	K03671	No
XP_010913704.1	2.2251	1.15387	5.60864	7.80053e-09	1.04241e-07	Up	grxC, GLRX, GLRX2; glutaredoxin 3	K03676	No
XP_010927051.1	4.29442	2.10246	2.97517	1.5173e-10	2.45473e-09	Up	grxC, GLRX, GLRX2; glutaredoxin 3	K03676	No
XP_010911008.1	2.80905	1.49008	4.62417	8.3647e-06	7.4957e-05	Up	No	K03676	No
XP_010925460.1	22.5526	4.49522	6.93845	4.79946e-41	6.47125e-39	Up	No	K03676	No
XP_010908286.2	1.60166	0.679572	5.28145	0.00132425	0.00824713	Up	EIF2B4; translation initiation factor eIF-2B subunit delta	K03680	No
XP_010932064.1	2.5547	1.35315	6.98306	2.94127e-13	6.25159e-12	Up	GRPE; molecular chaperone GrpE	K03687	No
XP_010906920.1	2.18644	1.12858	3.08418	5.82879e-06	5.34983e-05	Up	No	K03875	No
XP_010921700.1	31.9237	4.99656	-1.55167	0.00274413	0.0160007	Up	SKP2, FBXL1; F-box and leucine-rich repeat protein 1 (S-phase kinase-associated protein 2)	K03875	No
XP_019706377.1	16.5544	4.04914	-0.170891	8.43293e-08	9.98811e-07	Up	SKP2, FBXL1; F-box and leucine-rich repeat protein 1 (S-phase kinase-associated protein 2)	K03875	No
XP_029120357.1	5.45962	2.4488	2.95352	5.54204e-18	1.75919e-16	Up	NDUFA1; NADH dehydrogenase (ubiquinone) 1 alpha subcomplex subunit 1	K03945	No
XP_010910164.1	2.10543	1.07412	4.89246	1.48161e-07	1.69403e-06	Up	NDUFA2; NADH dehydrogenase (ubiquinone) 1 alpha subcomplex subunit 2	K03946	No
XP_010929913.1	1.50674	0.591432	6.3887	0.00465871	0.025922	Up	NDUFB9; NADH dehydrogenase (ubiquinone) 1 beta subcomplex subunit 9	K03965	No
XP_010908497.1	2.28819	1.1942	4.03168	5.33219e-07	5.63372e-06	Up	NDUFB10; NADH dehydrogenase (ubiquinone) 1 beta subcomplex subunit 10	K03966	No
XP_010932133.1	1.77832	0.830518	7.59755	0.00108984	0.00689979	Up	dnaK, HSPA9; molecular chaperone DnaK	K04043	No
XP_029123015.1	2.49721	1.32032	0.656883	0.00281101	0.0163491	Up	No	K04226	No
XP_010931467.1	1.50756	0.59222	3.89334	0.00744007	0.0394909	Up	No	K04374	No
XP_010905265.1	12.7154	3.66851	2.87136	5.8358e-21	2.2733e-19	Up	No	K04511	No
XP_010905875.1	4.26951	2.09407	1.58449	6.68242e-07	6.97068e-06	Up	No	K04529	No
XP_010917485.2	248.391	7.95647	0.599289	1.6818e-14	3.96988e-13	Up	No	K04573	No
XP_010936409.1	42.4976	5.40931	4.29306	3.84784e-35	3.69927e-33	Up	No	K04574	No
XP_010920229.1	8.37417	3.06595	5.26842	4.9994e-21	1.95799e-19	Up	No	K04588	No
XP_010934723.1	2.44988	1.29271	4.65471	1.81659e-08	2.3228e-07	Up	PCNA; proliferating cell nuclear antigen	K04802	No
XP_029122197.1	1.78705	0.837581	3.45308	0.000368575	0.0025471	Up	PCNA; proliferating cell nuclear antigen	K04802	No
XP_010905874.1	1.84264	0.881775	2.06297	0.00226695	0.0134324	Up	No	K04809	No
XP_010942662.1	438.709	8.77712	1.33381	2.29105e-22	9.9084e-21	Up	No	K04853	No
XP_010926066.1	1.73755	0.797055	3.44473	0.00154128	0.00946077	Up	No	K04921	No
XP_010943852.1	8.81403	3.1398	0.532549	7.61909e-08	9.06857e-07	Up	No	K05038	No
XP_010931454.1	8.36667	3.06465	-0.469613	0.000263772	0.00186759	Up	No	K05048	No
XP_010914101.1	16.0037	4.00033	1.56296	1.83395e-11	3.24149e-10	Up	GRIP; glutamate receptor, ionotropic, plant	K05387	No
XP_010906215.1	2.09538	1.06721	3.83872	9.87205e-07	1.01138e-05	Up	KCNKF; potassium channel subfamily K, other eukaryote	K05389	No
XP_010943878.1	1.68948	0.756575	3.25326	0.000660578	0.00434312	Up	KCNKF; potassium channel subfamily K, other eukaryote	K05389	No
XP_010915663.1	1.7013	0.766636	4.85476	0.00012963	0.000967694	Up	CNGC; cyclic nucleotide gated channel, plant	K05391	No
XP_010939040.1	12.7208	3.66912	6.57115	9.09894e-35	8.55871e-33	Up	CNGC; cyclic nucleotide gated channel, plant	K05391	No
XP_019707025.1	4.29431	2.10243	8.78273	6.5543e-19	2.21792e-17	Up	CNGC; cyclic nucleotide gated channel, plant	K05391	No
XP_010915559.1	6.98122	2.80348	4.02579	2.00692e-26	1.16228e-24	Up	No	K05450	No
XP_010920591.1	2.6502	1.4061	10.6325	5.01338e-09	6.86597e-08	Up	No	K05450	No
XP_010930666.1	3.45145	1.7872	7.65066	7.7611e-18	2.43343e-16	Up	No	K05637	No
XP_010912511.1	23.6087	4.56125	2.64516	9.1263e-33	7.67297e-31	Up	ABCG2, CD338; ATP-binding cassette, subfamily G (WHITE), member 2	K05681	No
XP_010930786.1	5.41599	2.43723	4.23207	1.40204e-26	8.16316e-25	Up	ABCG2, CD338; ATP-binding cassette, subfamily G (WHITE), member 2	K05681	No
XP_010913434.1	1.91899	0.940344	5.81952	5.49096e-08	6.65934e-07	Up	ARPC2; actin related protein 2/3 complex, subunit 2	K05758	No
XP_010915371.1	6.48492	2.69709	2.81059	2.18967e-13	4.69303e-12	Up	PFN; profilin	K05759	No
XP_010924448.1	3.52625	1.81813	6.92358	6.33476e-15	1.56132e-13	Up	PFN; profilin	K05759	No
XP_010924449.1	2.25914	1.17578	1.46042	0.00233611	0.0138121	Up	PFN; profilin	K05759	No
XP_010923064.1	3.15641	1.65828	1.39323	1.16067e-05	0.000101933	Up	VIL1; villin 1	K05761	No
XP_010920473.1	26.5214	4.72909	5.56165	9.53621e-85	6.2926e-82	Up	CFL; cofilin	K05765	No
XP_010933328.1	14.1184	3.81951	6.97847	1.69505e-77	9.00256e-75	Up	CFL; cofilin	K05765	No
XP_010937681.1	1.51933	0.60344	6.72197	0.000672367	0.00441663	Up	CFL; cofilin	K05765	No
XP_029120768.1	1.47393	0.559666	7.22976	0.00369564	0.0209924	Up	CFL; cofilin	K05765	No
XP_010931641.1	266.366	8.05727	5.74432	6.62423e-110	1.06849e-106	Up	TSPO, BZRP; translocator protein	K05770	No
XP_010928866.1	2.97969	1.57516	8.30254	2.50171e-13	5.34078e-12	Up	SLC25A4S, ANT; solute carrier family 25 (mitochondrial adenine nucleotide translocator), member 4/5/6/31	K05863	No
XP_029116415.1	1.88106	0.911544	3.06921	0.000118691	0.000892302	Up	SNW1, SKIIP, SKIP; SNW domain-containing protein 1	K06063	No
XP_010918653.1	1.46831	0.554158	5.49537	0.00383878	0.0217459	Up	CIR; CBF1 interacting corepressor	K06066	No
XP_010942623.1	5.27727	2.39979	0.73924	7.59749e-07	7.88368e-06	Up	No	K06083	No
XP_010927273.1	11.3715	3.50735	5.56302	9.49779e-40	1.18862e-37	Up	No	K06093	No
XP_010929318.1	4.55522	2.18752	6.89218	2.80395e-30	2.01178e-28	Up	No	K06093	No
XP_010940435.2	1.47714	0.562802	6.84642	0.00240398	0.0141837	Up	ABCF3; ATP-binding cassette, subfamily F, member 3	K06158	No
XP_010917851.1	2.15683	1.10891	5.30403	4.30658e-10	6.6134e-09	Up	ABCE1, Rli1; ATP-binding cassette, sub-family E, member 1	K06174	No
XP_010921961.1	1.74516	0.803356	7.15784	1.21867e-05	0.00010666	Up	ABCF1; ATP-binding cassette, subfamily F, member 1	K06184	No
XP_010931931.1	1.66836	0.738433	6.2126	1.13111e-05	9.94967e-05	Up	ABCF1; ATP-binding cassette, subfamily F, member 1	K06184	No
XP_010937631.1	13.6584	3.77172	6.53706	1.82895e-42	2.61156e-40	Up	No	K06532	No
NP_001306841.1	1.4068	0.492418	7.34907	0.00803208	0.0422674	Up	YWHAE; 14-3-3 protein epsilon	K06630	No
XP_010916166.1	2.9061	1.53908	9.05795	4.88015e-12	9.19271e-11	Up	YWHAE; 14-3-3 protein epsilon	K06630	No
XP_010917299.1	2.18608	1.12834	4.16403	0.000305872	0.00213992	Up	YWHAE; 14-3-3 protein epsilon	K06630	No
XP_019707735.1	5.42724	2.44022	2.41737	2.04226e-14	4.79216e-13	Up	SCC1, MCD1, RAD21; cohesin complex subunit SCC1	K06670	No
XP_010933797.2	1.40118	0.486643	6.01523	0.00380977	0.0216097	Up	RPN13; 26S proteasome regulatory subunit N13	K06691	No
XP_010917987.1	2.42687	1.27909	0.790966	0.00139809	0.00865994	Up	PSMD5; 26S proteasome non-ATPase regulatory subunit 5	K06692	No
XP_010911017.1	1.93378	0.951426	2.87282	0.000839292	0.00543121	Up	No	K06727	No
XP_010916118.1	1.96648	0.975617	4.07988	1.44665e-05	0.000125204	Up	PDCD5, TFAR19; programmed cell death protein 5	K06875	No
XP_010924125.1	1.98835	0.991573	5.5474	4.39374e-09	6.06696e-08	Up	PDCD5, TFAR19; programmed cell death protein 5	K06875	No
XP_029121148.1	8.39721	3.06991	0.0549092	3.34942e-07	3.64586e-06	Up	K06889; uncharacterized protein	K06889	No
XP_010937986.1	7.74222	2.95275	1.01781	2.52626e-09	3.57096e-08	Up	pbuG, azgA, ghxP, ghxQ, adeQ; adenine/guanine/hypoxanthine permease	K06901	No
XP_010908039.1	2.06115	1.04345	6.67298	3.50351e-07	3.80028e-06	Up	NOG1; nucleolar GTP-binding protein	K06943	No
XP_010910660.2	1.66351	0.734231	4.99026	0.000804081	0.00521963	Up	KRR1; ribosomal RNA assembly protein	K06961	No
XP_010910790.1	1.78775	0.838145	4.41393	2.60773e-05	0.000217524	Up	KRR1; ribosomal RNA assembly protein	K06961	No
XP_010911518.1	2.07518	1.05324	2.28706	0.000244902	0.0017439	Up	KRR1; ribosomal RNA assembly protein	K06961	No
XP_010930880.1	2.22947	1.1567	4.08153	3.02764e-08	3.78355e-07	Up	K06975; uncharacterized protein	K06975	No
XP_010930371.1	1.61521	0.691721	3.69948	0.0010604	0.00672319	Up	K06995; uncharacterized protein	K06995	No
XP_010937594.1	4.26613	2.09293	6.70755	8.05631e-19	2.70309e-17	Up	K07025; putative hydrolase of the HAD superfamily	K07025	No
XP_010929564.1	1.46628	0.552163	5.72954	0.00127622	0.00797773	Up	K07052; CAAX protease family protein	K07052	No
XP_010922437.1	4.1911	2.06733	2.99467	1.87243e-11	3.30682e-10	Up	EXOC7, EXO70; exocyst complex component 7	K07195	No
XP_010937728.1	5.43815	2.44312	3.80545	4.49001e-13	9.39666e-12	Up	EXOC7, EXO70; exocyst complex component 7	K07195	No
XP_010904700.1	10.0966	3.33579	-0.688972	0.000437082	0.00297986	Up	PRKAB; 5'-AMP-activated protein kinase, regulatory beta subunit	K07199	No
XP_010907921.1	1.95329	0.965907	2.89038	0.00022085	0.00158403	Up	PRKAB; 5'-AMP-activated protein kinase, regulatory beta subunit	K07199	No
XP_010905100.1	6.18212	2.6281	3.07599	4.35647e-19	1.49392e-17	Up	No	K07213	No
XP_010909580.1	1.70836	0.772612	7.01914	8.19501e-05	0.000632242	Up	No	K07213	No
XP_019702551.1	1.56911	0.649948	3.14926	0.00382428	0.021675	Up	SAM50, TOB55, bamA; outer membrane protein insertion porin family	K07277	No
XP_010909797.1	3.68065	1.87996	4.83552	1.29569e-13	2.83135e-12	Up	ADIPOR; adiponectin receptor	K07297	No
XP_019703602.1	4.02305	2.00829	1.64099	9.90651e-09	1.3066e-07	Up	SEC61G, SSS1, secE; protein transport protein SEC61 subunit gamma and related proteins	K07342	No
XP_010931748.1	1.55966	0.641233	4.51583	0.000952995	0.00609723	Up	No	K07367	No
XP_010934670.1	1.51512	0.599428	8.50355	0.00315846	0.0181614	Up	TUBA; tubulin alpha	K07374	No
XP_010908105.1	3.63367	1.86143	2.63898	1.03417e-09	1.52108e-08	Up	TUBB; tubulin beta	K07375	No
XP_010918546.1	9.3561	3.22591	7.54437	1.10866e-32	9.26743e-31	Up	TUBB; tubulin beta	K07375	No
XP_010916008.1	1.6032	0.680958	4.19804	0.00284892	0.0165497	Up	RFA1, RPA1, rpa; replication factor A1	K07466	No
XP_029123744.1	1.51246	0.596897	6.9014	0.00257903	0.0151435	Up	RFA1, RPA1, rpa; replication factor A1	K07466	No
XP_010931027.1	362.442	8.5016	1.12324	3.16236e-11	5.47176e-10	Up	No	K07532	No
XP_010930835.1	2.02754	1.01973	6.74544	4.70792e-08	5.75617e-07	Up	NMD3; 60S ribosomal export protein NMD3	K07562	No
XP_010943099.1	22.1283	4.46782	2.87408	3.95821e-26	2.22144e-24	Up	No	K07605	No
XP_010919741.1	2.19554	1.13458	6.77039	2.18883e-10	3.47777e-09	Up	RAB1A; Ras-related protein Rab-1A	K07874	No
XP_010941071.1	2.33368	1.2226	3.96707	3.84465e-09	5.34263e-08	Up	RAB1A; Ras-related protein Rab-1A	K07874	No
XP_010928035.3	1.40448	0.490036	7.00064	0.00743115	0.0394483	Up	RAB2A; Ras-related protein Rab-2A	K07877	No
XP_010923735.1	1.59636	0.674783	4.69789	0.000401499	0.00275886	Up	No	K07889	No
XP_010942642.1	2.52635	1.33705	3.19538	4.64535e-07	4.94887e-06	Up	No	K07889	No
XP_010916878.1	2.88622	1.52918	1.42626	0.00030925	0.00216217	Up	RAB6A; Ras-related protein Rab-6A	K07893	No
XP_010926288.1	3.18093	1.66945	4.22786	3.81308e-10	5.89715e-09	Up	RAB6A; Ras-related protein Rab-6A	K07893	No
XP_010922387.1	2.41431	1.27161	6.57653	7.8888e-13	1.61754e-11	Up	RAB8A, MEL; Ras-related protein Rab-8A	K07901	No
XP_010935822.1	1.74223	0.800933	5.91433	2.82175e-06	2.70028e-05	Up	RAB8A, MEL; Ras-related protein Rab-8A	K07901	No
XP_010912701.1	2.63369	1.39708	6.26262	6.56439e-15	1.61244e-13	Up	RAB11A; Ras-related protein Rab-11A	K07904	No
XP_010913931.1	2.46442	1.30125	1.56873	0.000380574	0.00262544	Up	RAB11A; Ras-related protein Rab-11A	K07904	No
XP_010916727.1	56.8537	5.82918	4.91298	2.07313e-25	1.10782e-23	Up	RAB11A; Ras-related protein Rab-11A	K07904	No
XP_010919004.2	1.78505	0.835966	3.87788	0.00212111	0.012637	Up	RAB11A; Ras-related protein Rab-11A	K07904	No
XP_010924724.1	2.77851	1.47431	1.10258	0.00102397	0.00651115	Up	RAB11A; Ras-related protein Rab-11A	K07904	No
XP_010925599.1	1.97122	0.979091	4.52681	1.02565e-06	1.04806e-05	Up	RAB11A; Ras-related protein Rab-11A	K07904	No
XP_010927595.1	5.12613	2.35787	2.28574	1.44554e-09	2.09152e-08	Up	RAB11A; Ras-related protein Rab-11A	K07904	No
XP_010927862.1	2.11564	1.08109	3.65438	5.96956e-06	5.46521e-05	Up	RAB11A; Ras-related protein Rab-11A	K07904	No
XP_010928849.1	2.42024	1.27515	5.54886	6.15048e-11	1.03501e-09	Up	RAB11A; Ras-related protein Rab-11A	K07904	No
XP_010934494.1	2.49612	1.31969	2.58997	8.39759e-07	8.6726e-06	Up	RAB11A; Ras-related protein Rab-11A	K07904	No
XP_010911541.1	1.50274	0.587591	5.8772	0.000405327	0.00277947	Up	RAB18; Ras-related protein Rab-18	K07910	No
XP_010915100.1	2.08741	1.06171	5.02118	6.29305e-09	8.51409e-08	Up	RABL3; Rab-like protein 3	K07933	No
XP_010914929.1	1.63359	0.708049	8.70614	0.000589386	0.00391883	Up	RAN; GTP-binding nuclear protein Ran	K07936	No
XP_010918773.1	1.72385	0.785633	7.61811	9.40789e-05	0.000719949	Up	RAN; GTP-binding nuclear protein Ran	K07936	No
XP_010925148.1	2.42266	1.27659	7.7942	7.32754e-11	1.22457e-09	Up	RAN; GTP-binding nuclear protein Ran	K07936	No
NP_001290536.1	1.61248	0.689285	7.79167	0.000331728	0.00230784	Up	ARF1_2; ADP-ribosylation factor 1/2	K07937	No
XP_029120043.1	1.6932	0.759755	3.36906	0.00116953	0.00736148	Up	ARF1_2; ADP-ribosylation factor 1/2	K07937	No
XP_010930629.1	1.87563	0.907374	4.38848	1.06947e-05	9.44947e-05	Up	RAB; Rab family, other	K07976	No
XP_010937038.1	4.8114	2.26646	-0.517359	0.000879718	0.0056709	Up	NFYB, HAP3; nuclear transcription Y subunit beta	K08065	No
XP_010938445.1	3.37622	1.75541	0.0429152	0.00176783	0.0106798	Up	NFYB, HAP3; nuclear transcription Y subunit beta	K08065	No
NP_001306836.1	17.5569	4.13397	4.33701	8.94572e-56	2.31902e-53	Up	NFYC, HAP5; nuclear transcription factor Y, gamma	K08066	No
XP_010913291.1	6.8245	2.77072	5.53927	1.73185e-33	1.50848e-31	Up	NFYC, HAP5; nuclear transcription factor Y, gamma	K08066	No
XP_010941677.1	2.09908	1.06975	1.0011	0.00761467	0.0402997	Up	NFYC, HAP5; nuclear transcription factor Y, gamma	K08066	No
XP_019707389.1	5.70561	2.51238	8.24063	8.57973e-17	2.46312e-15	Up	No	K08131	No
XP_010929855.1	28.538	4.83481	-1.65171	0.00486576	0.0269227	Up	No	K08150	No
XP_010912803.1	18.0851	4.17673	7.81767	1.11324e-39	1.37735e-37	Up	SLC2A13, ITR; MFS transporter, SP family, solute carrier family 2 (myo-inositol transporter), member 13	K08150	No
XP_010904589.1	2.67404	1.41902	7.8046	2.48367e-06	2.39465e-05	Up	PHO84; MFS transporter, PHS family, inorganic phosphate transporter	K08176	No
XP_010941950.1	4.19577	2.06894	4.91766	1.07097e-21	4.3795e-20	Up	No	K08202	No
XP_010908153.1	6.4722	2.69426	2.73139	1.56715e-17	4.79292e-16	Up	SLC22A4_5, OCTN; MFS transporter, OCT family, solute carrier family 22 (organic cation transporter), member 4/5	K08202	No
XP_029116518.1	66.2275	6.04936	-0.904413	1.16689e-05	0.000102458	Up	No	K08215	No
XP_010936606.1	1.5603	0.641823	5.52349	0.000955307	0.00611113	Up	CAB39, MO25; calcium binding protein 39	K08272	No
XP_010906676.1	2.16295	1.113	6.91129	3.41915e-09	4.78033e-08	Up	ATG11; autophagy-related protein 11	K08330	No
XP_010929829.1	1.79554	0.844421	6.51717	9.12651e-06	8.13318e-05	Up	GABARAP, ATG8, LC3; GABA(A) receptor-associated protein	K08341	No
XP_019709825.1	1.86762	0.901199	6.03309	8.68292e-08	1.02619e-06	Up	GABARAP, ATG8, LC3; GABA(A) receptor-associated protein	K08341	No
XP_010907544.1	10.5725	3.40225	1.98258	4.78191e-18	1.52234e-16	Up	MLO; mlo protein	K08472	No
XP_010930331.1	1.8965	0.923343	4.18821	8.35443e-05	0.000643288	Up	MLO; mlo protein	K08472	No
XP_029116062.1	19.9155	4.31582	1.1096	1.6146e-14	3.81744e-13	Up	MLO; mlo protein	K08472	No
XP_029123307.1	11.3236	3.50126	2.2724	1.29615e-17	3.98367e-16	Up	MLO; mlo protein	K08472	No
XP_010908075.2	1.71175	0.775475	3.40982	0.00165267	0.0100669	Up	No	K08488	No
XP_010942994.1	1.56026	0.641789	5.53924	0.000135677	0.00100835	Up	STX7; syntaxin 7	K08488	No
XP_010915024.1	2.21234	1.14557	5.41454	1.00359e-09	1.4796e-08	Up	STX5; syntaxin 5	K08490	No
XP_029119391.1	1.59039	0.669384	7.11402	0.000389769	0.00268419	Up	VTI1; vesicle transport through interaction with t-SNAREs 1	K08493	No
XP_010910158.1	3.5489	1.82737	4.99499	3.4404e-20	1.28062e-18	Up	NSPN; novel plant SNARE	K08494	No
XP_010943867.1	2.86208	1.51706	5.69401	1.77739e-18	5.81136e-17	Up	NSPN; novel plant SNARE	K08494	No
XP_010941124.1	3.03109	1.59984	2.90229	4.9606e-07	5.2654e-06	Up	GOSR1, GOS1; golgi SNAP receptor complex member 1	K08495	No
XP_010908620.1	1.74475	0.80302	4.81558	8.64007e-06	7.7234e-05	Up	GOSR2, BOS1; golgi SNAP receptor complex member 2	K08496	No
XP_010913345.1	31.8956	4.99529	-1.54999	0.00534814	0.0293162	Up	No	K08496	No
XP_019703697.1	2.66667	1.41504	0.948454	0.00339597	0.0194219	Up	No	K08497	No
XP_010938949.1	2.25568	1.17356	3.33516	9.2162e-07	9.46862e-06	Up	SYP6; syntaxin of plants SYP6	K08500	No
XP_010935763.1	2.96076	1.56597	4.50045	2.46163e-15	6.26937e-14	Up	BET1; blocked early in transport 1	K08504	No
XP_010923320.2	5.37058	2.42508	5.89717	5.20304e-38	5.99464e-36	Up	ATVAMP72; vesicle-associated membrane protein 72	K08511	No
XP_010932918.2	1.88317	0.913161	7.00678	3.53585e-06	3.33817e-05	Up	ATVAMP72; vesicle-associated membrane protein 72	K08511	No
XP_010911972.1	1.52817	0.611809	5.70022	0.000260829	0.00184855	Up	YKT6; synaptobrevin homolog YKT6	K08516	No
XP_010910610.1	1.44262	0.528691	6.96347	0.00424624	0.0238217	Up	PDR, CDR1; ATP-binding cassette, subfamily G (WHITE), member 2, PDR	K08711	No
XP_010914991.1	3.92222	1.97167	2.72	5.56141e-11	9.41699e-10	Up	PDR, CDR1; ATP-binding cassette, subfamily G (WHITE), member 2, PDR	K08711	No
XP_010915401.1	47.8955	5.58182	5.51228	3.61209e-77	1.85902e-74	Up	PDR, CDR1; ATP-binding cassette, subfamily G (WHITE), member 2, PDR	K08711	No
XP_029116982.1	4.88642	2.28878	0.506178	1.1471e-06	1.16342e-05	Up	PDR, CDR1; ATP-binding cassette, subfamily G (WHITE), member 2, PDR	K08711	No
XP_010910465.1	2.93738	1.55453	6.57864	4.31497e-11	7.38103e-10	Up	CYC; cytochrome c	K08738	No
XP_010915350.1	80.6218	6.3331	-0.707682	3.64964e-07	3.94601e-06	Up	MSH5; DNA mismatch repair protein MSH5	K08741	No
XP_010940803.1	2.66963	1.41664	7.75779	1.0356e-10	1.70645e-09	Up	DBI, ACBP; diazepam-binding inhibitor (GABA receptor modulator, acyl-CoA-binding protein)	K08762	No
XP_010936824.1	2.62588	1.3928	2.84048	0.00292375	0.016946	Up	BCS1; mitochondrial chaperone BCS1	K08900	No
XP_010919724.1	12.4106	3.63351	-0.500666	0.000142832	0.00105773	Up	No	K08900	No
XP_010929304.1	28.8115	4.84857	2.65303	2.54812e-30	1.83731e-28	Up	No	K08900	No
XP_019703258.1	4.92229	2.29933	2.20045	4.09476e-09	5.66309e-08	Up	No	K08900	No
XP_019705012.1	4.74212	2.24553	3.48062	3.68016e-14	8.39134e-13	Up	No	K08900	No
XP_019705410.2	14.5572	3.86366	0.911521	1.01478e-08	1.3364e-07	Up	No	K08900	No
XP_029123527.1	6.36212	2.66951	1.18632	3.66622e-08	4.53601e-07	Up	No	K08900	No
XP_010937075.1	12.6827	3.66479	-1.04588	0.00158368	0.00969238	Up	No	K09040	No
XP_010936949.1	2.4294	1.2806	4.97412	6.87088e-09	9.24702e-08	Up	GBF; plant G-box-binding factor	K09060	No
XP_019701388.2	1.76771	0.821879	3.40462	0.00045412	0.00308539	Up	GBF; plant G-box-binding factor	K09060	No
XP_010911951.1	1.64575	0.718741	4.129	0.000325301	0.00226566	Up	K09131; uncharacterized protein	K09131	No
XP_019705392.1	2.77441	1.47218	1.66584	0.0018634	0.011209	Up	No	K09131	No
XP_010931909.1	1.69311	0.759679	7.03351	8.36642e-05	0.000643983	Up	GTF3A; general transcription factor IIIA	K09191	No
XP_010916364.1	2.81198	1.49159	4.91851	1.97187e-05	0.000167076	Up	No	K09223	No
XP_010912468.1	2.3105	1.20821	6.17453	2.28986e-10	3.62638e-09	Up	No	K09250	No
XP_010928347.1	3.85294	1.94596	7.67995	3.17965e-23	1.47787e-21	Up	AP2; AP2-like factor, euAP2 lineage	K09284	No
XP_010914036.1	3.26496	1.70706	0.429421	0.00201319	0.0120435	Up	OVM, ANT; AP2-like factor, ANT lineage	K09285	No
XP_010938537.1	2.70993	1.43826	1.86297	4.02318e-06	3.77534e-05	Up	OVM, ANT; AP2-like factor, ANT lineage	K09285	No
XP_010906563.1	13.4379	3.74824	6.41479	1.38332e-16	3.90948e-15	Up	EREBP; EREBP-like factor	K09286	No
XP_010914492.1	30.6885	4.93963	-0.110451	4.86852e-07	5.17523e-06	Up	EREBP; EREBP-like factor	K09286	No
XP_010916895.1	5.42481	2.43957	4.13478	3.84919e-12	7.33959e-11	Up	EREBP; EREBP-like factor	K09286	No
XP_010917392.1	6.75981	2.75698	9.41591	1.1637e-31	9.0988e-30	Up	EREBP; EREBP-like factor	K09286	No
XP_010921623.1	4.23481	2.0823	5.93408	1.36543e-08	1.76614e-07	Up	EREBP; EREBP-like factor	K09286	No
XP_010925113.1	8.9406	3.16037	3.95728	9.24951e-24	4.46592e-22	Up	EREBP; EREBP-like factor	K09286	No
XP_010926272.1	2.24883	1.16918	6.40638	8.07366e-06	7.26029e-05	Up	EREBP; EREBP-like factor	K09286	No
XP_010928345.2	6.47738	2.69541	6.50859	2.21269e-10	3.50928e-09	Up	EREBP; EREBP-like factor	K09286	No
XP_010928933.1	6.06271	2.59996	7.29418	0.00865939	0.045262	Up	EREBP; EREBP-like factor	K09286	No
XP_010931685.3	2.75641	1.46279	0.578549	0.00954962	0.0494525	Up	EREBP; EREBP-like factor	K09286	No
XP_010932347.1	2.43918	1.2864	7.21081	2.96945e-11	5.15845e-10	Up	EREBP; EREBP-like factor	K09286	No
XP_010932878.1	5.76159	2.52647	3.56326	0.000534693	0.00357977	Up	EREBP; EREBP-like factor	K09286	No
XP_010934650.1	5.71576	2.51495	3.46437	0.00383338	0.021721	Up	EREBP; EREBP-like factor	K09286	No
XP_010937274.1	2.60017	1.37861	6.55234	4.37877e-10	6.71714e-09	Up	EREBP; EREBP-like factor	K09286	No
XP_010938373.1	18.3439	4.19723	3.13006	1.77417e-41	2.44516e-39	Up	EREBP; EREBP-like factor	K09286	No
XP_010939626.1	1.9766	0.983021	6.79812	5.21468e-05	0.000413922	Up	EREBP; EREBP-like factor	K09286	No
XP_029123870.1	2.02752	1.01972	7.36672	1.56653e-06	1.55762e-05	Up	EREBP; EREBP-like factor	K09286	No
XP_010907844.1	8.2169	3.03859	0.047759	4.59036e-07	4.89987e-06	Up	No	K09286	No
XP_010922640.1	4.72431	2.2401	4.21493	5.79021e-25	3.01278e-23	Up	No	K09286	No
XP_010931300.1	36.8641	5.20414	-1.44221	0.00065762	0.00432675	Up	No	K09286	No
XP_010940672.1	15.255	3.93121	1.97176	5.54292e-15	1.37237e-13	Up	No	K09286	No
XP_010910503.1	179.675	7.48925	7.65248	2.57719e-108	4.00854e-105	Up	No	K09291	No
XP_010913582.1	3.4663	1.79339	8.92759	2.54044e-11	4.4469e-10	Up	HD-ZIP; homeobox-leucine zipper protein	K09338	No
XP_010917267.1	3.30392	1.72418	4.37574	2.95858e-11	5.14162e-10	Up	HD-ZIP; homeobox-leucine zipper protein	K09338	No
XP_010919351.1	101.199	6.66105	10.7524	1.9731e-73	9.34026e-71	Up	HD-ZIP; homeobox-leucine zipper protein	K09338	No
XP_010923678.1	6.34095	2.6647	3.54612	1.89578e-26	1.09938e-24	Up	HD-ZIP; homeobox-leucine zipper protein	K09338	No
XP_010933626.2	4.50669	2.17207	3.70658	4.14818e-14	9.42396e-13	Up	HD-ZIP; homeobox-leucine zipper protein	K09338	No
XP_010933776.1	24.5437	4.61728	8.64046	3.15796e-66	1.20642e-63	Up	HD-ZIP; homeobox-leucine zipper protein	K09338	No
XP_010934651.1	196.401	7.61766	0.343526	1.5572e-10	2.51456e-09	Up	HD-ZIP; homeobox-leucine zipper protein	K09338	No
XP_010939701.1	24.0662	4.58894	3.28455	1.48664e-35	1.45822e-33	Up	HD-ZIP; homeobox-leucine zipper protein	K09338	No
XP_010943164.1	120.914	6.91784	-0.24837	2.8349e-07	3.11067e-06	Up	HD-ZIP; homeobox-leucine zipper protein	K09338	No
XP_010913501.1	16.3953	4.03521	1.07437	1.37514e-14	3.27082e-13	Up	CSRP; cysteine and glycine-rich protein	K09377	No
XP_010928941.1	1.54845	0.630827	4.19564	0.0010994	0.00695422	Up	CSRP; cysteine and glycine-rich protein	K09377	No
XP_010938994.1	4.07131	2.02549	0.189917	0.00272481	0.0159051	Up	CSRP; cysteine and glycine-rich protein	K09377	No
XP_010908034.1	2.46291	1.30037	3.95973	7.56456e-09	1.01274e-07	Up	HSFF; heat shock transcription factor, other eukaryote	K09419	No
XP_010915439.1	11.7059	3.54917	7.75726	3.045e-47	5.3473e-45	Up	HSFF; heat shock transcription factor, other eukaryote	K09419	No
XP_010939421.1	2.22136	1.15144	3.64128	6.52104e-08	7.83226e-07	Up	HSFF; heat shock transcription factor, other eukaryote	K09419	No
XP_010943066.1	23.6917	4.56631	2.82713	2.29498e-25	1.22037e-23	Up	HSFF; heat shock transcription factor, other eukaryote	K09419	No
XP_019702683.1	1.57449	0.654887	4.56865	0.00167938	0.010208	Up	HSFF; heat shock transcription factor, other eukaryote	K09419	No
XP_010904805.1	50.8363	5.66779	5.2418	2.63633e-66	1.03437e-63	Up	MYBP; transcription factor MYB, plant	K09422	No
XP_010909695.1	3.50442	1.80917	0.965175	0.0033757	0.0193136	Up	MYBP; transcription factor MYB, plant	K09422	No
XP_010911363.1	37.3772	5.22409	-1.40602	0.00206826	0.0123475	Up	MYBP; transcription factor MYB, plant	K09422	No
XP_010911569.1	4.81196	2.26662	-0.0168683	0.000316453	0.00220756	Up	MYBP; transcription factor MYB, plant	K09422	No
XP_010911701.1	27.3974	4.77597	-1.6653	0.00521337	0.0286567	Up	MYBP; transcription factor MYB, plant	K09422	No
XP_010913633.1	11.2471	3.49148	-0.196744	1.2917e-07	1.49138e-06	Up	MYBP; transcription factor MYB, plant	K09422	No
XP_010914654.1	401.998	8.65104	3.98185	4.66727e-85	3.17601e-82	Up	MYBP; transcription factor MYB, plant	K09422	No
XP_010914802.1	3.373	1.75403	-0.123099	0.00693809	0.0370613	Up	MYBP; transcription factor MYB, plant	K09422	No
XP_010917650.1	15.3995	3.94481	-0.865528	7.65168e-05	0.000592951	Up	MYBP; transcription factor MYB, plant	K09422	No
XP_010921398.3	363.19	8.50458	1.1036	1.12398e-19	4.01234e-18	Up	MYBP; transcription factor MYB, plant	K09422	No
XP_010922881.1	17.325	4.11478	5.54456	1.42659e-53	3.30476e-51	Up	MYBP; transcription factor MYB, plant	K09422	No
XP_010922900.1	8.79989	3.13749	1.03864	6.49992e-12	1.20922e-10	Up	MYBP; transcription factor MYB, plant	K09422	No
XP_010923441.1	2.37529	1.24811	5.3039	2.37999e-07	2.64484e-06	Up	MYBP; transcription factor MYB, plant	K09422	No
XP_010926024.1	25.1706	4.65367	6.43974	2.80948e-66	1.08279e-63	Up	MYBP; transcription factor MYB, plant	K09422	No
XP_010926549.1	9.34413	3.22406	6.91429	8.62927e-52	1.8513e-49	Up	MYBP; transcription factor MYB, plant	K09422	No
XP_010929682.2	5.78175	2.53151	0.0527565	1.8459e-05	0.000157167	Up	MYBP; transcription factor MYB, plant	K09422	No
XP_010931159.1	4.41507	2.14244	3.72012	5.43935e-18	1.72786e-16	Up	MYBP; transcription factor MYB, plant	K09422	No
XP_010931451.1	18.7435	4.22832	1.66643	5.22336e-07	5.52678e-06	Up	MYBP; transcription factor MYB, plant	K09422	No
XP_010933337.1	10.4453	3.38478	-0.188471	0.000533289	0.00357092	Up	MYBP; transcription factor MYB, plant	K09422	No
XP_010933430.1	10.069	3.33186	2.78956	9.48007e-26	5.21955e-24	Up	MYBP; transcription factor MYB, plant	K09422	No
XP_010933448.1	40.4461	5.33793	-1.35364	0.000385573	0.00265781	Up	MYBP; transcription factor MYB, plant	K09422	No
XP_010935101.1	1.73558	0.795418	3.8468	0.000135479	0.00100738	Up	MYBP; transcription factor MYB, plant	K09422	No
XP_010935898.1	15.5608	3.95984	6.10438	2.09687e-09	2.99315e-08	Up	MYBP; transcription factor MYB, plant	K09422	No
XP_010938192.1	13.3863	3.74268	2.51398	5.22389e-23	2.3748e-21	Up	MYBP; transcription factor MYB, plant	K09422	No
XP_010938925.1	2.12646	1.08846	2.78528	4.20391e-05	0.000338294	Up	MYBP; transcription factor MYB, plant	K09422	No
XP_010939500.1	4.9527	2.30821	2.69981	4.9189e-11	8.36809e-10	Up	MYBP; transcription factor MYB, plant	K09422	No
XP_010941964.2	334.77	8.38703	1.01218	8.71665e-15	2.11487e-13	Up	MYBP; transcription factor MYB, plant	K09422	No
XP_010943399.1	67.8742	6.08479	-0.893945	7.06813e-06	6.40633e-05	Up	MYBP; transcription factor MYB, plant	K09422	No
XP_010943505.1	10.7122	3.42119	-0.247224	4.93199e-07	5.23886e-06	Up	MYBP; transcription factor MYB, plant	K09422	No
XP_029117344.1	23.6603	4.5644	-1.77855	0.00738194	0.0391966	Up	MYBP; transcription factor MYB, plant	K09422	No
XP_029123914.1	4.34027	2.11778	2.81237	6.44461e-14	1.44303e-12	Up	MYBP; transcription factor MYB, plant	K09422	No
XP_010942539.2	136.421	7.09192	-0.089928	1.12576e-07	1.31125e-06	Up	No	K09422	No
XP_010908845.1	1.81961	0.86363	3.68377	0.00034222	0.0023759	Up	SEC61B, SBH2; protein transport protein SEC61 subunit beta	K09481	No
XP_010910567.1	1.75903	0.814778	6.71277	3.42421e-06	3.23557e-05	Up	SEC61B, SBH2; protein transport protein SEC61 subunit beta	K09481	No
XP_010937841.1	1.68006	0.748514	5.10704	0.00305176	0.0176083	Up	SEC61B, SBH2; protein transport protein SEC61 subunit beta	K09481	No
XP_010939167.1	1.53154	0.614984	5.05018	0.00104802	0.00664953	Up	DNAJA5; DnaJ homolog subfamily A member 5	K09506	No
XP_010910208.1	1.82774	0.870059	4.53252	9.88485e-06	8.77487e-05	Up	DNAJB4; DnaJ homolog subfamily B member 4	K09510	No
XP_010920858.1	1.5556	0.637468	4.79253	0.00100581	0.0064097	Up	DNAJB4; DnaJ homolog subfamily B member 4	K09510	No
XP_010943678.1	143.92	7.16912	5.86271	1.26667e-102	1.6225e-99	Up	No	K09514	No
XP_019702548.1	5.96175	2.57574	0.479421	1.22054e-05	0.000106803	Up	No	K09518	No
XP_019706263.1	1.84068	0.880241	7.36629	7.63318e-05	0.000591833	Up	DNAJC2; DnaJ homolog subfamily C member 2	K09522	No
XP_010926466.1	1.55905	0.64067	7.15694	0.000722125	0.00471786	Up	DNAJC8; DnaJ homolog subfamily C member 8	K09528	No
XP_010941337.1	5.0365	2.33242	1.67685	4.27625e-06	3.99217e-05	Up	No	K09542	No
XP_010914528.1	2.21112	1.14478	2.12944	0.000521317	0.00350206	Up	PFDN2; prefoldin subunit 2	K09549	No
XP_010931723.1	1.96247	0.972668	5.59096	1.23345e-08	1.60736e-07	Up	PFDN2; prefoldin subunit 2	K09549	No
XP_010936284.1	1.50325	0.588085	6.71058	0.0013952	0.00864452	Up	PFDN4; prefoldin subunit 4	K09550	No
XP_010912622.1	28.4169	4.82868	3.26823	5.42857e-41	7.2969e-39	Up	No	K09560	No
XP_010919047.2	1.73509	0.795014	7.2376	0.000250083	0.00177789	Up	ST13; suppressor of tumorigenicity protein 13	K09560	No
XP_010912815.1	1.78327	0.834523	2.53649	0.00806491	0.0423972	Up	DPM3; dolichol-phosphate mannosyltransferase subunit 3	K09659	No
XP_010921364.1	1.72492	0.786529	4.43663	4.13414e-05	0.000333233	Up	K09775; uncharacterized protein	K09775	No
XP_010930079.1	1.56486	0.646036	5.18884	0.000450009	0.00306033	Up	K09775; uncharacterized protein	K09775	No
XP_019708824.1	3.17873	1.66845	0.882616	4.07114e-05	0.000329008	Up	No	K09854	No
NP_001290534.1	3.19084	1.67394	10.2325	6.25922e-12	1.16743e-10	Up	PIP; aquaporin PIP	K09872	No
XP_010920097.1	4.58265	2.19618	3.53019	8.92739e-19	2.98157e-17	Up	PIP; aquaporin PIP	K09872	No
XP_010920405.1	8.26654	3.04728	2.55651	5.69842e-06	5.2368e-05	Up	PIP; aquaporin PIP	K09872	No
XP_010920407.1	2.21713	1.14869	2.83415	0.000424947	0.00290377	Up	PIP; aquaporin PIP	K09872	No
XP_010918027.1	57.8659	5.85464	0.612136	1.45563e-09	2.10472e-08	Up	TIP; aquaporin TIP	K09873	No
XP_010925587.1	53.7719	5.74878	-1.06938	0.000427336	0.00291799	Up	NIP; aquaporin NIP	K09874	No
XP_010928275.1	2.32185	1.21527	5.79698	1.47135e-10	2.38833e-09	Up	OS9; protein OS-9	K10088	No
XP_010914725.1	4.4336	2.14848	7.21046	4.74149e-16	1.28418e-14	Up	FBXL2_20; F-box and leucine-rich repeat protein 2/20	K10268	No
XP_019706567.1	2.82351	1.49749	5.84085	3.17833e-07	3.4709e-06	Up	FBXL2_20; F-box and leucine-rich repeat protein 2/20	K10268	No
XP_010908979.1	2.24409	1.16613	6.59088	3.76252e-09	5.23352e-08	Up	FBXO7; F-box protein 7	K10293	No
XP_010905701.1	1.56917	0.650001	8.32113	0.00153587	0.00943022	Up	ACTF; actin, other eukaryote	K10355	No
XP_010920725.1	1.99038	0.993041	5.74864	4.07149e-09	5.63449e-08	Up	ACTF; actin, other eukaryote	K10355	No
XP_010927382.1	6.12769	2.61534	8.50943	3.52347e-34	3.20356e-32	Up	ACTF; actin, other eukaryote	K10355	No
XP_019703219.1	1.5377	0.620775	3.02639	0.00683551	0.0365852	Up	ACTF; actin, other eukaryote	K10355	No
XP_029117484.1	2.61422	1.38638	3.26013	2.3737e-06	2.29593e-05	Up	ACTF; actin, other eukaryote	K10355	No
XP_019704968.1	2.20931	1.1436	1.98205	0.0030601	0.0176541	Up	MYO5; myosin V	K10357	No
XP_010929166.1	1.5212	0.605211	4.91362	0.00142682	0.00881537	Up	No	K10362	No
XP_010922468.1	2.32035	1.21434	1.90551	0.00393811	0.022245	Up	KIF11, EG5; kinesin family member 11	K10398	No
XP_010935957.1	23.6603	4.5644	-1.77855	0.00738194	0.0391966	Up	No	K10398	No
XP_019709533.1	14.7496	3.8826	1.27089	2.77401e-14	6.41588e-13	Up	KIF22; kinesin family member 22	K10403	No
XP_019707218.1	3.45727	1.78963	1.77274	0.000109219	0.000826088	Up	KIFC2_3; kinesin family member C2/C3	K10406	No
XP_019710290.1	3.02263	1.5958	0.126977	0.00479958	0.0265971	Up	KIFC2_3; kinesin family member C2/C3	K10406	No
XP_029119048.1	13.1937	3.72177	-0.0294781	1.1358e-05	9.98493e-05	Up	KIFC2_3; kinesin family member C2/C3	K10406	No
XP_010906929.1	3.35199	1.74502	4.6633	4.42617e-19	1.51664e-17	Up	DYNLL; dynein light chain LC8-type	K10418	No
XP_010925860.1	14.3914	3.84713	4.12957	9.86484e-50	1.97075e-47	Up	DYNLL; dynein light chain LC8-type	K10418	No
XP_010937077.1	1.85593	0.892146	2.18997	0.00190959	0.0114646	Up	MAPRE; microtubule-associated protein, RP/EB family	K10436	No
XP_010905244.1	1.87488	0.906797	3.6226	2.17298e-05	0.000183012	Up	SPOP; speckle-type POZ protein	K10523	No
XP_010911166.1	2.3892	1.25653	4.74233	1.31873e-08	1.7103e-07	Up	SPOP; speckle-type POZ protein	K10523	No
XP_010928036.1	3.88435	1.95767	4.54017	1.4492e-15	3.75232e-14	Up	SPOP; speckle-type POZ protein	K10523	No
XP_010931325.1	34.961	5.12767	0.018158	2.19349e-10	3.48391e-09	Up	SPOP; speckle-type POZ protein	K10523	No
XP_019707603.1	5.02362	2.32873	-0.430023	0.00250046	0.014704	Up	SPOP; speckle-type POZ protein	K10523	No
XP_010919083.1	1.44356	0.529628	6.82376	0.00907636	0.0472376	Up	UBE2I, UBC9; ubiquitin-conjugating enzyme E2 I	K10577	No
XP_010934002.1	1.45536	0.541379	5.65385	0.00258847	0.0151948	Up	UBE2I, UBC9; ubiquitin-conjugating enzyme E2 I	K10577	No
XP_010907245.1	1.75275	0.80962	4.71164	0.00011612	0.00087388	Up	UBE2V; ubiquitin-conjugating enzyme E2 variant	K10704	No
XP_010904590.1	31.0822	4.95802	-1.59389	0.00515825	0.028404	Up	CDT1; chromatin licensing and DNA replication factor 1	K10727	No
XP_010921524.1	9.0194	3.17303	0.575457	1.10041e-07	1.28448e-06	Up	TOPBP1; topoisomerase (DNA) II binding protein 1	K10728	No
XP_010930696.1	1.74128	0.800145	4.12408	0.000148814	0.00109847	Up	TOPBP1; topoisomerase (DNA) II binding protein 1	K10728	No
XP_010937619.1	1.8606	0.895771	2.60161	0.000948292	0.00606804	Up	GINS2, PSF2; GINS complex subunit 2	K10733	No
XP_019705581.1	4.26938	2.09403	0.254004	0.000106729	0.000808095	Up	No	K10752	No
XP_010906367.1	1.37642	0.460921	6.30794	0.00552862	0.0302521	Up	RBBP4, HAT2, CAF1, MIS16; histone-binding protein RBBP4	K10752	No
XP_010941554.1	1.47141	0.557203	6.5545	0.00100075	0.00637937	Up	RBBP4, HAT2, CAF1, MIS16; histone-binding protein RBBP4	K10752	No
XP_010906735.1	2.96195	1.56655	1.78416	5.39923e-05	0.000427608	Up	MNAT1; CDK-activating kinase assembly factor MAT1	K10842	No
XP_019708941.1	10.963	3.45457	-1.17205	0.00328354	0.0188309	Up	DMC1; meiotic recombination protein DMC1	K10872	No
XP_029124176.1	2.43181	1.28203	4.00924	9.62314e-09	1.26961e-07	Up	SHFM1, DSS1, RPN15; 26 proteasome complex subunit DSS1	K10881	No
XP_010929804.1	1.88051	0.911126	5.24638	1.7617e-06	1.73741e-05	Up	KDELR; ER lumen protein retaining receptor	K10949	No
XP_019702557.1	2.1077	1.07567	5.00854	3.51418e-09	4.9046e-08	Up	No	K10949	No
XP_019703309.2	2.19879	1.13671	3.58806	2.10925e-07	2.36083e-06	Up	No	K10949	No
XP_010911507.1	2.67804	1.42118	4.41629	4.67997e-10	7.15651e-09	Up	SEC61A; protein transport protein SEC61 subunit alpha	K10956	No
XP_019703493.1	2.84185	1.50683	5.58823	7.03758e-18	2.21136e-16	Up	SEC61A; protein transport protein SEC61 subunit alpha	K10956	No
XP_010928024.1	1.70003	0.76556	5.69397	3.93877e-05	0.000319555	Up	SNRPD1, SMD1; small nuclear ribonucleoprotein D1	K11087	No
XP_010941412.1	1.44778	0.533846	5.84227	0.00198452	0.0118932	Up	SNRPD3, SMD3; small nuclear ribonucleoprotein D3	K11088	No
XP_010926805.1	1.7597	0.815326	6.16347	2.23096e-06	2.1649e-05	Up	LA, SSB; lupus La protein	K11090	No
XP_010920461.1	1.70812	0.772407	6.525	2.33755e-05	0.000196189	Up	SNRPD2, SMD2; small nuclear ribonucleoprotein D2	K11096	No
XP_019702904.1	2.02311	1.01657	4.89062	6.89625e-08	8.24427e-07	Up	SNRPE, SME; small nuclear ribonucleoprotein E	K11097	No
XP_010914776.1	1.63855	0.712417	5.37776	5.13021e-05	0.00040786	Up	RCL1; RNA 3'-terminal phosphate cyclase-like protein	K11108	No
XP_010929081.1	1.70828	0.772545	5.73092	3.4757e-06	3.2828e-05	Up	NHP2, NOLA2; H/ACA ribonucleoprotein complex subunit 2	K11129	No
XP_029118103.1	2.48824	1.31512	2.44721	0.000263887	0.0018678	Up	NHP2, NOLA2; H/ACA ribonucleoprotein complex subunit 2	K11129	No
XP_010933959.1	4.92803	2.30101	1.01327	3.34218e-08	4.15991e-07	Up	No	K11225	No
XP_019703542.1	2.48322	1.31221	5.41056	3.73114e-10	5.77657e-09	Up	No	K11244	No
XP_010910863.1	2.96031	1.56575	3.08848	3.34579e-09	4.68228e-08	Up	H2A; histone H2A	K11251	No
XP_010914366.1	4.19498	2.06866	2.07865	1.24173e-08	1.61718e-07	Up	H2A; histone H2A	K11251	No
XP_010914368.1	2.37017	1.24499	7.11151	1.7814e-10	2.86068e-09	Up	H2A; histone H2A	K11251	No
XP_010928371.1	3.95732	1.98452	5.03642	4.37506e-20	1.61063e-18	Up	H2A; histone H2A	K11251	No
XP_010932843.1	1.63156	0.706252	7.54009	0.000235895	0.00168417	Up	H2A; histone H2A	K11251	No
XP_010937685.1	1.97336	0.980657	6.61137	4.81556e-06	4.46693e-05	Up	H2A; histone H2A	K11251	No
XP_010938857.1	1.81848	0.862731	7.45579	1.27555e-05	0.000111348	Up	H2A; histone H2A	K11251	No
XP_010941742.1	2.94413	1.55784	4.46311	4.65114e-11	7.93737e-10	Up	H2A; histone H2A	K11251	No
XP_010922381.1	3.35487	1.74626	5.14829	7.31652e-11	1.22319e-09	Up	H2B; histone H2B	K11252	No
XP_010922405.3	4.01429	2.00515	6.70577	2.78849e-21	1.10906e-19	Up	H2B; histone H2B	K11252	No
XP_010940500.1	5.50239	2.46006	2.86066	0.00220251	0.0130862	Up	H2B; histone H2B	K11252	No
XP_010916709.1	21.8014	4.44635	2.31773	9.61655e-28	5.94057e-26	Up	H3; histone H3	K11253	No
XP_010914145.1	1.54226	0.625043	5.93839	0.00211492	0.0126036	Up	H4; histone H4	K11254	No
XP_010937748.1	2.87573	1.52393	4.12205	1.56806e-09	2.26128e-08	Up	H4; histone H4	K11254	No
XP_010906036.1	3.24211	1.69693	8.15075	1.05959e-06	1.08046e-05	Up	H1_5; histone H1/5	K11275	No
XP_010906039.1	4.80087	2.2633	8.26938	4.18348e-11	7.15894e-10	Up	H1_5; histone H1/5	K11275	No
XP_010926660.1	2.22294	1.15247	4.20974	6.2254e-07	6.51736e-06	Up	No	K11275	No
XP_010938584.2	4.32985	2.11432	1.55496	7.38404e-09	9.90398e-08	Up	No	K11275	No
XP_019702394.1	2.05072	1.03613	6.16398	2.17328e-07	2.4275e-06	Up	No	K11284	No
XP_010943709.1	4.95069	2.30763	0.163061	5.10452e-05	0.000405892	Up	HIRA, HIR1; protein HIRA/HIR1	K11293	No
XP_010909800.1	2.38325	1.25293	8.8617	2.47322e-09	3.50281e-08	Up	NCL, NSR1; nucleolin	K11294	No
XP_019703063.1	1.69339	0.759913	7.92491	0.000164109	0.0012014	Up	NCL, NSR1; nucleolin	K11294	No
XP_010907578.1	1.74355	0.802031	6.16488	1.04449e-05	9.24375e-05	Up	TADA2A, ADA2; transcriptional adapter 2-alpha	K11314	No
XP_010935001.1	262.017	8.03352	0.714721	1.49512e-10	2.4251e-09	Up	No	K11324	No
XP_010928390.2	2.18604	1.12832	7.10305	6.25894e-09	8.47058e-08	Up	MORF4L1, MRG15, EAF3; mortality factor 4-like protein 1	K11339	No
XP_010943213.1	2.55278	1.35207	0.589185	0.00920867	0.0478291	Up	MORF4L1, MRG15, EAF3; mortality factor 4-like protein 1	K11339	No
XP_010940353.1	1.71432	0.77764	5.58849	1.93867e-05	0.000164583	Up	ACTL6A, INO80K; actin-like protein 6A	K11340	No
XP_010937931.1	1111.87	10.1188	2.57995	1.94487e-48	3.57388e-46	Up	No	K11343	No
XP_010905806.1	1.60051	0.678536	5.22973	0.00159688	0.00976217	Up	NDUFA13; NADH dehydrogenase (ubiquinone) 1 alpha subcomplex subunit 13	K11353	No
XP_010937907.1	2.15	1.10433	3.12186	6.62239e-06	6.02112e-05	Up	SGF11; SAGA-associated factor 11	K11363	No
XP_010937674.1	1.57371	0.654167	5.74113	0.000402132	0.00276278	Up	ELP1, IKI3, IKBKAP; elongator complex protein 1	K11373	No
XP_010932007.3	2.94784	1.55966	1.86619	1.04393e-05	9.24069e-05	Up	NCAPD3; condensin-2 complex subunit D3	K11491	No
XP_019709863.1	923.389	9.85079	2.32662	7.06121e-30	4.94409e-28	Up	No	K11497	No
XP_029117232.1	10.2307	3.35483	1.62137	1.30694e-13	2.85305e-12	Up	CENPE; centromeric protein E	K11498	No
XP_010907222.1	2.31093	1.20847	4.33897	1.44955e-08	1.86994e-07	Up	NDC80, HEC1, TID3; kinetochore protein NDC80	K11547	No
XP_010927679.1	1.97553	0.98224	2.97547	9.74838e-05	0.000743914	Up	NUF2, CDCA1; kinetochore protein Nuf2	K11548	No
XP_029117495.1	3.99892	1.99961	2.12412	2.95192e-09	4.14573e-08	Up	No	K11567	No
XP_010927329.1	1.45628	0.542289	4.52866	0.00350321	0.0199801	Up	PPP2R5; serine/threonine-protein phosphatase 2A regulatory subunit B'	K11584	No
XP_010927826.1	1.46694	0.552808	6.37141	0.0045236	0.0252282	Up	POMP, UMP1; proteasome maturation protein	K11599	No
XP_029117664.1	1.47979	0.565389	5.25817	0.00299616	0.0173173	Up	SMARCB1, SNF5, INI1; SWI/SNF-related matrix-associated actin-dependent regulator of chromatin subfamily B member 1	K11648	No
XP_010912995.1	1.52321	0.607112	3.61909	0.00649793	0.0349977	Up	SMARCC; SWI/SNF-related matrix-associated actin-dependent regulator of chromatin subfamily C	K11649	No
XP_010936291.1	1.72769	0.788843	5.7731	3.28416e-06	3.11405e-05	Up	SMARCC; SWI/SNF-related matrix-associated actin-dependent regulator of chromatin subfamily C	K11649	No
XP_019702579.1	1.586	0.665389	4.11639	0.00346046	0.0197518	Up	No	K11656	No
XP_019711148.1	38.2554	5.25759	0.837223	3.49265e-16	9.54855e-15	Up	No	K11660	No
XP_010919129.1	1.69429	0.76068	3.7097	0.000402283	0.00276338	Up	DDA1; DET1- and DDB1-associated protein 1	K11792	No
XP_010929534.1	1.94459	0.959464	6.86673	0.00223955	0.0132863	Up	DCAF7, HAN11; DDB1- and CUL4-associated factor 7	K11805	No
XP_010927609.1	1.63532	0.70957	5.2552	0.000231952	0.00165874	Up	DCAF13, WDSOF1; DDB1- and CUL4-associated factor 13	K11806	No
XP_010920251.1	1.86281	0.897482	2.62243	0.000409543	0.00280485	Up	AP2S1; AP-2 complex subunit sigma-1	K11827	No
XP_010908095.1	1.58395	0.663531	4.22265	0.000548203	0.00366346	Up	PSMG2, PAC2; proteasome assembly chaperone 2	K11876	No
XP_010934749.1	2.06498	1.04612	6.74312	9.79422e-08	1.15128e-06	Up	NOB1; RNA-binding protein NOB1	K11883	No
XP_010928528.1	8.10556	3.01891	8.19631	1.07613e-40	1.43322e-38	Up	No	K11997	No
XP_010934912.2	5.98732	2.58191	3.1292	4.69857e-14	1.06355e-12	Up	LHY; MYB-related transcription factor LHY	K12133	No
XP_019706757.1	6.04111	2.59481	2.66857	2.08379e-15	5.33204e-14	Up	No	K12135	No
XP_010919243.1	1.86041	0.895619	6.20327	7.42011e-08	8.84648e-07	Up	GPS1, COPS1, CSN1; COP9 signalosome complex subunit 1	K12175	No
XP_010933872.1	1.49081	0.576093	5.78414	0.000930015	0.00597126	Up	GPS1, COPS1, CSN1; COP9 signalosome complex subunit 1	K12175	No
XP_010928167.1	1.66098	0.732036	5.7951	9.69486e-06	8.61324e-05	Up	COPS6, CSN6; COP9 signalosome complex subunit 6	K12179	No
XP_029123114.1	2.5225	1.33485	1.59729	0.00100456	0.00640267	Up	COPS7, CSN7; COP9 signalosome complex subunit 7	K12180	No
XP_010918373.1	1.43526	0.521312	5.50887	0.00523314	0.0287509	Up	TSG101, STP22, VPS23; ESCRT-I complex subunit TSG101	K12183	No
XP_010925944.1	3.01066	1.59008	2.38541	2.86406e-06	2.73837e-05	Up	TSG101, STP22, VPS23; ESCRT-I complex subunit TSG101	K12183	No
XP_010905577.1	1.63875	0.712595	4.5167	0.000737227	0.00481003	Up	VPS28; ESCRT-I complex subunit VPS28	K12184	No
XP_010940637.1	25.7707	4.68766	-1.71776	0.00679175	0.0363867	Up	No	K12185	No
XP_010918392.1	1.71448	0.777773	7.31087	2.39734e-05	0.000201014	Up	CHMP2A; charged multivesicular body protein 2A	K12191	No
XP_010922363.1	1.63485	0.709159	4.68115	0.00022736	0.00162858	Up	CHMP2A; charged multivesicular body protein 2A	K12191	No
XP_029122458.1	1.80621	0.852966	3.22722	0.000361775	0.00250408	Up	CHMP6, VPS20; charged multivesicular body protein 6	K12195	No
XP_029124382.1	3.09275	1.62889	5.69681	7.32758e-20	2.63957e-18	Up	CHMP6, VPS20; charged multivesicular body protein 6	K12195	No
XP_010906723.1	1.53296	0.616318	6.69754	0.00855759	0.044757	Up	CHMP1, VPS46, DID2; charged multivesicular body protein 1	K12197	No
XP_010929677.1	1.65246	0.724616	6.33775	3.73611e-05	0.00030419	Up	CHMP5, VPS60; charged multivesicular body protein 5	K12198	No
XP_029117298.1	2.66357	1.41336	3.59587	1.07544e-09	1.57859e-08	Up	NFX1; transcriptional repressor NF-X1	K12236	No
XP_010937083.1	2.45032	1.29297	5.67506	2.80207e-13	5.96738e-12	Up	SEC62; translocation protein SEC62	K12275	No
XP_010923038.1	2.00907	1.00653	6.35811	5.17465e-09	7.07793e-08	Up	AP1M; AP-1 complex subunit mu	K12393	No
XP_010910800.1	1.56756	0.648525	5.1113	0.000441313	0.00300495	Up	AP1S1_2; AP-1 complex subunit sigma 1/2	K12394	No
XP_010907010.1	1.44454	0.530613	5.27946	0.00915509	0.0475621	Up	AP3D; AP-3 complex subunit delta	K12396	No
XP_029122221.1	2.04772	1.03402	4.90318	1.6078e-06	1.5943e-05	Up	AP3D; AP-3 complex subunit delta	K12396	No
XP_010916665.1	1.66581	0.736223	5.48938	3.9635e-05	0.000321502	Up	AP4M1; AP-4 complex subunit mu-1	K12402	No
XP_010926361.1	1.70004	0.765571	4.85609	6.75554e-05	0.000527543	Up	AP4M1; AP-4 complex subunit mu-1	K12402	No
XP_010940727.1	2.45681	1.29679	1.72151	8.21608e-05	0.000633756	Up	ARHGDI, RHOGDI; Rho GDP-dissociation inhibitor	K12462	No
XP_010922341.1	5.24424	2.39073	5.00509	7.62238e-27	4.48598e-25	Up	EPN; epsin	K12471	No
XP_019707013.1	2.67938	1.4219	6.69277	5.19768e-14	1.17287e-12	Up	EPN; epsin	K12471	No
XP_010941684.1	6.69305	2.74266	2.90138	8.53336e-12	1.56478e-10	Up	No	K12471	No
XP_010940223.1	2.29196	1.19658	6.9928	1.52737e-08	1.96278e-07	Up	EPS15; epidermal growth factor receptor substrate 15	K12472	No
XP_010913401.1	2.40864	1.26822	0.981743	0.0015155	0.00931568	Up	EHD1; EH domain-containing protein 1	K12483	No
XP_010905130.1	3.86708	1.95124	7.50687	4.73865e-22	1.98818e-20	Up	SMAP; stromal membrane-associated protein	K12486	No
XP_010907061.2	3.80982	1.92972	0.923159	0.000217054	0.00155989	Up	ARFGAP1; ADP-ribosylation factor GTPase-activating protein 1	K12492	No
XP_010920665.1	1.49368	0.578868	5.58732	0.00173957	0.0105324	Up	ARFGAP1; ADP-ribosylation factor GTPase-activating protein 1	K12492	No
XP_010937673.1	2.27026	1.18286	8.77074	1.10506e-06	1.12393e-05	Up	ARFGAP1; ADP-ribosylation factor GTPase-activating protein 1	K12492	No
XP_010933465.1	1.68093	0.749263	6.27436	2.07957e-05	0.00017545	Up	ARFGAP2_3; ADP-ribosylation factor GTPase-activating protein 2/3	K12493	No
XP_019706785.1	2.85613	1.51406	0.846313	0.000825873	0.00535152	Up	No	K12580	No
XP_010929136.1	2.2235	1.15283	6.6008	1.10938e-09	1.62668e-08	Up	CNOT7_8, CAF1, POP2; CCR4-NOT transcription complex subunit 7/8	K12581	No
XP_010907648.1	1.44801	0.534072	4.71655	0.00557179	0.0304598	Up	RRP43, EXOSC8, OIP2; exosome complex component RRP43	K12586	No
XP_029120222.1	1.44846	0.534519	4.64023	0.00700059	0.0373768	Up	MPHOSPH6, MPP6; M-phase phosphoprotein 6, animal type	K12593	No
XP_010907338.1	3.97923	1.99249	2.49627	1.85724e-12	3.65993e-11	Up	RCD1, CNOT9, CAF40; CCR4-NOT transcription complex subunit 9	K12606	No
XP_010910864.2	1.44165	0.527724	4.58872	0.00606525	0.0328917	Up	CNOT10; CCR4-NOT transcription complex subunit 10	K12607	No
XP_019707784.1	3.25223	1.70143	1.15167	5.04281e-06	4.66482e-05	Up	CNOT10; CCR4-NOT transcription complex subunit 10	K12607	No
XP_010921390.1	1.87564	0.907385	5.76605	1.73255e-07	1.96088e-06	Up	CAF16; CCR4-NOT complex subunit CAF16	K12608	No
XP_010931941.1	2.44558	1.29017	4.35846	2.10628e-09	3.00522e-08	Up	LSM2; U6 snRNA-associated Sm-like protein LSm2	K12621	No
XP_010911978.1	1.60836	0.685594	3.51373	0.00127848	0.00798956	Up	LSM3; U6 snRNA-associated Sm-like protein LSm3	K12622	No
XP_010908038.2	2.03955	1.02825	6.62387	4.46991e-07	4.78067e-06	Up	OST1, RPN1; oligosaccharyltransferase complex subunit alpha (ribophorin I)	K12666	No
XP_010923440.1	1.81397	0.85915	6.45906	3.21746e-06	3.05862e-05	Up	WBP1; oligosaccharyltransferase complex subunit beta	K12670	No
XP_010905945.1	2.00837	1.00602	6.50649	4.03521e-07	4.33812e-06	Up	HNRNPA1_3; heterogeneous nuclear ribonucleoprotein A1/A3	K12741	No
XP_010924885.1	1.65637	0.728029	7.92435	0.00132403	0.00824696	Up	HNRNPA1_3; heterogeneous nuclear ribonucleoprotein A1/A3	K12741	No
XP_010943275.1	1.53323	0.616576	7.34611	0.00102263	0.00650364	Up	HNRNPA1_3; heterogeneous nuclear ribonucleoprotein A1/A3	K12741	No
XP_010921656.1	12.0728	3.59369	11.8519	3.02928e-15	7.67024e-14	Up	No	K12825	No
XP_010912053.1	1.38904	0.474089	6.59152	0.00620274	0.0335489	Up	SF3A1, SAP114; splicing factor 3A subunit 1	K12825	No
XP_019703114.1	1.88987	0.918288	4.89307	6.05935e-06	5.54159e-05	Up	SF3A1, SAP114; splicing factor 3A subunit 1	K12825	No
XP_010941544.1	1.72754	0.788721	7.97825	9.10711e-05	0.000698651	Up	SF3A2, SAP62; splicing factor 3A subunit 2	K12826	No
XP_010924860.1	1.80636	0.853083	7.42746	3.77126e-06	3.54888e-05	Up	SF3A3, SAP61, PRP9; splicing factor 3A subunit 3	K12827	No
XP_010942024.1	1.97119	0.97907	4.63335	8.60861e-07	8.87789e-06	Up	SF3B4, SAP49; splicing factor 3B subunit 4	K12831	No
XP_010942815.1	1.66159	0.732565	6.45515	2.01804e-05	0.000170622	Up	SF3B4, SAP49; splicing factor 3B subunit 4	K12831	No
XP_010904687.1	1.68469	0.752482	6.18857	1.51208e-05	0.000130479	Up	SF3B14; pre-mRNA branch site protein p14	K12833	No
XP_010935643.1	2.07963	1.05633	4.67006	4.27545e-06	3.99217e-05	Up	U2AF2; splicing factor U2AF 65 kDa subunit	K12837	No
XP_010926953.1	1.80746	0.853964	6.09116	3.51901e-07	3.8133e-06	Up	RBM17, SPF45; splicing factor 45	K12840	No
XP_010923282.2	1.74484	0.803094	4.24023	5.3664e-05	0.000425085	Up	PRPF3, PRP3; U4/U6 small nuclear ribonucleoprotein PRP3	K12843	No
XP_010936229.1	1.69613	0.762243	6.65747	0.000100544	0.000765255	Up	SNU13, NHP2L; U4/U6 small nuclear ribonucleoprotein SNU13	K12845	No
XP_010914157.1	1.729	0.789936	6.25868	0.00686951	0.0367491	Up	SNRNP27; U4/U6.U5 tri-snRNP-associated protein 3	K12846	No
XP_010942549.1	1.6019	0.679788	6.90192	0.000163676	0.00119863	Up	EFTUD2; 116 kDa U5 small nuclear ribonucleoprotein component	K12852	No
XP_010918377.1	1.48723	0.572628	7.75982	0.00568209	0.030979	Up	TXNL4A, DIB1; U5 snRNP protein, DIM1 family	K12859	No
XP_010943657.1	1.63298	0.707505	5.42243	3.87787e-05	0.000315026	Up	BCAS2; pre-mRNA-splicing factor SPF27	K12861	No
XP_010921666.1	1.6548	0.726656	7.41624	0.000128603	0.000960852	Up	PLRG1, PRL1, PRP46; pleiotropic regulator 1	K12862	No
XP_010930982.1	1.80277	0.850213	5.77459	7.05695e-05	0.000549897	Up	ISY1; pre-mRNA-splicing factor ISY1	K12870	No
XP_019707972.1	1.51547	0.59977	6.72823	0.000818178	0.0053064	Up	RBM22, SLT11; pre-mRNA-splicing factor RBM22/SLT11	K12872	No
XP_010916922.1	1.60267	0.680481	6.87705	0.000702497	0.00459929	Up	ACIN1, ACINUS; apoptotic chromatin condensation inducer in the nucleus	K12875	No
XP_010931954.1	1.661	0.732053	6.99445	5.14284e-05	0.000408715	Up	RBM8A, Y14; RNA-binding protein 8A	K12876	No
XP_010933275.1	2.02145	1.01539	2.48137	0.000158494	0.00116401	Up	THOC1; THO complex subunit 1	K12878	No
XP_010922376.1	1.5859	0.665305	7.72725	0.000571944	0.00381159	Up	THOC4, ALY; THO complex subunit 4	K12881	No
XP_010937672.1	1.60398	0.681654	6.99114	0.000152462	0.00112324	Up	THOC4, ALY; THO complex subunit 4	K12881	No
XP_010911497.1	2.31978	1.21399	5.21803	4.28754e-10	6.58709e-09	Up	SRSF4_5_6, SFRS4_5_6; serine/arginine-rich splicing factor 4/5/6	K12893	No
XP_029119922.1	2.15505	1.10772	5.8664	4.89395e-09	6.71507e-08	Up	SRSF4_5_6, SFRS4_5_6; serine/arginine-rich splicing factor 4/5/6	K12893	No
XP_010935296.1	1.9913	0.993709	1.17344	0.00859954	0.044971	Up	HNRNPF_H; heterogeneous nuclear ribonucleoprotein F/H	K12898	No
XP_010937110.1	1.44147	0.527543	5.00326	0.00337135	0.0192938	Up	HNRNPF_H; heterogeneous nuclear ribonucleoprotein F/H	K12898	No
XP_019710402.1	1.41283	0.498583	7.01584	0.00688826	0.0368358	Up	RBM5_10; RNA-binding protein 5/10	K13094	No
XP_010913939.1	4.3652	2.12605	-0.592572	0.00484991	0.0268418	Up	SF4, SUGP1; splicing factor 4	K13096	No
XP_029120610.1	1.94156	0.957219	7.06019	1.20686e-06	1.22062e-05	Up	TLS, FUS; RNA-binding protein FUS	K13098	No
XP_029118622.1	1.6957	0.761884	5.89678	3.93731e-05	0.000319496	Up	PRCC; proline-rich protein PRCC	K13105	No
XP_010941204.1	1.42514	0.511105	6.34233	0.00708462	0.0377745	Up	BUD13, CWC26; pre-mRNA-splicing factor CWC26	K13106	No
XP_029120521.1	1.5822	0.661932	7.81399	0.000715005	0.00467625	Up	IK, RED, RER; IK cytokine	K13109	No
XP_010905871.2	7.09731	2.82727	-0.647029	0.000315691	0.00220261	Up	UBL5, HUB1; ubiquitin-like protein 5	K13113	No
XP_010915083.1	2.9046	1.53834	8.08227	5.52289e-11	9.35904e-10	Up	PABPC; polyadenylate-binding protein	K13126	No
XP_010925741.1	24.0428	4.58753	-1.77452	0.00911707	0.0474155	Up	RNF113A, CWC24; RING finger protein 113A	K13127	No
XP_010927090.1	29.7857	4.89655	0.458954	5.86731e-09	7.97028e-08	Up	No	K13129	No
XP_010925022.1	1.89361	0.921138	2.91526	0.000281388	0.00198232	Up	HNRNPR; heterogeneous nuclear ribonucleoprotein R	K13161	No
XP_010927820.2	1.54189	0.624695	4.97816	0.00246594	0.0145264	Up	No	K13169	No
XP_010937571.1	2.14478	1.10083	5.36447	1.17512e-08	1.5364e-07	Up	SRRM1, SRM160; serine/arginine repetitive matrix protein 1	K13171	No
XP_010928749.1	1.47211	0.557885	7.53218	0.0048879	0.0270383	Up	SRRM2, SRM300; serine/arginine repetitive matrix protein 2	K13172	No
XP_010926430.1	2.11276	1.07913	1.90894	0.000948008	0.00606711	Up	ARGLU1; arginine and glutamate-rich protein 1	K13173	No
XP_010943078.1	2.32014	1.21421	6.37775	9.65807e-11	1.59688e-09	Up	THOC5; THO complex subunit 5	K13174	No
XP_010939297.1	2.35029	1.23284	11.2076	7.44523e-08	8.87376e-07	Up	CIRBP; cold-inducible RNA-binding protein	K13195	No
XP_010931082.1	2.36283	1.24052	6.13391	2.02227e-12	3.97795e-11	Up	CCDC55; coiled-coil domain-containing protein 55	K13206	No
XP_010921849.2	2.45459	1.29548	2.49627	1.61363e-05	0.000138583	Up	CUGBP, BRUNOL, CELF; CUG-BP- and ETR3-like factor	K13207	No
XP_010912686.1	1.72758	0.788749	7.61637	5.63741e-05	0.000444773	Up	FUBP; far upstream element-binding protein	K13210	No
XP_029122509.1	1.5563	0.638119	7.494	0.000787533	0.00512214	Up	FUBP; far upstream element-binding protein	K13210	No
XP_010935054.1	2.97585	1.5733	5.49949	1.42552e-18	4.6855e-17	Up	SSR1; translocon-associated protein subunit alpha	K13249	No
XP_010941283.1	3.44474	1.7844	3.9281	3.05328e-15	7.72204e-14	Up	SSR1; translocon-associated protein subunit alpha	K13249	No
XP_010909330.1	1.64801	0.720725	3.27574	0.00152842	0.00939111	Up	SSR2; translocon-associated protein subunit beta	K13250	No
XP_010929629.1	2.04797	1.03419	4.51329	5.04428e-06	4.66518e-05	Up	SSR2; translocon-associated protein subunit beta	K13250	No
XP_010933673.1	1.64932	0.721875	5.66989	3.77562e-05	0.000307178	Up	PEX19; peroxin-19	K13337	No
XP_010925636.1	1.76417	0.818987	6.06557	0.00414207	0.0232883	Up	PEX7, PTS2R; peroxin-7	K13341	No
XP_010936731.1	2.17411	1.12042	8.1218	1.28706e-08	1.67282e-07	Up	PEX14; peroxin-14	K13343	No
XP_010935998.1	2.76063	1.465	3.5536	8.60297e-11	1.4284e-09	Up	PXMP2, PMP22; peroxisomal membrane protein 2	K13347	No
XP_010905281.1	5.11902	2.35587	2.86235	6.58645e-14	1.47327e-12	Up	MPV17; protein Mpv17	K13348	No
XP_010933462.1	4.3256	2.1129	8.53196	2.04118e-09	2.91652e-08	Up	MYC2; transcription factor MYC2	K13422	No
XP_010909816.1	5.15007	2.36459	-0.208957	0.00111538	0.00704609	Up	No	K13422	No
XP_010940945.1	161.402	7.33451	5.24274	3.62865e-36	3.71839e-34	Up	No	K13422	No
XP_010921056.1	2.69744	1.43159	8.27206	2.41663e-07	2.68281e-06	Up	WRKY33; WRKY transcription factor 33	K13424	No
XP_010937966.1	4.71572	2.23748	4.36695	8.89447e-12	1.62758e-10	Up	WRKY33; WRKY transcription factor 33	K13424	No
XP_010915790.1	31.804	4.99114	3.81764	3.69811e-25	1.94278e-23	Up	WRKY22; WRKY transcription factor 22	K13425	No
XP_010924759.1	5.73617	2.52009	0.168087	0.000408337	0.00279791	Up	WRKY22; WRKY transcription factor 22	K13425	No
XP_029121092.1	162.615	7.34532	4.32753	1.79367e-44	2.79986e-42	Up	PTI5; pathogenesis-related genes transcriptional activator PTI5	K13433	No
XP_010931387.1	16.363	4.03236	1.86318	2.30305e-11	4.04763e-10	Up	PTI6; pathogenesis-related genes transcriptional activator PTI6	K13434	No
XP_010908206.1	8.92821	3.15837	4.55716	8.31607e-26	4.61367e-24	Up	CML; calcium-binding protein CML	K13448	No
XP_010908613.1	1.67651	0.745465	2.94274	0.00277683	0.0161654	Up	CML; calcium-binding protein CML	K13448	No
XP_010922235.1	1.60058	0.678596	5.50767	0.000182721	0.00132628	Up	CML; calcium-binding protein CML	K13448	No
XP_010922578.1	17.5929	4.13692	0.894725	7.94822e-14	1.76699e-12	Up	CML; calcium-binding protein CML	K13448	No
XP_010922816.1	7.86159	2.97482	5.19904	1.50393e-06	1.50017e-05	Up	CML; calcium-binding protein CML	K13448	No
XP_010926398.1	3.90829	1.96654	1.62573	1.75429e-06	1.73049e-05	Up	CML; calcium-binding protein CML	K13448	No
XP_010928993.1	1.39623	0.481534	6.64576	0.00580367	0.0315802	Up	CML; calcium-binding protein CML	K13448	No
XP_010934668.1	1.57056	0.651282	4.54907	0.00369414	0.0209866	Up	CML; calcium-binding protein CML	K13448	No
XP_010938625.1	1.64244	0.715843	6.34732	3.31247e-05	0.000271628	Up	CML; calcium-binding protein CML	K13448	No
XP_010941967.1	12.4555	3.63871	2.22794	2.17761e-18	7.08269e-17	Up	PR1; pathogenesis-related protein 1	K13449	No
XP_010927695.2	3.34375	1.74147	6.55663	1.39866e-19	4.96034e-18	Up	RIN4; RPM1-interacting protein 4	K13456	No
XP_019707831.2	239.626	7.90464	2.4668	2.90452e-40	3.79864e-38	Up	RIN4; RPM1-interacting protein 4	K13456	No
XP_019701280.1	39.9679	5.32077	5.89881	7.50366e-116	1.30717e-112	Up	No	K13457	No
XP_029116385.1	40.2248	5.33001	6.41681	1.53541e-93	1.42274e-90	Up	No	K13457	No
XP_029123277.1	5.74804	2.52307	1.26678	3.7862e-09	5.26478e-08	Up	No	K13457	No
XP_010910950.1	2.78999	1.48026	1.0823	0.0010457	0.0066377	Up	No	K13459	No
XP_010907624.1	1.72167	0.783809	7.82133	0.000102861	0.000781114	Up	COI-1; coronatine-insensitive protein 1	K13463	No
XP_010908911.1	1.87634	0.907923	9.32881	2.70866e-05	0.000225167	Up	JAZ; jasmonate ZIM domain-containing protein	K13464	No
XP_010917442.1	32.4348	5.01947	5.24594	2.39979e-10	3.79083e-09	Up	JAZ; jasmonate ZIM domain-containing protein	K13464	No
XP_010932384.1	45.8824	5.51987	-1.25324	0.00027287	0.0019273	Up	JAZ; jasmonate ZIM domain-containing protein	K13464	No
XP_019704978.1	10.2459	3.35698	0.0333217	5.24696e-05	0.000416306	Up	JAZ; jasmonate ZIM domain-containing protein	K13464	No
XP_010907037.1	1.88029	0.910959	5.95151	7.23388e-07	7.51533e-06	Up	VCP, CDC48; transitional endoplasmic reticulum ATPase	K13525	No
XP_010933081.1	1.5894	0.668484	8.1652	0.00132728	0.00826249	Up	VCP, CDC48; transitional endoplasmic reticulum ATPase	K13525	No
XP_010909932.1	3.24334	1.69748	0.819359	3.55976e-05	0.00029081	Up	SLC24A6, NCKX6; solute carrier family 24 (sodium/potassium/calcium exchanger), member 6	K13754	No
XP_010932663.1	4.5048	2.17146	0.745952	5.07445e-05	0.000403722	Up	SLC24A6, NCKX6; solute carrier family 24 (sodium/potassium/calcium exchanger), member 6	K13754	No
XP_010919536.1	2.4444	1.28948	4.85543	3.22178e-05	0.000264889	Up	SLC37A1_2; MFS transporter, OPA family, solute carrier family 37 (glycerol-3-phosphate transporter), member 1/2	K13783	No
XP_010919110.1	1.38197	0.466726	6.30455	0.00703161	0.0375194	Up	No	K13849	No
XP_019701838.1	20.9757	4.39064	4.86258	5.5712e-40	7.11529e-38	Up	CST3; cystatin-C	K13899	No
XP_010925187.2	2.44495	1.2898	1.74807	0.00866039	0.045262	Up	No	K13993	No
XP_029123317.1	18.7072	4.22552	1.27766	1.58255e-11	2.81543e-10	Up	No	K14001	No
XP_010942123.1	1.71797	0.780702	6.50339	5.87646e-06	5.38564e-05	Up	SEC13; protein transport protein SEC13	K14004	No
XP_029122964.1	2.62772	1.39381	2.03177	6.39374e-06	5.82783e-05	Up	SEC31; protein transport protein SEC31	K14005	No
XP_010908064.1	1.51027	0.594809	6.73081	0.00805209	0.0423471	Up	SEC23; protein transport protein SEC23	K14006	No
XP_010926189.1	2.45228	1.29412	3.41639	1.09116e-06	1.11057e-05	Up	BCAP31, BAP31; B-cell receptor-associated protein 31	K14009	No
XP_010913452.1	2.04844	1.03453	2.48964	6.92056e-05	0.000539559	Up	NSFL1C, UBX1, SHP1; UBX domain-containing protein 1	K14012	No
XP_010941763.1	1.62019	0.696162	6.13467	0.00084246	0.00544928	Up	NPLOC4, NPL4; nuclear protein localization protein 4	K14015	No
XP_019705610.1	1.51467	0.599004	6.08308	0.000708856	0.00463813	Up	UFD1; ubiquitin fusion degradation protein 1	K14016	No
XP_010906284.1	3.28762	1.71704	6.33705	1.38803e-22	6.11842e-21	Up	CTU2, NCS2; cytoplasmic tRNA 2-thiolation protein 2	K14169	No
XP_010942248.1	10.528	3.39615	4.03376	3.21009e-30	2.29561e-28	Up	SLC38A2, SNAT2; solute carrier family 38 (sodium-coupled neutral amino acid transporter), member 2	K14207	No
XP_010917654.1	3.6763	1.87826	1.23926	6.04501e-07	6.33918e-06	Up	No	K14288	No
XP_010924943.1	1.98103	0.986253	3.68381	2.8439e-05	0.000235644	Up	PHAX; phosphorylated adapter RNA export protein	K14291	No
XP_010920995.1	1.58283	0.662504	3.76456	0.00658	0.0353872	Up	KPNB1, IPO1; importin subunit beta-1	K14293	No
XP_029116270.1	1.45732	0.543315	5.05978	0.00612121	0.0331656	Up	NUPL1, NUP49; nucleoporin p58/p45	K14307	No
XP_010929771.1	1.73686	0.796485	4.58565	3.70011e-05	0.000301541	Up	NUP54, NUP57; nuclear pore complex protein Nup54	K14308	No
XP_010916220.1	1.42857	0.51457	5.67826	0.00767382	0.0405832	Up	NUP155, NUP170, NUP157; nuclear pore complex protein Nup155	K14312	No
XP_010915415.1	1.74195	0.800707	2.17459	0.00710498	0.0378645	Up	NUP35, NUP53; nuclear pore complex protein Nup53	K14313	No
XP_019706844.1	4.12925	2.04588	-0.129912	0.000598222	0.00397334	Up	NUP35, NUP53; nuclear pore complex protein Nup53	K14313	No
XP_010939055.1	1.62219	0.697946	6.52268	0.00394176	0.0222627	Up	No	K14319	No
XP_010930556.1	1.8411	0.880565	2.60968	0.000618638	0.00409209	Up	UPF3, RENT3; regulator of nonsense transcripts 3	K14328	No
XP_010917314.1	2.12501	1.08747	6.08643	3.2888e-07	3.58345e-06	Up	PABPN1, PABP2; polyadenylate-binding protein 2	K14396	No
XP_029123121.1	3.8562	1.94718	-0.0257585	0.0073083	0.0388435	Up	PABPN1, PABP2; polyadenylate-binding protein 2	K14396	No
XP_010934798.1	1.50462	0.589395	6.46881	0.000626918	0.00414308	Up	CPSF2, CFT2; cleavage and polyadenylation specificity factor subunit 2	K14402	No
XP_010931479.1	1.48705	0.572448	4.83142	0.00416216	0.0233892	Up	CPSF4, YTH1; cleavage and polyadenylation specificity factor subunit 4	K14404	No
XP_010920312.1	2.13753	1.09594	7.40776	4.05144e-09	5.61209e-08	Up	MSI; RNA-binding protein Musashi	K14411	No
XP_010926404.1	1.84819	0.886112	7.04279	1.63663e-06	1.62103e-05	Up	MSI; RNA-binding protein Musashi	K14411	No
XP_010934253.1	1.47021	0.556022	8.55316	0.00749513	0.0397443	Up	MSI; RNA-binding protein Musashi	K14411	No
XP_010943641.1	1.64385	0.717083	5.28465	0.000111025	0.000838431	Up	MSI; RNA-binding protein Musashi	K14411	No
XP_010918456.1	1.77201	0.825385	6.00446	1.28254e-05	0.000111868	Up	HBS1; elongation factor 1 alpha-like protein	K14416	No
XP_010928376.1	3.76551	1.91285	0.862491	2.22561e-05	0.000187119	Up	SLC12A4_6, KCC1_3; solute carrier family 12 (potassium/chloride transporter), member 4/6	K14427	No
XP_010922090.2	1.40902	0.494697	6.8881	0.00513306	0.0282795	Up	TGA; transcription factor TGA	K14431	No
XP_010928841.1	32.7679	5.03421	-0.0781748	9.33177e-08	1.09899e-06	Up	TGA; transcription factor TGA	K14431	No
XP_019701456.1	86.1956	6.42954	-0.642262	1.87953e-06	1.84525e-05	Up	ABF; ABA responsive element binding factor	K14432	No
XP_029122533.1	1.692	0.75873	4.57057	6.43568e-05	0.000503739	Up	ABF; ABA responsive element binding factor	K14432	No
XP_019703739.1	1.47787	0.56352	4.67681	0.0036511	0.0207583	Up	SLC13A2_3_5; solute carrier family 13 (sodium-dependent dicarboxylate transporter), member 2/3/5	K14445	No
NP_001290520.1	6.00399	2.58592	6.50885	2.02682e-27	1.22427e-25	Up	IAA; auxin-responsive protein IAA	K14484	No
XP_010917562.1	1.97062	0.978649	6.12642	1.64992e-07	1.87368e-06	Up	IAA; auxin-responsive protein IAA	K14484	No
XP_010925112.1	1.72296	0.784891	6.63726	0.000353732	0.00245152	Up	IAA; auxin-responsive protein IAA	K14484	No
XP_010925299.2	3.98005	1.99279	1.93686	1.59418e-07	1.81274e-06	Up	IAA; auxin-responsive protein IAA	K14484	No
XP_010930580.1	87.9993	6.45942	3.4845	2.78421e-59	8.08366e-57	Up	IAA; auxin-responsive protein IAA	K14484	No
XP_010935682.1	29.6393	4.88944	2.5122	1.5151e-27	9.24148e-26	Up	IAA; auxin-responsive protein IAA	K14484	No
XP_010940651.1	26.0784	4.70478	3.03655	1.0726e-39	1.33465e-37	Up	IAA; auxin-responsive protein IAA	K14484	No
XP_010941793.1	3.71848	1.89471	4.85897	1.05148e-23	5.04883e-22	Up	TIR1; transport inhibitor response 1	K14485	No
XP_010915982.1	2.43797	1.28568	7.47589	8.18867e-11	1.3622e-09	Up	K14486, ARF; auxin response factor	K14486	No
XP_010916027.1	1.80664	0.853309	2.72556	0.00131204	0.00818283	Up	K14486, ARF; auxin response factor	K14486	No
XP_010925954.1	1.58293	0.662595	8.03236	0.00146306	0.00901494	Up	K14486, ARF; auxin response factor	K14486	No
XP_010934525.1	2.84315	1.50749	4.33895	6.22397e-10	9.38574e-09	Up	K14486, ARF; auxin response factor	K14486	No
XP_010914349.1	3.43906	1.78202	3.41711	1.47758e-12	2.94508e-11	Up	GH3; auxin responsive GH3 gene family	K14487	No
XP_010924006.1	95.4208	6.57623	1.25567	3.92284e-20	1.44783e-18	Up	GH3; auxin responsive GH3 gene family	K14487	No
XP_010936557.1	144.643	7.17635	1.79303	4.96551e-07	5.26932e-06	Up	GH3; auxin responsive GH3 gene family	K14487	No
XP_010939073.1	99.9147	6.64262	-0.410677	4.02509e-05	0.000325891	Up	GH3; auxin responsive GH3 gene family	K14487	No
XP_010939138.1	258.62	8.01469	0.736914	4.86496e-06	4.50988e-05	Up	GH3; auxin responsive GH3 gene family	K14487	No
XP_010939642.1	111.978	6.80707	-0.323476	3.26922e-07	3.5639e-06	Up	GH3; auxin responsive GH3 gene family	K14487	No
XP_010907929.1	30.0028	4.90703	3.9977	8.34183e-07	8.62115e-06	Up	SAUR; SAUR family protein	K14488	No
XP_010933741.1	2.64682	1.40426	2.95514	0.00270418	0.0158059	Up	SAUR; SAUR family protein	K14488	No
XP_019702561.1	10.4434	3.38452	-0.288437	0.000121581	0.000911939	Up	SAUR; SAUR family protein	K14488	No
XP_010943713.1	1.49338	0.578586	7.09263	0.00175479	0.0106128	Up	AHP; histidine-containing phosphotransfer peotein	K14490	No
XP_010942127.1	8.79366	3.13646	-0.122928	2.13497e-06	2.0787e-05	Up	ARR-B; two-component response regulator ARR-B family	K14491	No
XP_029122955.1	3.37325	1.75414	-0.196997	0.0029657	0.0171572	Up	ARR-B; two-component response regulator ARR-B family	K14491	No
XP_010907986.1	4.10715	2.03814	-0.00381248	0.000254956	0.00180987	Up	ARR-A; two-component response regulator ARR-A family	K14492	No
XP_010927805.1	3.30044	1.72266	-0.493425	0.00882958	0.0460799	Up	ARR-A; two-component response regulator ARR-A family	K14492	No
XP_019710916.1	5.58584	2.48178	2.72207	2.87449e-07	3.15253e-06	Up	ARR-A; two-component response regulator ARR-A family	K14492	No
XP_010916518.1	2.15881	1.11024	7.20722	0.000523912	0.00351733	Up	DELLA; DELLA protein	K14494	No
XP_010916867.1	2.17748	1.12266	4.18904	0.000238529	0.00170103	Up	DELLA; DELLA protein	K14494	No
XP_010943221.2	2.61663	1.38771	8.09954	9.00975e-06	8.03407e-05	Up	GID2, SLY1; F-box protein GID2	K14495	No
XP_010913806.1	2.76447	1.467	5.7361	9.96345e-13	2.022e-11	Up	PYL; abscisic acid receptor PYR/PYL family	K14496	No
XP_010920155.2	43.4727	5.44204	-1.30026	0.000129487	0.000966791	Up	PYL; abscisic acid receptor PYR/PYL family	K14496	No
XP_010939441.1	2.90728	1.53967	7.43469	6.45951e-12	1.20324e-10	Up	BKI1; BRI1 kinase inhibitor 1	K14499	No
XP_010907212.1	2.97683	1.57378	5.07859	1.00688e-12	2.03956e-11	Up	BZR1_2; brassinosteroid resistant 1/2	K14503	No
XP_010943157.1	3.73988	1.90299	8.31134	7.45574e-10	1.11353e-08	Up	BZR1_2; brassinosteroid resistant 1/2	K14503	No
XP_019701508.1	24.3377	4.60512	0.315301	1.03901e-06	1.06046e-05	Up	CYCD3; cyclin D3, plant	K14505	No
XP_010908601.1	1.91436	0.936864	4.74629	3.26077e-06	3.09525e-05	Up	NPR1; regulatory protein NPR1	K14508	No
XP_010915286.1	4.42219	2.14476	0.426946	0.00192855	0.0115753	Up	NPR1; regulatory protein NPR1	K14508	No
XP_010924980.1	1.76735	0.821586	3.74358	0.000478104	0.00323422	Up	NPR1; regulatory protein NPR1	K14508	No
XP_010942675.1	5.54784	2.47193	3.108	1.68995e-17	5.1504e-16	Up	NPR1; regulatory protein NPR1	K14508	No
XP_029120125.1	1.90095	0.926722	3.2849	0.00175703	0.0106249	Up	No	K14513	No
XP_010926635.1	2.14901	1.10367	5.58905	8.38154e-09	1.11492e-07	Up	EIN3; ethylene-insensitive protein 3	K14514	No
XP_010943685.1	2.09196	1.06485	9.56506	2.02235e-06	1.97301e-05	Up	EIN3; ethylene-insensitive protein 3	K14514	No
XP_010908612.1	61.3582	5.93918	0.709418	2.35091e-10	3.71767e-09	Up	EBF1_2; EIN3-binding F-box protein	K14515	No
XP_010904582.1	66.3207	6.05139	1.93946	1.57613e-07	1.79457e-06	Up	ERF1; ethylene-responsive transcription factor 1	K14516	No
XP_010918804.1	77.2206	6.27091	1.88782	0.00017192	0.00125436	Up	ERF1; ethylene-responsive transcription factor 1	K14516	No
XP_010917988.1	1.51816	0.602326	7.40407	0.00413353	0.0232463	Up	NUG1, GNL3; nuclear GTP-binding protein	K14538	No
XP_010912007.1	1.58209	0.661836	6.3809	0.000130194	0.000971571	Up	UTP18; U3 small nucleolar RNA-associated protein 18	K14553	No
XP_010918696.1	1.63078	0.705559	5.87661	5.01588e-05	0.0003995	Up	DIP2, UTP12, WDR3; U3 small nucleolar RNA-associated protein 12	K14556	No
XP_029120344.1	82.965	6.37443	7.2378	4.90688e-136	2.137e-132	Up	No	K14558	No
XP_010930057.1	1.75169	0.808746	6.23445	3.26026e-06	3.09525e-05	Up	MPP10; U3 small nucleolar RNA-associated protein MPP10	K14559	No
XP_010921864.1	1.46201	0.54795	6.52912	0.00208801	0.0124534	Up	NOP56; nucleolar protein 56	K14564	No
XP_010938674.1	1.803	0.850396	7.37643	9.88479e-06	8.77487e-05	Up	NOP56; nucleolar protein 56	K14564	No
XP_010904781.1	1.50726	0.591933	7.08056	0.00171643	0.010404	Up	NOP58; nucleolar protein 58	K14565	No
XP_010925807.1	1.49139	0.576658	6.01713	0.000576148	0.00383608	Up	UTP24, FCF1; U3 small nucleolar RNA-associated protein 24	K14566	No
XP_010939645.1	1.6503	0.722729	5.29865	4.26771e-05	0.000342984	Up	RIX7, NVL; ribosome biogenesis ATPase	K14571	No
XP_010931378.1	1.59747	0.675791	6.75383	0.00128427	0.00801879	Up	NOP4, RBM28; nucleolar protein 4	K14573	No
XP_010940765.1	15.2209	3.92798	5.21603	1.25882e-23	6.01127e-22	Up	No	K14616	No
XP_010920999.1	1.52942	0.612982	6.24392	0.000678179	0.00445347	Up	LMBRD1; LMBR1 domain-containing protein 1	K14617	No
XP_019705379.1	1.83918	0.879062	2.68941	0.000620484	0.00410243	Up	SLC15A3_4, PHT; solute carrier family 15 (peptide/histidine transporter), member 3/4	K14638	No
XP_019709232.1	12.1056	3.59761	1.404	1.06941e-13	2.34748e-12	Up	SLC15A3_4, PHT; solute carrier family 15 (peptide/histidine transporter), member 3/4	K14638	No
XP_010905843.1	3.07828	1.62213	5.17582	4.57898e-16	1.24094e-14	Up	No	K14684	No
XP_010914053.1	2.14507	1.10103	7.06071	2.04852e-09	2.92604e-08	Up	SLC25A23S; solute carrier family 25 (mitochondrial phosphate transporter), member 23/24/25/41	K14684	No
XP_010924827.1	1.63209	0.706718	5.63334	6.53482e-05	0.00051104	Up	SLC25A23S; solute carrier family 25 (mitochondrial phosphate transporter), member 23/24/25/41	K14684	No
XP_010923188.1	9.54194	3.25428	3.31945	1.75131e-24	8.89983e-23	Up	SLC31A1, CTR1; solute carrier family 31 (copper transporter), member 1	K14686	No
XP_010928021.1	49.4133	5.62683	3.13377	1.5664e-44	2.4539e-42	Up	SLC31A1, CTR1; solute carrier family 31 (copper transporter), member 1	K14686	No
XP_010932741.1	2.95428	1.56281	7.06784	6.90196e-11	1.15655e-09	Up	SLC31A1, CTR1; solute carrier family 31 (copper transporter), member 1	K14686	No
XP_010907407.1	5.4381	2.4431	3.9251	5.6914e-22	2.3742e-20	Up	SLC30A2, ZNT2; solute carrier family 30 (zinc transporter), member 2	K14689	No
XP_010936431.1	4.20551	2.07228	0.455503	1.1226e-05	9.88287e-05	Up	No	K14704	No
XP_010913977.1	1.51329	0.597684	6.82725	0.001696	0.0102959	Up	SLC9A8, NHE8; solute carrier family 9 (sodium/hydrogen exchanger), member 8	K14724	No
XP_010916329.1	2.72399	1.44572	6.51507	1.3416e-11	2.4084e-10	Up	RACK1; guanine nucleotide-binding protein subunit beta-2-like 1 protein	K14753	No
XP_010923802.1	2.16557	1.11475	7.78382	5.17801e-08	6.29557e-07	Up	RACK1; guanine nucleotide-binding protein subunit beta-2-like 1 protein	K14753	No
XP_010905257.1	16.1555	4.01396	0.813138	1.14949e-10	1.88414e-09	Up	NAF1; H/ACA ribonucleoprotein complex non-core subunit NAF1	K14763	No
XP_010906877.1	1.5205	0.604546	6.45423	0.000551849	0.00368557	Up	UTP3, SAS10; U3 small nucleolar RNA-associated protein 3	K14767	No
XP_010940393.1	1.79028	0.840185	4.85643	1.81103e-05	0.000154409	Up	UTP23; U3 small nucleolar RNA-associated protein 23	K14773	No
XP_019707985.1	2.23668	1.16136	1.68125	0.000488779	0.00329823	Up	UTP25, DEF; U3 small nucleolar RNA-associated protein 25	K14774	No
XP_019703599.1	1.53568	0.618879	5.37451	0.0029235	0.016946	Up	UTP30, RSL1D1; ribosome biogenesis protein UTP30	K14775	No
XP_010929788.1	1.6608	0.731876	4.88508	0.000217516	0.00156269	Up	PWP1; periodic tryptophan protein 1	K14791	No
XP_010923673.1	2.05388	1.03835	4.68634	9.14181e-06	8.14515e-05	Up	RRP9; ribosomal RNA-processing protein 9	K14793	No
XP_010917404.1	1.70038	0.765853	5.41215	0.000738818	0.00481897	Up	RRP12; ribosomal RNA-processing protein 12	K14794	No
XP_010940889.1	1.36685	0.450856	6.20628	0.00636893	0.0343666	Up	RRP36; ribosomal RNA-processing protein 36	K14795	No
XP_010909610.1	1.90792	0.931998	6.76217	5.67866e-07	5.98527e-06	Up	LTV1; protein LTV1	K14798	No
XP_010932466.1	1.99378	0.99551	6.1498	1.28714e-08	1.67282e-07	Up	TSR2; pre-rRNA-processing protein TSR2	K14800	No
XP_010922590.1	1.56857	0.649447	5.47063	0.000460251	0.00312218	Up	MRT4; mRNA turnover protein 4	K14815	No
XP_010914164.1	2.31875	1.21335	7.229	1.54286e-10	2.49418e-09	Up	REI1; pre-60S factor REI1	K14816	No
XP_010933453.1	1.80215	0.849716	6.36763	1.59649e-06	1.58452e-05	Up	NOP12; nucleolar protein 12	K14837	No
XP_010938142.1	1.4275	0.513491	7.33617	0.00612875	0.033194	Up	NOP15; nucleolar protein 15	K14838	No
XP_010914361.1	1.90066	0.9265	6.24173	8.28782e-08	9.82425e-07	Up	NOP53, GLTSCR2; nucleolar protein 53	K14840	No
XP_010932800.1	1.38671	0.471666	5.28561	0.00931392	0.0483354	Up	NSA1, WDR74; ribosome biogenesis protein NSA1	K14841	No
XP_010941024.1	1.44832	0.534376	6.48233	0.002077	0.0123928	Up	RAI1, DOM3Z; RAT1-interacting protein	K14845	No
XP_010940989.1	1.73529	0.795181	5.81158	2.00712e-06	1.96036e-05	Up	RPF1; ribosome production factor 1	K14846	No
XP_010929297.1	1.80131	0.849048	4.45333	4.00164e-05	0.000324354	Up	RRP1; ribosomal RNA-processing protein 1	K14849	No
XP_010921912.1	2.19067	1.13137	5.51231	7.17347e-09	9.63638e-08	Up	RRP17, NOL12; ribosomal RNA-processing protein 17	K14851	No
XP_010914878.1	1.81174	0.857372	6.96256	3.04323e-06	2.9014e-05	Up	RRS1; regulator of ribosome biosynthesis	K14852	No
XP_010938387.1	1.40921	0.494883	5.11312	0.00798186	0.0420336	Up	SSF1_2; ribosome biogenesis protein SSF1/2	K14859	No
XP_010926423.3	1.6741	0.743388	5.20039	3.01274e-05	0.000248924	Up	No	K14967	No
XP_010909514.1	4.02517	2.00905	1.29657	1.7791e-06	1.75377e-05	Up	No	K14993	No
XP_029117115.1	10.4996	3.39226	0.0679737	2.08977e-07	2.33963e-06	Up	No	K15015	No
XP_010931384.1	1.68166	0.749883	4.28015	0.000347964	0.00241385	Up	EIF1AD; probable RNA-binding protein EIF1AD	K15025	No
XP_010939575.1	2.02277	1.01633	3.61466	5.03007e-06	4.65402e-05	Up	MTERFD; mTERF domain-containing protein, mitochondrial	K15032	No
XP_010925360.1	1.7	0.765532	6.77673	1.9312e-05	0.000164006	Up	VDAC2; voltage-dependent anion channel protein 2	K15040	No
XP_010932447.1	2.53206	1.34031	7.79147	3.98997e-12	7.59804e-11	Up	VDAC2; voltage-dependent anion channel protein 2	K15040	No
XP_010938962.1	1.50191	0.586802	5.2966	0.00232216	0.0137371	Up	VDAC2; voltage-dependent anion channel protein 2	K15040	No
XP_010914512.1	1.93211	0.950175	8.12533	1.07975e-06	1.09998e-05	Up	KPNA5_6; importin subunit alpha-6/7	K15042	No
XP_010909481.1	1.55343	0.63546	4.34236	0.00194167	0.0116476	Up	CHMP7; charged multivesicular body protein 7	K15053	No
XP_019704676.1	2.58547	1.37043	5.69591	3.26422e-10	5.08077e-09	Up	No	K15074	No
XP_010939513.1	2.3237	1.21642	5.96872	2.47819e-11	4.34316e-10	Up	ELA1; elongin-A	K15077	No
XP_010920813.1	2.29702	1.19977	6.19748	5.01032e-10	7.62953e-09	Up	SLC25A1, CTP; solute carrier family 25 (mitochondrial citrate transporter), member 1	K15100	No
XP_010939395.1	8.66402	3.11504	1.73764	5.14908e-13	1.07142e-11	Up	SLC25A3, PHC, PIC; solute carrier family 25 (mitochondrial phosphate transporter), member 3	K15102	No
XP_010939396.1	1.70541	0.770122	8.44597	0.000150635	0.00111135	Up	SLC25A3, PHC, PIC; solute carrier family 25 (mitochondrial phosphate transporter), member 3	K15102	No
XP_010943098.1	1.76662	0.820993	5.17671	0.00013245	0.000987224	Up	SLC25A3, PHC, PIC; solute carrier family 25 (mitochondrial phosphate transporter), member 3	K15102	No
XP_010915796.1	2.34269	1.22816	3.33638	1.62363e-05	0.000139414	Up	SLC25A20_29, CACT, CACL, CRC1; solute carrier family 25 (mitochondrial carnitine/acylcarnitine transporter), member 20/29	K15109	No
XP_010937940.1	1.95778	0.969221	5.12864	4.49832e-07	4.80917e-06	Up	No	K15113	No
XP_010937938.1	4.61231	2.20549	4.0552	1.66117e-22	7.27091e-21	Up	SLC25A28_37, MFRN; solute carrier family 25 (mitochondrial iron transporter), member 28/37	K15113	No
XP_010937939.1	23.3262	4.54388	-0.449292	4.71216e-05	0.000376756	Up	SLC25A28_37, MFRN; solute carrier family 25 (mitochondrial iron transporter), member 28/37	K15113	No
XP_010905688.1	2.35608	1.23639	5.68757	5.42864e-12	1.01731e-10	Up	SLC25A32, MFT; solute carrier family 25 (mitochondrial folate transporter), member 32	K15115	No
XP_010925998.1	1.73827	0.797651	3.66119	0.000119902	0.000900318	Up	SLC25A32, MFT; solute carrier family 25 (mitochondrial folate transporter), member 32	K15115	No
XP_010937770.1	2.86987	1.52098	4.04662	3.25639e-12	6.25857e-11	Up	SLC25A44; solute carrier family 25, member 44	K15121	No
XP_019709866.1	5.62289	2.49131	6.258	6.08303e-38	6.99003e-36	Up	SLC25A44; solute carrier family 25, member 44	K15121	No
XP_010931677.1	1.66906	0.739039	4.70803	0.000524049	0.0035177	Up	MED28; mediator of RNA polymerase II transcription subunit 28	K15141	No
XP_019708920.1	3.58486	1.84192	-0.611087	0.0040603	0.0228758	Up	MED10, NUT2; mediator of RNA polymerase II transcription subunit 10	K15151	No
XP_010928242.1	1.68657	0.754089	7.82821	0.000188971	0.00136936	Up	SUPT5H, SPT5; transcription elongation factor SPT5	K15172	No
XP_010941164.2	1.4464	0.532467	4.10386	0.0082205	0.0431286	Up	PAF1; RNA polymerase II-associated factor 1	K15174	No
XP_019704985.1	1.47389	0.559625	6.87118	0.00146631	0.00903246	Up	RTF1; RNA polymerase-associated protein RTF1	K15178	No
XP_010937519.1	1.8894	0.917927	5.94324	4.36865e-07	4.67927e-06	Up	CCNT; cyclin T	K15188	No
XP_010941989.1	1.59634	0.674768	6.63977	0.000440761	0.00300213	Up	CCNT; cyclin T	K15188	No
XP_010908488.1	1.80863	0.8549	5.25288	9.82585e-07	1.00688e-05	Up	LARP7; La-related protein 7	K15191	No
XP_010912744.1	1.96077	0.971422	7.07947	4.55892e-07	4.8687e-06	Up	LARP7; La-related protein 7	K15191	No
XP_010919805.1	1.77994	0.831828	6.06436	1.69023e-06	1.67147e-05	Up	LARP7; La-related protein 7	K15191	No
XP_010930308.1	2.24174	1.16462	7.22662	2.80273e-09	3.94893e-08	Up	LARP7; La-related protein 7	K15191	No
XP_010935444.1	3.47526	1.79712	-0.0862297	0.00225712	0.0133778	Up	SNAPC1; snRNA-activating protein complex subunit 1	K15208	No
XP_010928509.1	2.97035	1.57063	4.1016	5.19644e-12	9.75475e-11	Up	UAF30, SPP27; upstream activation factor subunit UAF30	K15223	No
XP_010940897.1	6.89092	2.7847	-1.0376	0.00425451	0.0238619	Up	SLC35B3, PAPST2; solute carrier family 35 (adenosine 3'-phospho 5'-phosphosulfate transporter), member B3	K15277	No
XP_010914083.1	2.82374	1.49761	4.38703	5.02637e-12	9.45587e-11	Up	SLC35D; solute carrier family 35	K15281	No
XP_010931815.1	5.82724	2.54281	7.50555	4.98762e-29	3.31121e-27	Up	SLC35E1; solute carrier family 35, member E1	K15283	No
XP_019701779.1	1.60588	0.68336	5.88756	9.00919e-05	0.000691626	Up	SLC35E1; solute carrier family 35, member E1	K15283	No
XP_010909356.2	2.03282	1.02348	3.70335	1.77789e-05	0.000151821	Up	SLC35E3; solute carrier family 35, member E3	K15285	No
XP_010934334.1	14.3181	3.83977	-0.317497	4.05462e-06	3.80157e-05	Up	SLC35E3; solute carrier family 35, member E3	K15285	No
XP_010938006.1	4.80093	2.26331	5.35393	1.95821e-21	7.87462e-20	Up	SLC35E3; solute carrier family 35, member E3	K15285	No
XP_010942319.1	2.42163	1.27598	1.23678	0.00068672	0.0045048	Up	No	K15286	No
XP_010930923.1	5.29088	2.40351	1.33371	8.34433e-09	1.11031e-07	Up	SLC35F1_2; solute carrier family 35, member F1/2	K15287	No
XP_010907011.1	1.92512	0.944946	2.88204	0.00224077	0.01329	Up	SLC35F5; solute carrier family 35, member F5	K15289	No
XP_010905207.1	2.06543	1.04645	5.86798	1.04905e-08	1.3786e-07	Up	NAPA, SNAPA, SEC17; alpha-soluble NSF attachment protein	K15296	No
XP_010929760.1	1.80774	0.854188	7.75216	1.19832e-05	0.000104943	Up	NAPA, SNAPA, SEC17; alpha-soluble NSF attachment protein	K15296	No
XP_010920809.1	1.46189	0.547837	6.56867	0.00159559	0.00975703	Up	RANBP1; Ran-binding protein 1	K15306	No
XP_010922577.1	2.47842	1.30942	6.9707	2.63073e-12	5.11705e-11	Up	RANBP1; Ran-binding protein 1	K15306	No
[truncated: 6,423 more rows]
