# Supplementary material for: Insights from a Multi-Omics Integration (MOI) Study in Oil Palm (Elaeis guineensis Jacq.) Response to Abiotic Stresses: Part Two—Drought
Source: Plants (Basel). 2022 Oct 20;11(20):2786. doi: 10.3390/plants11202786 (PMC9611107; doi:10.3390/plants11202786)
Supplement: Supplementary file 1 [file plants-11-02786-s001.zip › Leão et al_Supplementary Table S2.xlsx]

## Sheet: Table S2
Supplemental Table S2: List of all peptides confidently identified in oil palm conditions
Sequence	Spectrum Count	Protein Count	Protein Identification
KPDLFGPLAEGQSPK	7	1	| A0A6I9RF67
TIATAVEMEPVER	3	1	| A0A6I9RF67
NFQPGEAFTIR	1	2	| A0A6I9RF67 | A0A6J0PKB3
DLFGPLAEGQSPK	1	1	| A0A6I9RF67
TAVEMEPVER	4	1	| A0A6I9RF67
VEM[15.9949]EPVER	2	1	| A0A6I9RF67
VENIVVIGH	2	3	| A0A6I9SBL5 | A0A6I9RF67 | A0A6J0PKB3
EM[15.9949]EPVER	1	1	| A0A6I9RF67
LAEGQSPK	1	2	| A0A6I9RF67 | A0A6J0PKB3
VVLNFQPGEAFTIR	1	2	| A0A6I9RF67 | A0A6J0PKB3
KEFYDK	1	1	| A0A6I9RF67
AAASVGCDIVSAAPGVALQK	5	1	| A0A6I9SG82
EAIDFYGDFDGSFHK	2	1	| A0A6I9SG82
TFYCSPHQGAGM[15.9949]VGK	1	2	| A0A6I9S0U1 | A0A6I9SDV1
HVSFSYAR	1	4	| A0A6I9RNZ8 | A0A6I9QQN9 | A0A6I9R2K3 | A0A6I9QW97
GILAM[15.9949]DESNATCGK	8	3	| A0A6I9QQN9 | A0A6I9R2K3 | A0A6I9RRL9
PSM[15.9949]VTPGAECK	7	3	| A0A6I9QQN9 | A0A6I9R2K3 | A0A6I9RRL9
LASIGLENTEANR	8	3	| A0A6I9QQN9 | A0A6I9R2K3 | A0A6I9RRL9
PSMVTPGAECK	7	3	| A0A6I9QQN9 | A0A6I9R2K3 | A0A6I9RRL9
RLASIGLENTEANR	3	3	| A0A6I9QQN9 | A0A6I9R2K3 | A0A6I9RRL9
GGRPENVK	3	3	| A0A6I9QQN9 | A0A6I9R2K3 | A0A6I9RRL9
M[15.9949]VDVLVGQNIMPGIK	6	1	| A0A6I9QQN9
AVVSIPNGPSALAVK	5	1	| A0A6I9QQN9
M[15.9949]VTPGAECK	5	3	| A0A6I9QQN9 | A0A6I9R2K3 | A0A6I9RRL9
GAYTDELVK	1	1	| A0A6I9QQN9
YM[15.9949]DSLKDPGPTGK	2	3	| A0A6I9QH48 | A0A6I9QGG8 | A0A6I9QIY7
AVDTTATEVETKK	1	3	| A0A6I9QH48 | A0A6I9QGG8 | A0A6I9QIY7
YAGFTGVR	2	2	| A0A6I9QE26 | A0A6I9QDE3
QVQCISFIAYKPPSY	2	1	| A0A6I9QWA6
ELEECKK	6	1	| A0A6I9QWA6
SGWIPCLEFCK	3	2	| A0A6I9QWA6 | A0A6I9RNX5
RSPGYYDGR	1	1	| A0A6I9QWA6
IAYKPPSY	4	1	| A0A6I9QWA6
DHGAVTGVK	2	1	| A0A6I9QIV2
SAGELESGNAGEPAK	5	3	| A0A6I9RBQ0 | A0A6I9RAC4 | A0A6I9R6H6
FYWAPTR	4	3	| A0A6I9RBQ0 | A0A6I9RAC4 | A0A6I9R6H6
YLSEAALGDANEDSIK	4	2	| A0A6I9RBQ0 | A0A6I9RAC4
EGPPEFEQPK	5	2	| A0A6I9RBQ0 | A0A6I9RAC4
KWLSEIGIDK	3	2	| A0A6I9RBQ0 | A0A6I9RAC4
YIAPAFM[15.9949]DK	3	3	| A0A6I9RBQ0 | A0A6I9RAC4 | A0A6I9R6H6
IGVCQGIFR	3	2	| A0A6I9RBQ0 | A0A6I9RAC4
RVQLADK	1	3	| A0A6I9RBQ0 | A0A6I9RAC4 | A0A6I9R6H6
TDNVPR	2	1	| A0A6I9R6H6
SDIFGER	3	4	| A0A6J0PK32 | A0A6I9QQI7 | A0A6I9RGK8 | A0A6J0PKA9
AIYYLATDSLK	3	2	| A0A6I9RJX4 | A0A6I9SGG1
ILEINPDHPIIK	5	1	| A0A6I9SGG1
FGWSANMER	1	4	| A0A6I9SIE7 | A0A6I9RJX4 | A0A6I9Q9T6 | A0A6I9SGG1
LSSSPCVLVSGK	4	3	| A0A6I9SIE7 | A0A6I9RJX4 | A0A6I9SGG1
EVQKDEYNEFYK	4	2	| A0A6I9RJX4 | A0A6I9SGG1
GVVDSNDLPLNVSR	5	4	| A0A6I9SIE7 | A0A6I9RJX4 | A0A6I9Q9T6 | A0A6I9SGG1
LGCIEDSGNHK	1	2	| A0A6I9RJX4 | A0A6I9SGG1
AQTLGDTSSLEFMR	1	2	| A0A6I9RJX4 | A0A6I9SGG1
SAYDLR	1	2	| A0A6I9QJU7 | A0A6I9RJI9
ALGGTITGADK	5	4	| A0A6I9QGX7 | A0A6J0PC38 | A0A6I9S1C1 | A0A6I9QHK1
AIASICHGQLILAAAGLVK	4	4	| A0A6I9QGX7 | A0A6J0PC38 | A0A6I9S1C1 | A0A6I9QHK1
PLLPSDPYER	2	3	| A0A6I9QMN2 | A0A6I9RBZ7 | A0A6J0PK65
FSVEAECPK	1	1	| A0A6J0PK65
KEM[15.9949]IEILK	6	1	| A0A6J0PK65
VNPIHK	5	2	| A0A6I9QZ03 | A0A6J0PK65
LVAWSK	4	1	| A0A6J0PK65
SVEAECPK	1	1	| A0A6J0PK65
KEMIEILK	2	1	| A0A6J0PK65
HVLLEKPTALCAADLDR	1	4	| A0A6I9QXK4 | A0A6I9QXM4 | A0A6I9R2V8 | A0A6I9QY38
AHILAFEVPSASGR	4	9	| A0A6I9QAZ1 | A0A6I9Q9I5 | A0A6I9QFK8 | A0A6I9QAK9 | A0A6I9QAW6 | A0A6J0PBN2 | A0A6I9QA19 | A0A6I9QGP4 | A0A6I9Q9J0
VTPMPVVNEEAFAELK	1	1	| A0A6I9S4W3
NPILVAPPNMEK	3	1	| A0A6I9R5X3
NPILVAPPNM[15.9949]EK	3	1	| A0A6I9R5X3
HSESPITGM[15.9949]EIR	6	1	| A0A6I9R5X3
SEEWAGGLFAYQSK	1	1	| A0A6I9R5X3
DRPIENK	4	1	| A0A6I9R5X3
NAYYM[15.9949]DAVFPAADGR	2	1	| A0A6I9R5X3
GTSYSHMNQVSPK	1	1	| A0A6I9R5X3
TSYSHM[15.9949]NQVSPK	2	1	| A0A6I9R5X3
VGNPVGYK	1	1	| A0A6I9R5X3
VLQISGER	2	10	| A0A6I9R1M0 | A0A6I9QX31 | A0A6I9QX36 | A0A6I9RMU0 | A0A6I9R9R1 | A0A6I9RLZ1 | A0A6I9REM2 | A0A6I9QE61 | A0A6I9RG45 | A0A6I9RFU6
VEVEEGR	2	4	| A0A6I9R1M0 | A0A6I9QX31 | A0A6I9RG45 | A0A6I9QYA7
VEVEEGK	1	1	| A0A6I9QX36
KPEVKPIEVSG	6	1	| A0A6I9RFU6
ALQQSTLK	5	6	| A0A6I9QQ68 | A0A6I9RJV3 | A0A6I9SAL5 | A0A6I9SMY4 | A0A6I9RMV8 | A0A6I9RU77
NAAYIGTPGK	2	3	| A0A6I9QQ68 | A0A6I9RJV3 | A0A6I9RU77
MVTPGSDSK	1	2	| A0A6I9QQ68 | A0A6I9SAL5
ALNDHHVLLEGSLLKPN	1	2	| A0A6I9QQ68 | A0A6I9SAL5
ANSEATLGAYEGDAAK	5	1	| A0A6I9SAL5
VVAECTVR	4	1	| A0A6I9SAL5
FGM[15.9949]MAAQFK	2	5	| A0A6I9RSQ3 | A0A6I9QJS1 | A0A6I9RJ14 | A0A6I9QHU0 | A0A6I9RLH2
FGM[15.9949]M[15.9949]AAQFK	1	5	| A0A6I9RSQ3 | A0A6I9QJS1 | A0A6I9RJ14 | A0A6I9QHU0 | A0A6I9RLH2
NIIPSSTGAAK	1	6	| A0A6I9RQ03 | A0A6I9QSF6 | A0A6I9QP90 | A0A6I9QIX0 | Q2XQF4 | A0A6I9QDX5
AASFNIIPSSTGAAK	5	5	| A0A6I9RQ03 | A0A6I9QP90 | A0A6I9QIX0 | Q2XQF4 | A0A6I9QDX5
VPTVDVSVVDLTVR	5	5	| A0A6I9RQ03 | A0A6I9QP90 | A0A6I9QIX0 | Q2XQF4 | A0A6I9QDX5
VLPALNGK	1	6	| A0A6I9RQ03 | A0A6I9QSF6 | A0A6I9QP90 | A0A6I9QIX0 | Q2XQF4 | A0A6I9QDX5
TTVHSITATQK	1	3	| A0A6I9RQ03 | A0A6I9QP90 | A0A6I9QIX0
IIPSSTGAAK	2	6	| A0A6I9RQ03 | A0A6I9QSF6 | A0A6I9QP90 | A0A6I9QIX0 | Q2XQF4 | A0A6I9QDX5
AAIKEESEGR	12	4	| A0A6I9QP90 | A0A6I9QIX0 | Q2XQF4 | A0A6I9QDX5
AGIALNDHFVK	2	3	| A0A6I9QIX0 | Q2XQF4 | A0A6I9QDX5
DYAEAIR	4	2	| A0A6I9RHF8 | Reverse_A0A6I9QDH8
RPMAVAV	2	1	| A0A6I9RHF8
TAEQTPLSALYVSK	2	3	| A0A6I9QQS7 | A0A6I9RL07 | A0A6I9RLB5
YYAGWADK	3	4	| A0A6I9QQS7 | A0A6I9RL07 | A0A6I9QW15 | A0A6I9RLB5
M[15.9949]TGYER	5	3	| A0A6I9QQS7 | A0A6I9QW15 | A0A6I9RLB5
VYDEFVEK	6	4	| A0A6I9QQS7 | A0A6I9RL07 | A0A6I9QW15 | A0A6I9RLB5
LAFTGSTDTGK	1	1	| A0A6I9QQS7
EDDIVGVLDTDDVK	1	2	| A0A6I9RV38 | A0A6I9S5A0
YAGNEFK	6	2	| A0A6I9RV38 | A0A6I9R0A2
YTSITPIGDR	4	2	| A0A6I9RV38 | A0A6I9R0A2
YTSIKPLGDR	1	1	| A0A6I9S5A0
AINGALECDGKNPETVNK	1	2	| A0A6J0PMD8 | A0A6J0PM64
NPETVNKR	2	2	| A0A6J0PMD8 | A0A6J0PM64
NPETVNK	1	2	| A0A6J0PMD8 | A0A6J0PM64
STTTGHLIYK	5	8	| A0A6I9S646 | A0A6I9S699 | A0A6I9R7B3 | A0A6I9SDA1 | A0A6I9QJJ5 | A0A6I9S8U8 | Q5J1K3 | A0A6J0PHI4
M[15.9949]DATTPK	2	8	| A0A6I9S646 | A0A6I9S699 | A0A6I9R7B3 | A0A6I9SDA1 | A0A6I9QJJ5 | A0A6I9S8U8 | Q5J1K3 | A0A6J0PHI4
QMICCCNK	1	8	| A0A6I9S646 | A0A6I9S699 | A0A6I9R7B3 | A0A6I9SDA1 | A0A6I9QJJ5 | A0A6I9S8U8 | Q5J1K3 | A0A6J0PHI4
HIATVAK	1	2	| A0A6I9QBZ7 | A0A6I9QAV5
FLEAPVSGSK	1	4	| A0A6J0PE11 | A0A6I9REJ5 | A0A6I9RLC7 | A0A6I9RYD7
KPAEDGQLVILAAGEK	4	2	| A0A6J0PE11 | A0A6I9RYD7
ISEAITK	3	2	| A0A6J0PE11 | A0A6I9RYD7
ILSSIEQK	5	10	| A0A6I9REC3 | A0A6I9QWH9 | A0A6I9RU42 | A0A6I9RUQ9 | A0A6I9QUW0 | A0A6I9QW35 | A0A6I9R3S3 | A0A6I9R5H5 | A0A6J0PED6 | H6TNP2
LAEQAER	6	16	| A0A6I9REC3 | A0A6I9QWH9 | A0A6I9RU42 | A0A6I9S430 | A0A6I9RUQ9 | A0A6I9QUW0 | A0A6I9QW35 | A0A6I9R3S3 | A0A6I9R5H5 | A0A6I9S8Y9 | A0A6J0PED6 | H6TNP2 | A0A6I9QY85 | A0A6I9RN41 | A0A6I9S8U2 | A0A6I9RI31
TVDVEELTVEER	3	2	| A0A6I9QW35 | H6TNP2
GKIEAELSK	3	3	| A0A6I9QW35 | A0A6J0PED6 | H6TNP2
EAAESTLLAYK	1	2	| A0A6I9QW35 | H6TNP2
YDEM[15.9949]VESM[15.9949]K	2	6	| A0A6I9RN41 | A0A6I9REC3 | A0A6I9QWH9 | A0A6I9QUW0 | A0A6I9S8U2 | A0A6I9RI31
PIQGDWNGAGAHTNYSTK	6	6	| A0A6I9S346 | A0A6I9QGX3 | A0A6I9QW68 | A0A6I9RG31 | A0A6I9SB87 | A0A6I9S043
HKEHIAAYGEGNER	16	5	| A0A6I9S346 | A0A6I9QGX3 | A0A6I9RG31 | A0A6I9SB87 | A0A6I9S043
DIVDSHYK	4	4	| A0A6I9S346 | A0A6I9QW68 | A0A6I9RG31 | A0A6I9SB87
HETADINTFVWGVANR	2	3	| A0A6I9S346 | A0A6I9QGX3 | A0A6I9RG31
SDGGYEVIKK	3	3	| A0A6I9S346 | A0A6I9QGX3 | A0A6I9RG31
RPASNM[15.9949]DPYVVTSM[15.9949]	1	6	| A0A6I9S346 | A0A6I9QGX3 | A0A6I9QW68 | A0A6I9RG31 | A0A6I9S799 | A0A6I9S043
VVAAGANPVQITR	6	4	| A0A6I9SGJ4 | A0A6I9QH71 | A0A6I9R3X6 | A0A6J0PHE6
IVNDGVTVAK	6	4	| A0A6I9SGJ4 | A0A6I9QH71 | A0A6I9R3X6 | A0A6J0PHE6
NVVLESK	2	4	| A0A6I9SGJ4 | A0A6I9QH71 | A0A6I9R3X6 | A0A6J0PHE6
SAENSLYVVEGMQFDR	3	4	| A0A6I9SGJ4 | A0A6I9QH71 | A0A6I9R3X6 | A0A6J0PHE6
DSTTIVGDGSTQEAVNKR	11	2	| A0A6I9SGJ4 | A0A6I9QH71
NLMEAAEQEYER	5	1	| A0A6I9QH71
NLM[15.9949]EAAEQEYER	6	1	| A0A6I9QH71
ALVSELKK	4	1	| A0A6I9QH71
ALVSELK	2	2	| A0A6I9QH71 | A0A6I9QA10
ADKEVLGTAAK	3	2	| A0A6I9SGJ4 | A0A6I9QH71
VLASDNLK	1	1	| A0A6I9QH71
YGYNAATGK	2	2	| A0A6I9SGJ4 | A0A6I9QH71
MSAEYENCK	1	1	| A0A6I9QH71
NAGVNGSVVTEK	3	1	| A0A6I9QH71
LQTGVNK	1	4	| A0A6I9SGJ4 | A0A6I9QH71 | A0A6I9R3X6 | A0A6J0PHE6
NLIEAAEQEYEKEK	1	3	| A0A6I9SGJ4 | A0A6I9R3X6 | A0A6J0PHE6
M[15.9949]SVEYENCK	1	3	| A0A6I9SGJ4 | A0A6I9R3X6 | A0A6J0PHE6
TGTLTLNK	3	11	| A0A6I9QSY8 | A0A6I9QTZ9 | A0A6I9QSD2 | A0A6I9SER9 | A0A6I9RBU7 | A0A6I9RN31 | A0A6I9RV15 | A0A6I9RNH9 | A0A6J0PMB4 | A0A6J0PP20 | A0A6I9RTC0
GHVESVVK	1	7	| A0A6I9QSY8 | A0A6I9QSD2 | A0A6I9SER9 | A0A6I9RV15 | A0A6I9RNH9 | A0A6J0PMB4 | A0A6I9RTC0
NQVAMNPTNTVFDAK	6	6	| A0A6J0PIS2 | A0A6J0PIZ9 | A0A6I9R8Z3 | A0A6I9S4X6 | A0A6I9R685 | A0A6I9S4Y0
AVVTVPAYFNDSQR	5	10	| A0A6I9RNW0 | A0A6J0PIS2 | A0A6J0PIZ9 | A0A6I9R8Z3 | A0A6I9S4X6 | A0A6I9S2K0 | A0A6I9R685 | A0A6I9S4Y0 | A0A6I9RSI1 | A0A6J0PE28
SSIHDVVLVGGSTR	9	3	| A0A6J0PIS2 | A0A6I9R685 | A0A6I9S4Y0
NALENYAYNM[15.9949]R	6	9	| A0A6I9Q973 | A0A6I9RMC7 | A0A6J0PIS2 | A0A6J0PIZ9 | A0A6I9R8Z3 | A0A6I9S4X6 | A0A6I9QQA8 | A0A6I9R685 | A0A6I9S4Y0
KCM[15.9949]EPVEK	4	7	| A0A6J0PIS2 | A0A6J0PIZ9 | A0A6I9R8Z3 | A0A6I9S4X6 | A0A6I9R685 | A0A6I9S4Y0 | A0A6I9RSI1
LSKEEIEK	4	8	| A0A6I9Q973 | A0A6J0PIS2 | A0A6I9R8Z3 | A0A6I9S4X6 | A0A6I9QQA8 | A0A6I9R685 | A0A6I9S4Y0 | A0A6I9RSI1
FEELNM[15.9949]DLFR	1	11	| A0A6I9Q973 | A0A6I9RMC7 | A0A6J0PIS2 | A0A6J0PIZ9 | A0A6I9R8Z3 | A0A6I9S4X6 | A0A6I9R685
CMEPVEK	2	9	| A0A6I9Q973 | A0A6I9RMC7 | A0A6J0PIS2 | A0A6J0PIZ9 | A0A6I9R8Z3 | A0A6I9S4X6 | A0A6I9R685 | A0A6I9S4Y0 | A0A6I9RSI1
LADKLESEEKEK	3	3	| A0A6I9RYW2 | A0A6J0PHM3 | A0A6I9R0Q2
NQAALNAER	2	2	| A0A6J0PHM3 | A0A6I9R0Q2
NTADTTIYSIEK	2	3	| A0A6I9R2G8 | A0A6I9RTH8 | A0A6J0PP94
TDINYNTGILTTEEGAK	2	2	| A0A6J0PIN1 | A0A6I9R2J1
TYEM[15.9949]AEECM[15.9949]K	4	1	| A0A6I9R2J1
GSSSGLFYDQTK	3	2	| A0A6J0PIN1 | A0A6I9R2J1
TYEM[15.9949]AEECMK	4	1	| A0A6I9R2J1
GM[15.9949]AAVEK	1	2	| A0A6J0PIN1 | A0A6I9R2J1
AGFAGDDAPR	6	16	| A0A6I9RRW8 | A0A6I9S387 | A0A6I9Q9C0 | A0A6I9QGJ8 | A0A6I9QQI9 | A0A6I9RVF5 | A0A6I9RBM3 | A0A6I9QKX8 | A0A6I9SD99 | A0A6I9S645 | A0A6I9RR22 | Q5J1K2 | A0A6J0PJ10 | A0A6I9RWU5 | A0A6I9R951 | A0A6J0PDE1
HTGVMVGM[15.9949]GQK	2	15	| A0A6I9RRW8 | A0A6I9S387 | A0A6I9Q9C0 | A0A6I9QGJ8 | A0A6I9QQI9 | A0A6I9RVF5 | A0A6I9RBM3 | A0A6I9QKX8 | A0A6I9SD99 | A0A6I9S645 | A0A6I9RR22 | Q5J1K2 | A0A6J0PJ10 | A0A6I9RWU5 | A0A6I9R951
IPSTEEIADR	5	3	| A0A6I9QHH2 | A0A6I9R4Y7 | A0A6I9RUT6
FEETLYGSSR	6	4	| A0A6I9RVI7 | A0A6I9RBI4 | A0A6I9RA58 | A0A6I9RLW5
LTGVTGR	1	4	| A0A6I9RVI7 | A0A6I9RBI4 | A0A6I9RA58 | A0A6I9RLW5
GIFTNVSSPTSK	3	4	| A0A6I9RVI7 | A0A6I9RBI4 | A0A6I9RA58 | A0A6I9RLW5
LLMSM[15.9949]GEALR	2	4	| A0A6I9RVI7 | A0A6I9RBI4 | A0A6I9RA58 | A0A6I9RLW5
LINYYVR	1	2	| A0A6I9RBI4 | A0A6I9RA58
AYTVGPPACK	4	1	| A0A6I9S827
IFPGVVHGWTVR	2	1	| A0A6I9S827
GDPYVPDK	6	1	| A0A6I9S827
KAEESHQDM[15.9949]LEWFAK	1	1	| A0A6I9S827
FVFAGPSK	2	5	| A0A6I9RRB2 | A0A6I9QKF5 | A0A6I9QNQ2 | A0A6I9QKF1 | A0A6I9QGQ0
KPPAEEAPPAPGAEEK	4	2	| A0A6I9QKF5 | A0A6I9QKF1
IPATAECVPSIK	3	3	| A0A6I9QNX4 | A0A6J0PL58 | A0A6I9QJ92
PVTDLLPLIASGVR	2	4	| A0A6I9QNX4 | A0A6J0PL58 | A0A6I9SEH1 | A0A6I9QJ92
M[15.9949]LEEIGTTEALDLR	1	2	| A0A6I9QNX4 | A0A6J0PL58
SCGGEYASPR	4	2	| A0A6I9S2Y0 | A0A6J0PQK8
EVLNIHK	3	1	| A0A6J0PQK8
TFACSETVK	4	4	| A0A6I9R6D2 | A0A6I9S5X4 | A0A6I9R8Z0 | A0A6J0PNM0
RGWDAQVLGEAPHK	1	2	| A0A6I9R8Z0 | A0A6J0PNM0
ALEYEDFDKFDR	2	2	| A0A6I9R8Z0 | A0A6J0PNM0
GAEVDGIITDFPGTAR	3	1	| A0A6I9QQE6
LGIHEDSQNR	6	5	| A0A6I9QTT4 | A0A6I9RZR3 | A0A6I9SCN7 | A0A6I9S7C0 | A0A6I9QQI1
EDQLEYLEER	5	4	| A0A6I9SCN7 | A0A6I9QJV3 | A0A6I9S7C0 | A0A6I9RKM1
SGDEM[15.9949]TSLK	5	7	| A0A6I9QTT4 | A0A6I9RZR3 | A0A6I9SCN7 | A0A6I9QJV3 | A0A6I9S7C0 | A0A6I9RKM1 | A0A6I9QQI1
FYEAFSK	3	7	| A0A6I9QTT4 | A0A6I9RZR3 | A0A6I9SCN7 | A0A6I9QJV3 | A0A6I9S7C0 | A0A6I9RKM1 | A0A6I9QQI1
ADLVNNLGTIAR	1	3	| A0A6I9RZR3 | A0A6I9SCN7 | A0A6I9S7C0
YESLTDK	4	2	| A0A6I9SCN7 | A0A6I9S7C0
LVNNLGTIAR	1	7	| A0A6I9QTT4 | A0A6I9RZR3 | A0A6I9SCN7 | A0A6I9QJV3 | A0A6I9S7C0 | A0A6I9RKM1 | A0A6I9QQI1
HSEFISYPIYLWTEK	1	2	| A0A6I9RZR3 | A0A6I9S7C0
QKPIWLR	1	3	| A0A6I9RZR3 | A0A6I9SCN7 | A0A6I9S7C0
AM[15.9949]GIMNSFINDIFEK	1	6	| A0A6J0PR51 | A0A6I9R4W2 | A0A6I9QAQ7 | A0A6I9R6S8 | A0A6I9SDM3 | A0A6I9R917
LAQEASR	6	6	| A0A6J0PR51 | A0A6I9R4W2 | A0A6I9QAQ7 | A0A6I9R6S8 | A0A6I9SDM3 | A0A6I9R917
AMGIM[15.9949]NSFINDIFEK	5	6	| A0A6J0PR51 | A0A6I9R4W2 | A0A6I9QAQ7 | A0A6I9R6S8 | A0A6I9SDM3 | A0A6I9R917
KQVHPDIGISSK	1	8	| A0A6J0PR51 | A0A6I9R4W2 | A0A6I9QAQ7 | A0A6I9R6S8 | A0A6I9R861 | A0A6I9SDM3 | A0A6I9R917 | A0A6I9R111
LSGGVAVIK	4	8	| A0A6I9R1C0 | A0A6I9R1A4 | A0A6I9SBS5 | A0A6I9RVT6 | A0A6I9S1Z5 | A0A6I9RDZ6 | A0A6I9R6Y7 | A0A6I9SBX2
DKLEDSDER	4	2	| A0A6I9SBS5 | A0A6I9SBX2
VVNDGVTIAR	3	5	| A0A6I9R1C0 | A0A6I9SBS5 | A0A6I9S1Z5 | A0A6I9R6Y7 | A0A6I9SBX2
VLTTQAIVVEKPKPK	2	5	| A0A6I9R1C0 | A0A6I9SBS5 | A0A6I9S1Z5 | A0A6I9R6Y7 | A0A6I9SBX2
TTQAIVVEKPKPK	1	5	| A0A6I9R1C0 | A0A6I9SBS5 | A0A6I9S1Z5 | A0A6I9R6Y7 | A0A6I9SBX2
VNTISAGPLGSR	4	2	| A0A6I9SHQ7 | A0A6I9RKQ8
TIPGYGGGM[15.9949]SSAK	1	1	| A0A6I9RKQ8
NVVHGSDSPENGKR	2	2	| A0A6I9RUY4 | A0A6I9QEF4
EFDFGK	1	1	| A0A6I9SDZ2
YALSPGFDPDVDLVK	1	2	| A0A6I9QHC7 | A0A6I9QJ88
KQFPEEK	1	2	| A0A6I9QHC7 | A0A6I9QJ88
NFAIDQR	5	2	| A0A6I9RQV5 | A0A6I9QK59
ITIKPQTDR	6	3	| A0A6I9Q9A1 | A0A6I9QPS1 | A0A6I9QHH7
HSLPDGLM[15.9949]R	5	3	| A0A6I9Q9A1 | A0A6I9QPS1 | A0A6I9QHH7
IFSTQDHAAAAIAR	3	3	| A0A6I9Q9A1 | A0A6I9QPS1 | A0A6I9QHH7
LSQADFGR	1	3	| A0A6I9Q9A1 | A0A6I9QPS1 | A0A6I9QHH7
WVFPDTNSGIIVLAEGR	2	3	| A0A6I9Q9A1 | A0A6I9QPS1 | A0A6I9QHH7
AGGTMTGVLSAANEK	2	2	| A0A6I9S3V0 | A0A6I9SI77
VVELTCDAHR	2	2	| A0A6I9S3V0 | A0A6I9SI77
SAIMTTADR	1	1	| A0A6I9SGJ5
LATDTAHTIK	1	1	| A0A6I9S7T1
LQNTTPM[15.9949]IPSR	2	2	| A0A6I9QIM7 | A0A6I9S7T1
NNEDYR	3	2	| A0A6I9QIM7 | A0A6I9S7T1
LFVPGPVNIPEPVIR	1	2	| A0A6I9QIM7 | A0A6I9S7T1
ALSLPTGMGIICASPK	1	1	| A0A6I9S7T1
AIGSGSEGADSSLQEQYNK	1	2	| A0A6I9S416 | A0A6I9S9B9
TLVEHAR	2	2	| A0A6I9S416 | A0A6I9S9B9
LSEAHQLLLSK	3	2	| A0A6I9R0T5 | A0A6I9R2N8
FDDIEHYR	1	2	| A0A6I9R0T5 | A0A6I9R2N8
HQMIAVAEAGFR	5	1	| A0A6I9RVB3
LAMVLFDIPDIR	1	2	| A0A6I9QUE6 | A0A6I9QSH5
IVIDDVK	3	1	| A0A6I9R5F1
HGQTSGLDSDILK	1	1	| A0A6I9R5F1
AHIMTDGFNSCR	3	2	| A0A6I9RK92 | A0A6I9RMM8
TTILPAEEEMPAIMASFK	2	1	| A0A6I9RK92
IANEAAR	3	11	| A0A6I9SAW1 | A0A6I9QEN9 | A0A6I9SAG1 | A0A6I9S9N5 | A0A6J0PRE7 | A0A6I9SAK9 | A0A6I9SI64 | A0A6I9SAN3 | A0A6I9QDA8 | A0A6I9SAE8 | A0A6I9SAC2
SCCPCEGR	1	11	| A0A6I9SAW1 | A0A6I9QEN9 | A0A6I9SAG1 | A0A6I9S9N5 | A0A6J0PRE7 | A0A6I9SAK9 | A0A6I9SI64 | A0A6I9SAN3 | A0A6I9QDA8 | A0A6I9SAE8 | A0A6I9SAC2
KVPAGPR	1	1	| A0A6I9SI64
IQNGGTEVVEAK	6	6	| A0A6I9SCI9 | A0A6I9SP93 | A0A6I9S1X7 | A0A6I9SAN0 | A0A6I9S1I5 | A0A6I9SF60
ANTFVAEVLGIDPR	2	3	| A0A6I9SP93 | A0A6I9S1X7 | A0A6I9SAN0
AGAGSATLSM[15.9949]AYGAAK	3	3	| A0A6I9S1X7 | A0A6I9SAN0 | A0A6I9S1I5
VGVEANNVR	4	2	| A0A6I9QZ13 | A0A6J0PFD7
ESTLHLVLR	4	20	| A0A6J0PPP7 | A0A6I9SDI6 | A0A6I9QV09 | A0A6J0PRE2 | A0A6I9SEM4 | A0A6J0PPQ8 | A0A6I9QPZ5 | A0A6J0PRG0 | A0A6J0PNK0 | A0A6I9R6R6 | A0A6I9S731 | A0A6I9QSU5 | A0A6I9QT52 | A0A6I9RC96 | B3TLP6 | A0A6I9QDC9 | A0A6J0PPP6 | A0A6I9Q9M0 | A0A6I9SFC9
LADYNIQK	1	19	| A0A6J0PPP7 | A0A6I9SDI6 | A0A6I9QV09 | A0A6J0PRE2 | A0A6I9SEM4 | A0A6J0PPQ8 | A0A6I9QPZ5 | A0A6J0PRG0 | A0A6J0PNK0 | A0A6I9R6R6 | A0A6I9S731 | A0A6I9QSU5 | A0A6I9QT52 | A0A6I9RC96 | B3TLP6 | A0A6I9QDC9 | A0A6J0PPP6 | A0A6I9Q9M0 | A0A6I9SFC9
IGGLDLCDGR	1	4	| A0A6I9SKP3 | A0A6I9SCA8 | A0A6I9S8J7 | A0A6I9RM07
LITNEPVKPR	9	1	| A0A6I9RM07
IVVVDHEM[15.9949]PNK	5	2	| A0A6I9RM07 | A0A6I9QCT8
RGNDEVMAR	2	3	| A0A6I9QZY0 | A0A6I9SPR5 | A0A6I9RPM6
RGNDEVM[15.9949]AR	5	3	| A0A6I9QZY0 | A0A6I9SPR5 | A0A6I9RPM6
SFTCTVR	1	2	| A0A6I9SPR5 | A0A6I9RPM6
YVGVSLVGK	1	1	| A0A6I9RJR4
VTYASAR	1	1	| A0A6I9RJR4
ALENGGDKDEEDSEGRR	5	1	| A0A6I9QI90
ALENGGDKDEEDSEGR	1	1	| A0A6I9QI90
NTALHYAAGYGR	1	3	| A0A6I9QI34 | A0A6I9QI90 | A0A6I9QHZ9
ALEDGADKDEEDSEGRR	1	2	| A0A6I9QI34 | A0A6I9QHZ9
ALAEGGSSDR	2	2	| A0A6I9SPD4 | A0A6I9SHM0
EDKPEPPKEGR	1	1	| A0A6I9R8C1
VSEEYQK	5	2	| A0A6I9QEX0 | A0A6I9R5S2
SAGTYDVK	1	2	| A0A6I9QEX0 | A0A6I9R5S2
IAWHSAGTYDVK	5	2	| A0A6I9QEX0 | A0A6I9R5S2
KPEPPEEGRLPNATK	2	1	| A0A6I9R5S2
HLAM[15.9949]M[15.9949]PHPER	2	1	| A0A6I9QSQ9
ALGQISER	3	3	| A0A6I9S0S5 | A0A6I9R300 | A0A6J0PH21
ALGQIAER	1	1	| A0A6I9R4U7
YAAANCK	4	1	| A0A6I9R4U7
SAASAACDHIR	2	2	| A0A6I9S0S5 | A0A6I9R4U7
KLSSALSAASAACDHIR	1	2	| A0A6I9S0S5 | A0A6I9R4U7
PAGEKPAR	1	1	| A0A6I9R4U7
NCFAIASDR	2	2	| A0A6I9SFK5 | A0A6I9RM93
HYAHVDCPGHADYVK	7	5	| A0A6I9S7H9 | A0A6I9QIR4 | A0A6I9SJG0 | A0A6I9QDJ8 | A0A6I9QRI4
VSSIMNDKDEESK	3	1	| A0A6I9QDJ8
TTIVTGVEM[15.9949]FQK	1	1	| A0A6I9QDJ8
STADVASDGYHK	2	2	| A0A6I9R6X3 | A0A6J0PJ52
KLIDGGIR	1	1	| A0A6I9S0H3
HLKPETGLLQLR	1	1	| A0A6I9SFR3
TLDVYDGTASFLR	3	2	| A0A6I9S8J5 | A0A6I9SGZ7
RREEILSTSLK	3	2	| A0A6I9S8J5 | A0A6I9SGZ7
STAVLYK	1	2	| A0A6I9S8J5 | A0A6I9SGZ7
ADM[15.9949]DESHDIAEK	1	1	| A0A6I9SGZ7
DMDFVQLNQLIGR	3	2	| A0A6I9S8J5 | A0A6I9SGZ7
IIDKYPAGEGEDLKK	1	2	| A0A6I9S8J5 | A0A6I9SGZ7
ENNTGSFPR	3	2	| A0A6I9S8J5 | A0A6I9SGZ7
YPAGEGEDLK	1	2	| A0A6I9S8J5 | A0A6I9SGZ7
ASHDEAVEK	1	2	| A0A6I9S8J5 | A0A6I9SGZ7
RGCLVNMTADGK	1	2	| A0A6I9S8J5 | A0A6I9SGZ7
ALSQGLK	1	4	| A0A6I9SDH8 | A0A6I9R8V5 | A0A6I9RF47 | B3TLL4
VATPAQAQEVHFALR	9	1	| B3TLL4
IIYGGSVNGSNCSELAK	6	2	| A0A6I9SD38 | A0A6I9S0B7
VATPEQAQEVH	2	2	| A0A6I9SD38 | A0A6I9S0B7
HIIGEDDQFIGKK	6	1	| A0A6I9S0B7
HIIGEDDQFIGK	5	1	| A0A6I9S0B7
VIACIGEK	4	2	| A0A6I9SD38 | A0A6I9S0B7
MREELDSYWSNIK	1	1	| A0A6I9RFT6
EELDSYWSNIK	2	1	| A0A6I9RFT6
FQLYQVYICVNK	2	1	| A0A6I9RFT6
FASSQVYIVTTK	2	2	| A0A6I9R2Y4 | A0A6J0PJH9
IYGPAPSETVHR	5	2	| A0A6I9RGA3 | A0A6I9R8V3
VAAFINASKPK	1	2	| A0A6I9RGA3 | A0A6I9R8V3
EAGALLSYDPNLR	1	1	| A0A6I9QIP1
AVSPTTVK	2	2	| A0A6I9R9D7 | A0A6I9RRR6
LYGTPLSTNATR	4	1	| A0A6I9R7H0
YVAIGNEDCGK	2	1	| A0A6J0PJK8
FYQGNYLK	1	1	| A0A6J0PJK8
VTASQELGQK	3	1	| A0A6J0PJK8
M[15.9949]EVFCDSK	1	1	| A0A6J0PJK8
TYDLNFK	2	3	| A0A6I9RVI2 | A0A6I9QJV9 | A0A6I9QER0
FKEENNDGSQK	3	3	| A0A6I9RVI2 | A0A6I9QJV9 | A0A6I9QER0
NIIIATGSDVK	2	2	| A0A6I9SCJ2 | A0A6I9QV05
FSQLEIDLPAMMAQK	1	1	| A0A6I9QV05
DVSKPTVNVEENAPGK	1	1	| A0A6I9R5D7
AFATYTNAK	1	1	| A0A6J0PK81
EAGLFKPDPR	1	1	| A0A6J0PK81
IQSQSTSGASSISQK	5	2	| A0A6I9QMU7 | A0A6I9QQS0
LGYLACPK	1	2	| A0A6I9QMU7 | A0A6I9QQS0
VNYAGVSTNNYALDEIK	1	1	| A0A6I9R1D2
WAESLGHPK	2	1	| B3TLY5
LGPNYLM[15.9949]LPVNAPK	1	2	| B3TLY5 | A0A6I9SDD6
FSTVIHER	2	4	| A0A6I9QDW9 | A0A6I9R1Y0 | B3TLY5 | A0A6I9SDD6
LGPNYLMLPVNAPK	2	2	| B3TLY5 | A0A6I9SDD6
ATHVQDLVK	1	1	| A0A6I9RIT8
KNQANPPPAEGLHVQK	10	1	| A0A6I9RN57
LANLHVTATCGAR	2	2	| A0A6I9QB88 | A0A6I9Q8T8
ILVANTAM[15.9949]DTDK	1	1	| A0A6I9QSR3
GGAQLFVPAGR	3	1	| A0A6I9QGP7
IQGQYGEHPDEK	1	1	| A0A6I9QGP7
DLDPAAAPFAR	1	1	| A0A6I9R129
FM[15.9949]NSYHSLEHNTR	1	1	| A0A6I9R129
IWTQFLDETTMGLR	1	1	| A0A6I9QU51
DGENHLDAM[15.9949]LR	3	1	| A0A6I9QU51
IWTQFLDETTM[15.9949]GLR	2	1	| A0A6I9QU51
NM[15.9949]AVTQFEPADAR	1	1	| A0A6I9QU51
YGINVPR	1	1	| A0A6I9RYE4
SLAFSQPK	2	1	| A0A6I9R7R4
EGGSVVVLTGPVSPPGFR	4	1	| A0A6I9RMS4
AWVYDEYGAASVLR	5	1	| A0A6I9RMS4
EGDEVYGDINEK	7	1	| A0A6I9RMS4
LNPFLESGK	6	1	| A0A6I9RMS4
TGSEIPSK	1	1	| A0A6I9RMS4
VDEYESTVVR	4	1	| A0A6I9QUZ9
DLIIESHDAAYEVK	2	1	| A0A6I9QUZ9
NVFTGTYM[15.9949]PSTALTGGFR	1	1	| A0A6I9QUZ9
VFANAGEFVADR	1	1	| A0A6I9QUZ9
VAEIYPEYK	5	1	| A0A6I9RFW1
HLASPCIVDR	1	1	| A0A6I9RFW1
NLEDEGETK	1	1	| A0A6I9RFW1
EQFGHPIGEFQFIQGK	2	2	| A0A6I9S538 | A0A6I9S6A9
LADMYTSLQSSR	1	2	| A0A6I9S538 | A0A6I9S6A9
LLNVHGVAAR	10	1	| A0A6I9R952
NPYLSEGTR	1	2	| A0A6I9SKN0 | A0A6I9RZG1
NVGALVVVKPGADK	4	1	| A0A6I9QJR8
AIAGIITER	4	1	| A0A6I9QJR8
ECGENITTEQLK	3	3	| A0A6I9QVC7 | A0A6I9QQY6 | A0A6I9RMJ3
ALGLPLERPK	1	2	| A0A6I9QQY6 | A0A6I9RMJ3
SSHNHGLHLR	3	1	| A0A6I9RZX0
GTVSVVGVVHNTK	4	1	| A0A6I9RZX0
HTLAFTER	1	4	| A0A6I9RR96 | A0A6I9RR46 | A0A6I9RQ81 | A0A6J0PMZ1
LQEQPAFDKK	5	5	| A0A6I9RTH5 | B3TLX6 | B3TM15 | A0A6I9S6L8 | Q5J907
NIFGNIGGPVFSGLVGLK	1	1	| A0A6I9S2M1
KPGNEVVYYPNR	3	1	| A0A6I9QFU1
HAVIMHPLPR	1	2	| A0A6J0PL10 | A0A6I9QRX1
GKPPIIVDKDESLEK	2	1	| A0A6I9S3Y7
APSGVYDDLKPR	1	1	| A0A6I9S3Y7
SGDVYIPR	3	2	| A0A6I9QQQ6 | A0A6I9RMC8
DALAESDKITLETAK	1	3	| A0A6I9QQQ6 | A0A6I9RMC8 | A0A6I9QND7
PGNAPLPENHGFGIIK	1	1	| A0A6I9QE28
LHFHDCFVR	7	3	| A0A6I9QTC7 | A0A6I9QME7 | A0A6J0PJU3
SAVEAACPK	4	1	| A0A6I9QTC7
GSGFVAVEIPFTPR	1	3	| A0A6I9R927 | A0A6I9RX22 | A0A6I9SEI7
VVEEGYSPSYGAR	2	2	| A0A6I9RX22 | A0A6I9SEI7
GLDVIQQAQSGTGK	2	6	| A0A6I9QUC0 | A0A6I9RMW2 | A0A6I9RI98 | A0A6I9RNP2 | A0A6I9RG27 | A0A6I9RRI4
MFVLDEADEMLSR	1	6	| A0A6I9QUC0 | A0A6I9RMW2 | A0A6I9RI98 | A0A6I9RNP2 | A0A6I9RG27 | A0A6I9RRI4
RDELTLEGIK	1	6	| A0A6I9QUC0 | A0A6I9RMW2 | A0A6I9RI98 | A0A6I9RNP2 | A0A6I9RG27 | A0A6I9RRI4
VIGIEPAESNILSGGK	3	1	| A0A6I9RPJ3
IGNSMIADAEEK	1	1	| A0A6I9RPJ3
SDVVIETHKEEEVA	11	1	| A0A6I9QDC0
EEAGIDLPYSCR	1	1	| A0A6I9QDC0
QSDGTM[15.9949]LDDDQLEK	1	1	| A0A6I9QDC0
TCVAYPK	3	1	| A0A6I9QDC0
SDVVIETHKEE	1	1	| A0A6I9QDC0
CVAYPK	1	1	| A0A6I9QDC0
AQEAVVSGR	1	2	| A0A6I9RPN3 | A0A6I9RBG6
DDGDTCAHPEPTTR	2	1	| A0A6I9R825
SHIVTDADR	5	1	| A0A6I9QDK5
AIALTVDTPR	1	2	| A0A6I9QDK5 | A0A6I9SKA3
KLIGATDPQK	1	2	| A0A6I9RE71 | A0A6J0PLE8
LIGATDPQK	1	2	| A0A6I9RE71 | A0A6J0PLE8
SPEISGNSQR	2	2	| A0A6I9R5B1 | A0A6I9R3I4
NM[15.9949]M[15.9949]CAADPR	3	15	| A0A6I9RH74 | A0A6I9SJ21 | A0A6I9QB12 | A0A6I9R0S5 | A0A6I9RBX3 | A0A6I9RIL7 | A0A6I9QWJ9 | A0A6I9QG66 | A0A6I9Q9B8 | A0A6I9RYT9 | A0A6I9QGI6 | A0A6I9QIG6 | A0A6I9R7H9 | A0A6I9SEC3 | A0A6I9RZQ4
ALEDAFNSLEGVTCNK	1	3	| A0A6I9SAG8 | A0A6I9SHR3 | A0A6I9SCQ3
VM[15.9949]DGGEEAEEM[15.9949]R	2	3	| A0A6I9RN85 | A0A6I9RIZ8 | A0A6I9RN91
LPIAQIR	1	3	| A0A6I9RN85 | A0A6I9RIZ8 | A0A6I9RN91
SEVNVIDAK	2	1	| A0A6I9RRR0
LSVDYGK	3	7	| A0A6I9SEF8 | A0A6I9SGR1 | A0A6I9S9B1 | A0A6I9RZF9 | A0A6I9RA73 | A0A6I9S345 | A0A6I9SG99
EDLAALEK	1	7	| A0A6I9SEF8 | A0A6I9SGR1 | A0A6I9S9B1 | A0A6I9RZF9 | A0A6I9RA73 | A0A6I9S345 | A0A6I9SG99
IATQDAIHK	2	1	| A0A6I9QIU4
SYVM[15.9949]FK	1	1	| A0A6I9QIU4
SPVTSAEVSQDGR	3	2	| A0A6I9RF74 | A0A6I9QVG6
YIEAGASEHAR	3	5	| A0A6I9QPT6 | A0A6I9RTT3 | A0A6I9QAY9 | A0A6I9RLA3 | A0A6I9RJH2
NNPVLIGEPGVGK	2	4	| A0A6I9S263 | A0A6I9R051 | A0A6I9RJC8 | A0A6I9S1T2
VVTQLSK	2	2	| A0A6I9R051 | A0A6I9RKI1
HFRPELLNR	2	2	| A0A6I9R051 | A0A6I9RKI1
EAGVSAAR	1	1	| A0A6I9R051
NGGLVNAATGQK	1	2	| A0A6I9R051 | A0A6I9RKI1
VLAHTQIR	2	4	| A0A6I9QQK9 | A0A6I9QMQ4 | A0A6I9RK04 | A0A6I9RKH6
DDPTKPCK	1	2	| A0A6I9QQK9 | A0A6I9QMQ4
TIIHPGEVNR	1	3	| A0A6I9RF56 | A0A6I9REV0 | A0A6I9QBN0
AVQSSVDDR	1	1	| A0A6I9QBN0
FSECALSNGINK	1	6	| Reverse_A0A6I9RIA0 | Reverse_A0A6J0PJK7 | Reverse_A0A6I9RCK1 | Reverse_A0A6I9RB53 | Reverse_A0A6I9RBQ2 | Reverse_A0A6I9RB98
HGGVFPR	1	2	| A0A6I9QRJ0 | A0A6I9RLW4
EGELSECLK	1	1	| A0A6I9R6G7
KFDEDSGGGGAAAK	4	1	| A0A6I9S8S1
EHGFLGFR	2	1	| A0A6I9S8S1
VIAVSDVTGAVK	1	4	| A0A6I9QHQ6 | A0A6I9SI81 | A0A6I9QG58 | A0A6I9S9U3
VECTIPR	1	2	| A0A6I9SI81 | A0A6I9S9U3
AM[15.9949]ASTPADVK	4	3	| A0A6I9QU75 | A0A6I9RFG6 | A0A6I9QVV4
LLVVSGER	1	1	| A0A6I9QVV4
AGFISSANK	2	1	| A0A6I9QM11
LRPDDAVR	2	1	| A0A6I9R1C4
LNEVGYDDVGGVR	3	2	| A0A6I9SBX7 | A0A6I9S0U8
HPQLFK	2	4	| A0A6I9SBX7 | A0A6I9S0U8 | A0A6I9QCN4 | A0A6I9RVI6
GSSVGDAGGAADR	3	4	| A0A6I9QCN4 | A0A6I9SBX7 | A0A6I9S0U8 | A0A6I9RVI6
SIGVKPPK	3	4	| A0A6I9QCN4 | A0A6I9SBX7 | A0A6I9S0U8 | A0A6I9RVI6
KVVEESPAEK	3	2	| A0A6I9QET1 | A0A6I9QEB5
HAPEIVEQK	2	2	| A0A6J0PRP9 | A0A6J0PRQ9
HYVEGGDAGNR	1	4	| A0A6I9RID7 | A0A6I9RRM4 | A0A6I9RMB6 | B3TLT9
YAPTTSPLSIEK	1	2	| A0A6I9R2L4 | A0A6I9S774
AAAIGANNQAAQSM[15.9949]LK	3	2	| A0A6I9RRV1 | A0A6I9QCS1
YQVCAPEALSK	1	1	| A0A6I9QCS1
VEDGGEVGVSHEAR	3	1	| A0A6I9QK72
NAEALNTAPK	1	1	| A0A6I9QK72
VLVTPTSDLGK	2	4	| A0A6I9RVM2 | A0A6I9S0F1 | A0A6I9RAE8 | A0A6I9RZG2
FAGENLEK	1	2	| A0A6I9S9H9 | A0A6I9S0C2
GNVTPDAVLQTVSK	1	4	| A0A6J0PEA1 | A0A6I9QQ82 | A0A6I9QN72 | A0A6J0PCI5
YTTISSSEAEK	2	3	| A0A6J0PN44 | A0A6J0PN31 | A0A6I9RSE5
NVLCEAVEK	1	1	| A0A6I9RSI3
GHVESVVR	1	4	| A0A6I9RBU7 | A0A6J0PQP3 | A0A6J0PP20 | A0A6I9S3S5
DGINVLHGR	3	2	| A0A6I9S6C7 | A0A6I9S672
SHVLEVK	1	1	| A0A6I9QSE1
IQYQFYR	1	1	| A0A6I9S087
EAQGTAIEVPEVTK	1	1	| A0A6I9SBS9
NIYSALSSAGLQNQIK	3	4	| A0A6I9R7V0 | A0A6I9QEA6 | A0A6I9R7N0 | A0A6I9QD17
HVGQGTPR	2	5	| A0A6I9R784 | A0A6I9R7V0 | A0A6I9QEA6 | A0A6I9R7N0 | A0A6I9QD17
PLGLADDPEAFAELK	1	5	| A0A6I9QVP3 | A0A6I9RCC8 | A0A6I9QI39 | A0A6I9RHL5 | A0A6I9Q8K7
ELEVIHCR	3	5	| A0A6I9QVP3 | A0A6I9RCC8 | A0A6I9QI39 | A0A6I9RHL5 | A0A6I9Q8K7
AISPSTDCSR	1	1	| A0A1D5AIU6
DDGAAEANPR	1	1	| A0A6I9RC39
HATYLPHTAGR	2	3	| A0A6I9QGJ0 | B3TLN7 | A0A6I9QJ63
TAAAPIER	2	5	| A0A6I9QPG3 | A0A6I9RLJ9 | A0A6I9SHR5 | A0A6I9QRK7 | A0A6J0PKM9
GIGDCFGR	1	2	| A0A6I9QPG3 | A0A6I9SHR5
M[15.9949]GASILR	1	3	| A0A6I9QUG7 | A0A6I9QUV8 | A0A6I9R994
AGVVFHGGPK	1	1	| A0A6I9QUG7
LGLHSLR	2	6	| A0A6I9SJ31 | A0A6I9Q8G7 | B3TLZ8 | G8FGM3 | A0A6I9SE52 | B3TLM7
MLNEDELR	2	6	| A0A6I9SJ31 | A0A6I9Q8G7 | B3TLZ8 | G8FGM3 | A0A6I9SE52 | B3TLM7
EGVIASGAADDAIR	1	1	| A0A6I9QAD2
KPCPPAPK	3	1	| A0A6I9RAU4
TVVVVSHDR	1	2	| A0A6I9RU62 | A0A6I9R991
VNVEESR	1	1	| A0A6I9QXN5
NAVFGDSSALAPGGVR	2	2	| A0A6I9QFE2 | A0A6I9QRS1
ISATSIYFESLPYK	1	2	| A0A6I9QFE2 | A0A6I9QRS1
TALLNPHDR	2	2	| A0A6I9QFE2 | A0A6I9QRS1
TASPLGVEQQVIAINK	1	1	| A0A6I9QC60
PNPQGSFR	1	1	| A0A6I9QC60
VQQDM[15.9949]PGPGVR	1	1	| A0A6I9SK48
IETVKPR	1	2	| A0A6I9R929 | A0A6I9RBJ0
LATADGEGRDDESK	1	1	| A0A6I9RTS9
IVCTLGPASR	1	6	| A0A6I9R9F2 | A0A6I9R5D3 | A0A6I9S6V4 | A0A6I9RCY2 | A0A6I9SAH5 | A0A6J0PQ15
NLHAVDVNM[15.9949]NK	2	2	| A0A6I9SCZ8 | A0A6I9SBM8
GVVTDIIHDPGR	2	3	| A0A6I9R5X7 | A0A6I9SD15 | A0A6J0PPA1
DPHGNVQVAK	2	2	| A0A6I9RLH5 | A0A6I9QU95
ATPAPPVGPALGSK	2	2	| A0A6I9S649 | A0A6I9QLL0
HAAIPFK	1	1	| A0A6I9R6A9
SEEHIQNLK	1	1	| A0A6I9SLF0
LIDPDKSEIK	1	1	| A0A6I9RUU4
TAENFANATGDQGYPGGK	1	1	| A0A6I9QA84
KAEYAEQM[15.9949]K	1	1	| A0A6I9Q986
VASPSHQDEAAVTR	1	1	| A0A6I9SC70
AGLQFPVGR	1	9	| A0A6I9RFA9 | A0A6I9SMJ3 | A0A6I9SDM8 | A0A6I9RW38 | A0A6I9QAH0 | A0A6I9QTL9 | A0A6I9QSF9 | A0A6I9QZG1 | A0A6I9RN42
VELAHGGR	1	8	| A0A6I9S7H2 | A0A6I9QS92 | A0A6I9QAA8 | A0A6I9R776 | A0A6I9QSM0 | A0A6J0PIS8 | A0A6I9SCQ1 | A0A6J0PSJ2
FCEEEDAKH	1	2	| A0A6I9RJ17 | A0A6I9SDT9
SNTPNHGGPTQR	1	1	| A0A6I9R8I6
YTEAM[15.9949]NR	1	1	| A0A6I9RFM1
APTDEM[15.9949]ER	1	1	| A0A6I9RX13
VEHVQPSR	1	2	| A0A6I9SAZ1 | A0A6I9S2G5
HFILDECDK	4	4	| A0A6J0PKE1 | A0A6I9QPW5 | A0A6I9RED0 | A0A6J0PRU8
EFM[15.9949]IQGGDFDK	3	1	| A0A6I9QQ34
LSHLGPGVVSM[15.9949]AN	2	1	| A0A6I9QQ34
PVGNLVGR	1	1	| A0A6I9QQ34
MDSTAQELTEEK	2	1	| A0A6I9S0S5
LAGTNGETTTQGHDDLAK	1	2	| A0A6I9RJV3 | A0A6I9RU77
CADVTER	2	2	| A0A6I9RJV3 | A0A6I9RU77
EDVEALIDEHR	2	2	| A0A6I9QZV2 | A0A6I9SI35
IPAIIAR	2	2	| A0A6I9SAG8 | A0A6I9SHR3
TIEVGPEETILGR	1	1	| A0A6I9QGY0
LVHSQTDAGITK	9	1	| A0A6I9R5B9
SLPGADTR	1	2	| A0A6I9QV69 | A0A6I9QV54
VLLTLEEK	1	1	| A0A6I9RU65
FDM[15.9949]PGLSK	5	3	| A0A6I9R074 | A0A6I9R221 | A0A6I9R0A5
APWAIM[15.9949]EDENEVK	1	1	| A0A6I9R074
STLDIAPFGLVDPLSPM[15.9949]R	1	1	| A0A6I9R074
FNIVSER	1	2	| A0A6I9QW69 | A0A6I9QRQ6
IAAVQSLSGTGACR	5	2	| A0A6I9QL80 | A0A6I9RF59
VNVGVGAYR	1	2	| A0A6I9QL80 | A0A6I9RF59
TVVIGLAADSGCGK	5	3	| A0A6I9R5J1 | A0A6I9SGP9 | A0A6I9RW65
LDELIYVESHLSNISTK	7	2	| A0A6I9R5J1 | A0A6I9RW65
ANNFDLM[15.9949]YEQVK	5	3	| A0A6I9R5J1 | A0A6I9SGP9 | A0A6I9RW65
GVTALDPR	5	3	| A0A6I9R5J1 | A0A6I9SGP9 | A0A6I9RW65
VLGEEHYNTAR	10	4	| A0A6I9RDD2 | A0A6I9RJE5 | A0A6I9QXX3 | A0A6I9RG09
LVLEVAQHLGENMVR	2	4	| A0A6I9RDD2 | A0A6I9RJE5 | A0A6I9QXX3 | A0A6I9RG09
IINVIGEPIDEK	4	4	| A0A6I9RDD2 | A0A6I9RJE5 | A0A6I9QXX3 | A0A6I9RG09
VVDLLAPYQR	1	4	| A0A6I9RDD2 | A0A6I9RJE5 | A0A6I9QXX3 | A0A6I9RG09
EGVIQHCTINNLAIGR	12	1	| A0A6I9RR54
SGGLGDLK	5	1	| A0A6I9RR54
LSDYIGK	2	1	| A0A6I9RR54
LISDVTK	1	1	| A0A6I9RR54
LLSYQNK	2	1	| A0A6I9RIQ1
EGMSKDEAEK	1	1	| A0A6I9RIQ1
LGPNYLM[15.9949]LPANAPK	2	2	| A0A6I9QDW9 | A0A6I9R1Y0
FQELSEK	1	2	| A0A6I9RJL9 | A0A6I9RI33
TLEAEAAHGTVTR	11	5	| A0A6I9SAS9 | A0A6I9QR02 | A0A6I9RDL8 | A0A6I9SAY2 | B3TM42
KPICIGR	1	5	| A0A6I9SAS9 | A0A6I9QR02 | A0A6I9RDL8 | A0A6I9SAY2 | B3TM42
SEEILQAVR	5	1	| A0A6I9RB14
VGSFNGEEIYAPFK	1	1	| A0A6I9RPE9
VHADPDDLGK	1	6	| A0A6I9S7A0 | A0A6I9SD65 | A0A6I9SLG7 | A0A6I9QKL0 | A0A6I9R7A7 | A0A6I9QKE9
YEVSGYPTLK	2	1	| A0A6I9RR81
LVPYDGDR	1	1	| A0A6I9RR81
IVVVGVFPDYSQEEFK	1	1	| A0A6I9RR81
FFNNPNPK	2	1	| A0A6I9RR81
MDATANDVPK	1	1	| A0A6I9RR81
LVQFATGIENIR	2	1	| A0A6I9RXV9
AFVSEYAVTGSDAGR	2	1	| A0A6I9Q808
FQLTTTNK	2	1	| A0A6I9Q808
REEYDGGR	2	1	| A0A6I9SP74
AVAYDVPIPGYK	2	1	| A0A6I9S957
AHEIAGLR	5	1	| A0A6I9S957
DVTYPVK	2	1	| A0A6I9S957
TM[15.9949]AYTNHTVLPEALEK	5	1	| A0A6I9S957
KDVTYPVK	1	1	| A0A6I9S957
VCIFGGK	2	1	| A0A6I9S957
HFELPK	1	1	| A0A6I9S957
AFATYVQAK	1	1	| A0A6I9S957
GTNADASGDAGDATK	2	2	| A0A6I9SCH0 | A0A6I9SCB8
GHTEVLSTK	1	2	| A0A6I9RIU2 | A0A6I9RQG3
SAVEEVQPEK	4	1	| A0A6I9S942
GREPSPEPLLR	3	1	| A0A6I9S942
TQVIPSLPEDR	1	1	| A0A6I9S942
SNYNFEKPFLYLAR	1	4	| A0A6I9R1G8 | A0A6I9R375 | A0A6I9RFH3 | A0A6I9QVF6
RHLTGEFEK	1	4	| A0A6I9R1G8 | A0A6I9R375 | A0A6I9RFH3 | A0A6I9QVF6
TPAQAQEVHSALR	1	1	| A0A6I9SDH8
IINEPTAASLAYGFEK	5	3	| A0A6I9RNW0 | A0A6I9S2K0 | A0A6J0PE28
PTIVTNAEGQR	6	2	| A0A6I9RNW0 | A0A6I9S2K0
DIDEVILVGGSTR	1	3	| A0A6I9RNW0 | A0A6I9S2K0 | A0A6J0PE28
NTTLPTSK	3	3	| A0A6I9RNW0 | A0A6I9S2K0 | A0A6J0PE28
QAVVNPENTFFSVK	3	3	| A0A6I9RNW0 | A0A6I9S2K0 | A0A6J0PE28
DEGIDLLKDK	2	2	| A0A6I9RNW0 | A0A6J0PE28
DAIAGGSTQSM[15.9949]K	1	1	| A0A6I9RNW0
GPDDGGDVIDADFTDSK	1	1	| A0A6I9RNW0
AHASTEGVTK	6	2	| A0A6I9RAH8 | A0A6I9S3G9
AAVPTIK	2	3	| A0A6I9SCW7 | A0A6I9RAH8 | A0A6I9S3G9
LAELSGK	5	2	| A0A6I9RAH8 | A0A6I9S3G9
FAVGTEAIAK	2	4	| A0A6I9SCW7 | A0A6I9RAH8 | A0A6I9SBB1 | A0A6I9S3G9
GVTTIIGGGDSVAAVEK	5	3	| A0A6I9SCW7 | A0A6I9RAH8 | A0A6I9SBB1
FYKDEEKNEPEFAK	4	1	| A0A6I9RAH8
GVSLM[15.9949]LPSDVVVADK	1	1	| A0A6I9RAH8
GVSLMLPSDVVVADK	1	1	| A0A6I9RAH8
AAIVGGSK	1	3	| A0A6I9RAH8 | A0A6I9SBB1 | A0A6I9S3G9
FAPDANSK	1	1	| A0A6I9RAH8
ESVSCFK	5	2	| A0A6I9QJB9 | A0A6I9SHI7
IDSYPDGTDLLDR	4	2	| A0A6I9QJB9 | A0A6I9SHI7
IMQSQTLSDASK	1	2	| A0A6I9S0L6 | A0A6I9SDN9
PM[15.9949]EDGLAEAIDEGR	3	2	| A0A6I9QVW6 | A0A6I9REG8
PGTPLYNIK	3	2	| A0A6I9QVW6 | A0A6I9REG8
HLPSPSK	1	2	| A0A6I9QVW6 | A0A6I9REG8
IRPVLTVNK	5	4	| A0A6I9QVW6 | A0A6I9Q9K8 | A0A6I9REG8 | A0A6I9Q9D9
PMEDGLAEAIDEGR	5	2	| A0A6I9QVW6 | A0A6I9REG8
EGAMAEENM[15.9949]R	1	1	| A0A6I9QVW6
EEIAEIESGK	5	1	| A0A6I9RF73
YAM[15.9949]YHGPEGLK	2	1	| A0A6I9RF73
AILEEAYK	3	1	| A0A6I9RF73
IAILNANYM[15.9949]VK	3	2	| A0A6I9SF97 | A0A6I9RF73
VDNVYGDR	5	2	| A0A6I9SF97 | A0A6I9RF73
IVAVGTDSK	5	2	| A0A6I9SF97 | A0A6I9RF73
ISVESLR	2	2	| A0A6I9SF97 | A0A6I9RF73
DLSLCHSMIPLGSCTMK	1	2	| A0A6I9SF97 | A0A6I9RF73
AAFLATSQEYK	3	2	| A0A6I9SF97 | A0A6I9RF73
IIGVSVDSTGK	2	1	| A0A6I9RF73
TFCIPHGGGGPGM[15.9949]GPIGVK	2	2	| A0A6I9SF97 | A0A6I9RF73
FDAGLTESQMLAHMK	1	2	| A0A6I9SF97 | A0A6I9RF73
GGGGPGM[15.9949]GPIGVK	1	2	| A0A6I9SF97 | A0A6I9RF73
YHGPEGLK	1	2	| A0A6I9SF97 | A0A6I9RF73
QAEIAQGR	1	2	| A0A6I9SF97 | A0A6I9RF73
IASNCHPQTIDVCK	1	2	| A0A6I9SF97 | A0A6I9RF73
LATSQEYK	1	2	| A0A6I9SF97 | A0A6I9RF73
RDPQELLAHTK	13	2	| A0A6J0PDS5 | A0A6I9QPU0
SLVDIAYAPFMER	2	2	| A0A6J0PDS5 | A0A6I9QPU0
DPQELLAHTK	1	2	| A0A6J0PDS5 | A0A6I9QPU0
FSSVSWTNDAK	3	1	| A0A6I9QZW9
VDDKKPEPDTISWVK	1	1	| A0A6I9QZW9
YSFVAK	1	1	| A0A6I9QZW9
GTVEIITPVELIR	2	1	| B3TLL9
EYLKDPSK	2	1	| B3TLL9
VNSGPPPPKDELSSK	4	1	| A0A6I9RI03
SFTCIVR	2	1	| A0A6I9QZY0
AIGGNVAM[15.9949]GQVVK	4	1	| A0A6I9SHF2
VLGQASGNAVGIAPR	3	1	| A0A6I9SHF2
EQNEQTQEVVGK	5	2	| A0A6J0PHW6 | A0A6I9R420
LLYDYNVEQR	1	3	| A0A6I9R5Q9 | A0A6J0PHW6 | A0A6I9R420
GVEEPLDEK	1	2	| A0A6J0PHW6 | A0A6I9R420
LAYGASEAEK	1	3	| A0A6I9R5Q9 | A0A6J0PHW6 | A0A6I9R420
HQADVCHAY	1	2	| A0A6I9QKL5 | A0A6J0PPF9
TALTGGSGK	1	1	| A0A6I9QKL5
KGSYTLGDM[15.9949]VAM[15.9949]GK	1	1	| A0A6I9SDS2
YAGEVYDK	3	1	| K0A0L0
NVRPDYLK	2	2	| A0A6I9S5I9 | K0A0L0
GYVASNSK	2	5	| A0A6I9S646 | A0A6I9S699 | A0A6I9SDA1 | A0A6I9QJJ5 | A0A6I9S8U8
LVNHFVQEFK	7	2	| A0A6I9R8Z3 | A0A6I9S4Y0
GVAVGSAEEVKK	2	1	| A0A6I9R683
TFPSGIK	1	5	| A0A6I9S5Q7 | A0A6I9QI16 | A0A6J0PRE0 | A0A6I9QI77 | A0A6I9QK56
AVSHFPTAVK	8	1	| A0A6I9QFA0
YM[15.9949]GGPGAGQR	5	1	| A0A6I9QYI5
LADSPLAVAR	2	1	| A0A6I9QYI5
SLEFYGK	1	1	| A0A6I9QYI5
AQPLVDR	4	1	| A0A6I9QYI5
IAWEEPFGPVLPVMR	1	1	| A0A6I9RM40
SGGSIPASCCSGVR	5	1	| A0A1D5AIU8
LAAGLPSK	3	1	| A0A1D5AIU8
TEITCAACGGHLGHVFK	2	3	| A0A6I9QDD6 | A0A6I9SG07 | A0A6I9S8E4
AEEYHQQYLEK	4	3	| A0A6I9S549 | A0A6I9RXL0 | A0A6I9R530
HDPSTLNR	1	1	| A0A6I9S549
TREEATHPSALR	1	1	| A0A6I9QL67
SALYANNR	1	1	| A0A6I9SA19
IKPPSSPAGR	1	1	| A0A6I9SA19
LLDQTSVTHLFPITK	1	2	| A0A6I9SCV4 | A0A6I9SHX6
NEAAEFR	2	1	| A0A6I9SCV4
GTGAGYDR	1	2	| A0A6I9SCV4 | A0A6I9SHX6
SYILQQFENPANPK	1	2	| A0A6I9QB73 | A0A6I9QBT5
LYGVEPVESAVLSGGK	1	1	| A0A6I9QB73
GGPAKDELEVK	4	1	| A0A6I9QYN3
VLAPPSQK	1	1	| A0A6I9R6V3
FYTLTTGANER	1	1	| A0A6I9R6V3
ALVSELQNM[15.9949]SK	3	1	| A0A6I9SGJ4
ETLENDEQK	2	1	| A0A6I9SGJ4
LLGLAGDK	1	1	| A0A6I9QN09
YIGSM[15.9949]VADVHR	3	1	| A0A6I9QN09
ESPSNNPGLQSEPDEATK	4	1	| A0A6I9SHH4
NNPGLQSEPDEATK	1	1	| A0A6I9SHH4
TVWTFGQK	1	1	| A0A6I9SHH4
RLDFPEMK	3	1	| A0A6I9SHH4
NGIVPSSTK	1	2	| A0A6I9QP88 | A0A6I9QR90
IVDGPPSSAAGNPDEIKK	4	1	| A0A6I9QU95
YAM[15.9949]LAEDGVVK	6	1	| A0A6I9QN48
QKHLPGFVEK	1	1	| A0A6I9QN48
LLVHESISK	2	1	| A0A6I9QQ03
VEDVM[15.9949]EAAER	1	1	| A0A6I9RPB1
LDCGGGYVK	2	1	| A0A6I9RSS0
AVYHGPEGLK	1	1	| A0A6I9SF97
SPVSGEVVEVNTK	1	2	| A0A6I9SKF8 | A0A6I9RZ62
VNSPVSGEVVEVNTK	1	2	| A0A6I9SKF8 | A0A6I9RZ62
PSSPSELDSLM[15.9949]GPK	5	1	| A0A6I9RZ62
VRPSSPSE	1	1	| A0A6I9RZ62
PSSPSELDSLMGPK	1	1	| A0A6I9RZ62
STVGGGVEDVYGEDR	3	2	| A0A6I9QUI0 | A0A6I9QU58
VLIGSSGVGK	2	2	| A0A6I9QUI0 | A0A6I9QU58
SIQVIVVTDGER	1	4	| A0A6I9RGA1 | A0A6I9QUI0 | A0A6I9QU58 | A0A6I9RF61
AIFASGSPFDPVEFNGK	1	2	| A0A6I9QUI0 | A0A6I9QU58
RYTENGM[15.9949]SEEK	2	1	| A0A6I9QQI7
PAPSLDFETSVFK	1	1	| A0A6I9QQI7
LSGDNYETDENLKK	5	2	| A0A6I9QHS4 | B3TM49
NFFEEHLHTDEEIR	1	2	| A0A6I9QHS4 | B3TM49
GEHTYVPVTR	9	1	| A0A6J0PFB6
DQVFIETTR	5	1	| A0A6J0PFB6
TDTWHR	1	3	| A0A6I9R9R1 | A0A6I9REM2 | A0A6I9QE61
VEEGTTM[15.9949]AQGGENVK	8	1	| A0A6I9QMJ1
VEEGTTMAQGGENVK	5	1	| A0A6I9QMJ1
SELLLESNPVYK	6	1	| A0A6I9QMJ1
ATENM[15.9949]TGIK	1	2	| A0A6I9QMJ1 | A0A6I9QZ03
M[15.9949]NPIHK	3	3	| A0A6I9RBH5 | A0A6I9RBZ7 | A0A6I9QMH9
YLDIYSEAAK	3	2	| A0A6I9S185 | A0A6I9S2C7
HGLTPVQLALGFVR	4	2	| A0A6I9S185 | A0A6I9S2C7
KQGESALQYR	2	2	| A0A6I9S185 | A0A6I9S2C7
KLGDSDLR	1	2	| A0A6I9S185 | A0A6I9S2C7
QGESALQYR	1	2	| A0A6I9S185 | A0A6I9S2C7
TLAEEAAWK	2	4	| A0A6J0PBT5 | A0A6I9QFK8 | A0A6I9QGP4 | A0A6I9Q9J0
LVNHFVAEFK	1	2	| A0A6I9Q973 | A0A6I9RMC7
IPAEVASEIESAVADLR	2	2	| A0A6I9R2G8 | A0A6J0PP94
EIAGDNIDAIK	2	1	| A0A6J0PP94
QAIVDGLR	1	2	| A0A6I9RTK3 | A0A6I9REP9
SSSVFIPHGPGAVR	1	1	| A0A6I9RTK3
TIPRPVEHPSELPK	4	1	| A0A6I9S799
HPSELPK	1	1	| A0A6I9S799
TLPGPVTDPSK	1	1	| A0A6I9QGX3
FVVVVDETK	2	2	| A0A6J0PI97 | A0A6I9RBD9
LLLVTEGPQGCR	4	1	| A0A6I9RUT3
LFHPNLK	2	1	| A0A6I9RUT3
GAIPALPTR	3	1	| A0A6I9RUT3
ENNVNNQGM[15.9949]R	1	1	| A0A6I9RUT3
EAAESTLVAYK	1	2	| A0A6I9RU42 | A0A6I9RUQ9
AAESTLVAYK	1	2	| A0A6I9RU42 | A0A6I9RUQ9
VLLPENCDRDK	10	1	| A0A6I9R0A5
VSVEDDM[15.9949]LVIK	3	1	| A0A6I9R0A5
VHVGQNPNK	1	1	| A0A6I9R0A5
SAASITHVAPSEEK	2	2	| A0A6I9SHB2 | A0A6I9SIK7
DHTVSATHGDM[15.9949]DQNTR	16	5	| A0A6I9QUC0 | A0A6I9RMW2 | A0A6I9RI98 | A0A6I9RNP2 | A0A6I9RRI4
GGSPYGAGTFAGDGSR	6	4	| A0A6I9QJS1 | A0A6I9RJ14 | A0A6I9QHU0 | A0A6I9RLH2
VDTLVDK	1	2	| A0A6I9SEH1 | A0A6I9QJ92
QPIGTAAQSQDKDYK	1	1	| B2CZK7
VGGASEAEVSER	1	1	| A0A6I9RDZ6
NSGQTCVCANR	5	2	| A0A6I9QWA8 | A0A6I9QSI6
KPEEITKEEYASFYK	7	2	| A0A6I9RZR3 | A0A6I9SCN7
KPEEITK	4	4	| A0A6I9RZR3 | A0A6I9SCN7 | A0A6I9QJV3 | A0A6I9RKM1
ELISNSSDALDK	3	2	| A0A6I9RZR3 | A0A6I9SCN7
LDESEDEK	3	5	| A0A6I9QTT4 | A0A6I9RZR3 | A0A6I9QJV3 | A0A6I9RKM1 | A0A6I9QQI1
LDESEDEKK	4	5	| A0A6I9QTT4 | A0A6I9RZR3 | A0A6I9QJV3 | A0A6I9RKM1 | A0A6I9QQI1
DVSGEQLGR	2	2	| A0A6I9RZR3 | A0A6I9SCN7
SSHAITVVGHK	3	3	| A0A6I9SFN2 | A0A6I9SF09 | A0A6I9SFV4
SVFSTAGIGK	1	3	| A0A6I9SFN2 | A0A6I9SF09 | A0A6I9SFV4
GNASVPAM[15.9949]EMTK	5	3	| A0A6I9QHH2 | A0A6I9R4Y7 | A0A6I9QGV3
VTNEEVQK	2	2	| A0A6I9QHH2 | A0A6I9QGV3
RVDPDSSDKPASEDQK	6	2	| A0A6I9S263 | A0A6I9S1T2
YIEKDPALER	1	2	| A0A6I9S263 | A0A6I9S1T2
HQIVETEHLM[15.9949]K	1	2	| A0A6I9S263 | A0A6I9S1T2
YHLDLCK	4	3	| A0A6I9R2J2 | A0A6I9R2L2 | A0A6I9R8R7
QTSSPDLPSYLIK	4	3	| A0A6I9R2J2 | A0A6I9R2L2 | A0A6I9R8R7
CHNCGHGTDLR	5	3	| A0A6I9R2J2 | A0A6I9R2L2 | A0A6I9R8R7
AALQEVTK	2	3	| A0A6I9R2J2 | A0A6I9R2L2 | A0A6I9R8R7
FGAVSLK	1	3	| A0A6I9R2J2 | A0A6I9R2L2 | A0A6I9R8R7
IESENLLHR	7	1	| A0A6I9SHW2
LLPNPDEVADVK	5	1	| A0A6I9SHW2
YVNQDQLK	1	1	| A0A6I9SHW2
DNVVGHESK	1	1	| A0A6I9SHW2
YNCHLMEK	1	1	| A0A6I9SHW2
GTLQEAVDM[15.9949]K	3	1	| A0A6I9SHW2
KGTLQEAVDM[15.9949]K	1	1	| A0A6I9SHW2
TEAGAAGTATR	6	2	| A0A6I9R268 | A0A6I9QWZ0
NMTM[15.9949]TPPGPHGVK	2	1	| A0A6I9RPM6
YIGLSEASPDTIR	2	4	| A0A6I9S9H9 | A0A6I9QZE1 | A0A6I9S1P7 | A0A6I9QB77
FANTPAK	2	1	| A0A6I9QZE1
EHGAPEDENR	12	5	| A0A6I9SD65 | A0A6I9SLG7 | A0A6I9QKL0 | A0A6I9QK57 | A0A6I9QKE9
ISGLIYEETR	3	3	| A0A6I9QVY9 | A0A6I9QRD7 | A0A6I9RZS9
VCTSDETCR	3	2	| A0A6I9RAP3 | A0A6I9RB61
FVTQGAYDTR	2	4	| A0A6I9SIC1 | A0A6I9RDY5 | A0A6I9QUB6 | A0A6I9RLE2
IALTTAEYLAYECGK	2	4	| A0A6I9SIC1 | A0A6I9RDY5 | A0A6I9QUB6 | A0A6I9RLE2
VTLFLNLANDPTIER	1	4	| A0A6I9SIC1 | A0A6I9RDY5 | A0A6I9QUB6 | A0A6I9RLE2
AVVQVFEGTSGIDNK	1	4	| A0A6I9SIC1 | A0A6I9RDY5 | A0A6I9QUB6 | A0A6I9RLE2
LGDGTTR	1	4	| A0A6I9SIC1 | A0A6I9RDY5 | A0A6I9QUB6 | A0A6I9RLE2
SAIGEGM[15.9949]TR	1	4	| A0A6I9SIC1 | A0A6I9RDY5 | A0A6I9QUB6 | A0A6I9RLE2
TFPQQAGTIR	3	5	| A0A6I9SEN5 | A0A6I9S894 | B3TLM2 | B3TLM3 | A0A6J0PS37
DGFAEGK	2	6	| A0A6I9SEN5 | A0A6I9S894 | B3TLM2 | A0A6I9S3N8 | B3TLM3 | A0A6J0PS37
GVLETEVK	4	1	| A0A6I9S0Z5
GSAHVEISGTDGK	4	1	| A0A6I9S0Z5
ALPHYADSPK	1	1	| A0A6I9S0Z5
VVSNASCPVTVVK	4	1	| A0A6I9QY75
SQIEQSVSSFR	2	4	| A0A6I9S252 | A0A6I9RTW3 | A0A6I9RUH7 | A0A6I9RTG2
IKPAVNQIETHPYFQR	3	1	| A0A6I9QER6
VTRPTRPDK	2	4	| A0A6I9RWM5 | A0A6I9RYJ8 | A0A6I9RX29 | A0A6I9R9C8
VLVVDGGGSM[15.9949]R	1	2	| A0A6I9SB58 | A0A6I9S169
VFEDNVLVR	1	2	| A0A6I9SB58 | A0A6I9S169
IVSSTGALSLSEIPK	4	1	| A0A6I9SCJ2
SLPGVPIDEK	1	1	| A0A6I9SCJ2
INLTPVALMEGTCFAK	4	1	| A0A6I9Q9P2
LVGAHAVEVK	6	1	| A0A6I9Q9P2
VWVYSGDTDGR	1	1	| A0A6I9R0D1
VIACVGETLDQR	5	2	| A0A6I9R8V5 | A0A6I9RF47
VYITVQLPDAK	1	1	| A0A6I9QDQ3
KTEASAEAVK	1	1	| A0A6I9S7J5
NLSFHK	1	2	| A0A6I9R1R7 | A0A6I9RE61
SPITADVVSGAEK	2	1	| A0A6I9SGW6
ELVSGNDFYAFPR	1	1	| A0A6I9SGW6
SHGGPTSETR	1	1	| A0A6I9SGW6
VGITDSGHQR	1	1	| A0A6I9SEA0
YRPGTVALR	2	1	| B3TLU7
LASIGLDNTEANR	1	2	| A0A6I9RNZ8 | A0A6I9QW97
PYERPALSK	1	3	| A0A6I9SB14 | A0A6I9SQ87 | A0A6I9SBJ5
LVATDEPVEK	1	2	| A0A6I9RRB2 | A0A6I9QNQ2
NLEVGIPTLIDDGIR	2	1	| A0A6I9RBF8
CGIAM[15.9949]EASYPIK	2	4	| A0A6I9RJR0 | A0A6I9RUV7 | A0A6I9RJX1 | A6N8F9
SDLPSVVEK	1	2	| A0A6I9QLJ9 | A0A6I9QQW5
AVKPVLVAGPK	3	2	| A0A6I9QNS4 | A0A6I9REA2
HVEVPIPSPK	1	1	| A0A6I9QB88
IVCENTLDAR	2	3	| A0A6I9R5X4 | A0A6I9RAW6 | B3TLU2
TIGPTVPSSYLDNR	1	1	| A0A6I9QHR3
LSSHGLLATLATTR	1	1	| A0A6I9QHR3
TYNQNLINHVSR	1	1	| A0A6I9R7L5
STDGSPEAVEVPR	2	2	| A0A6I9Q9H5 | A0A6I9Q8H7
HAFQPENLESK	2	1	| A0A6I9Q9H3
GVSSGSGDSITR	1	1	| A0A6I9Q9H3
YSGDSDLQLER	1	4	| A0A6I9QB12 | A0A6I9RBX3 | A0A6I9RIL7 | A0A6I9SEC3
LEGQAAEDGGDR	3	2	| A0A6I9S576 | A0A6I9S685
TGLSIDPDDKGFVPR	1	2	| A0A6I9RB16 | A0A6I9RAZ9
APAAAPDGK	1	1	| A0A6I9RH44
LAGNQNVMVCER	1	2	| A0A6I9RQI5 | A0A6I9QR41
VADVIQIPAFLCR	1	1	| A0A6I9RQI5
APLGQNTVLLR	3	4	| A0A6I9QSX0 | A0A6I9RSK9 | A0A6J0PJN3 | A0A6I9S7B8
IAVIVGTVTDDKR	1	4	| A0A6I9QSX0 | A0A6I9RSK9 | A0A6J0PJN3 | A0A6I9S7B8
FTETAR	1	3	| A0A6I9RSK9 | A0A6J0PJN3 | A0A6I9S7B8
ASVHVLDAVAEFAAAQR	1	1	| A0A6I9RNC6
DLRPGAK	1	1	| A0A6I9RE01
FADENFK	3	2	| A0A6I9RVW9 | A0A6I9RVH4
IHIEEVEK	2	1	| A0A6I9Q9M6
GLCAIAQAESLR	1	4	| A0A6I9SB66 | A0A6I9RUF3 | A0A6I9S4C1 | A0A6I9RV82
TQNVLGEK	1	4	| A0A6I9SB66 | A0A6I9RUF3 | A0A6I9S4C1 | A0A6I9RV82
HLIPSAGSAESK	1	1	| A0A6I9SHH8
GPNDHTIAQIK	1	1	| A0A6I9R3X7
AVKPVLVGGPK	1	2	| A0A6I9R716 | A0A6I9R928
ANAVALGNYLM[15.9949]TK	1	1	| A0A6I9QFE2
GPAEADELLAR	2	1	| A0A6I9RPY4
SCSASLAPAILAR	2	1	| A0A6I9RZZ1
NNPEANESAFK	2	1	| A0A6I9RZZ1
HFTRPEPDYPK	3	1	| A0A6I9RZZ1
TAVPTIHQILLDR	1	1	| A0A6I9RZZ1
LGAAVGATR	1	2	| A0A6I9S172 | A0A6I9RTE8
VFHSEPIILHHR	1	1	| A0A6I9SD28
LDVAHER	1	2	| A0A6J0PDI0 | A0A6I9QJY4
EATEEGEGATEEAK	1	1	| A0A6I9QE97
HLIYQHQHNK	2	2	| A0A6I9SCZ9 | A0A6I9RYM8
VEPQM[15.9949]SGGGQER	1	2	| A0A6I9SLU5 | A0A6I9SPJ2
HVVTTQTEHK	1	2	| A0A6I9SLU5 | A0A6I9SPJ2
GADGDSGDAGDTCAADR	1	2	| A0A6I9SII4 | A0A6I9SIZ1
LAPDQIK	1	1	| A0A6I9QR26
LVAQTASEDAR	1	1	| A0A6I9SIV7
TEEVSHTDDR	3	1	| A0A6I9RZ97
LASAASAIK	1	2	| A0A6I9SCI5 | Reverse_A0A6I9SCI5
VNYATDR	1	2	| A0A6J0PQQ1 | A0A6I9S234
AIVLTGAGGK	1	2	| A0A6I9R6V2 | A0A6I9RSD5
KGPQLPPTK	1	2	| A0A6I9RDP4 | A0A6I9R4L5
IQNAGTEVVEAK	1	2	| A0A6I9SAC1 | A0A6I9QZF4
VGDGPDGGSAPVNAR	1	1	| A0A6J0PQL1
GTVISSSPPAPK	6	1	| A0A6I9R433
DLSTGEESTPFVR	1	1	| A0A6I9R433
TVISSSPPAPK	1	1	| A0A6I9R433
SAIDYYETTR	2	1	| A0A6I9S844
PPQQQQVEEER	3	1	| A0A6I9S730
LIQNEENIK	4	1	| A0A6I9RD22
IENHYFVNK	1	1	| A0A6I9RD22
YLVGPSDHWAR	3	1	| A0A6I9SHI7
YYGESMPYGSK	2	1	| A0A6I9SHI7
TVTNVGDAAATYYSK	1	1	| A0A6J0PDQ3
ALDPGLVYDASTDDYVR	1	1	| A0A6J0PDQ3
QAAATTTALAK	1	1	| A0A6I9SKN0
TPANQATFR	1	1	| A0A6I9RWL2
YAVFADDLK	2	1	| B3TLY8
EGVIVAADSR	2	2	| A0A6I9Q8W6 | A0A6J0PFA4
DGTGTLTVFTNER	6	1	| A0A6I9QI64
M[15.9949]PFVPTK	6	1	| A0A6I9QI64
DSITDSTLNCR	2	1	| A0A6I9QI64
GGAIDDSVITK	2	1	| A0A6I9QI64
SYDAVVTK	1	1	| A0A6I9QI64
GAGHTAPEYRPK	3	1	| A0A6I9S2Y0
GYIVGNPGTDAK	1	1	| A0A6I9S2Y0
QVHTFLR	1	1	| A0A6I9S2Y0
ADLPLECR	1	1	| A0A6I9S2Y0
VVIGM[15.9949]DVAASEFYSDKDK	4	2	| A0A6I9RVI2 | A0A6I9QER0
KIPLYQHIAN	2	2	| A0A6I9RVI2 | A0A6I9QER0
YQHIANLAGNK	1	2	| A0A6I9RVI2 | A0A6I9QER0
TVQGLVDELEK	1	2	| A0A6I9R1C0 | A0A6I9R6Y7
GDSLIDGVPETLDMLR	5	1	| A0A6I9RQ80
STM[15.9949]GASSAVR	5	1	| A0A6I9RQ80
MM[15.9949]DYLSNK	5	1	| A0A6I9RQ80
LGGPADGEK	1	1	| A0A6I9RQ80
QYLGGPADGEK	1	1	| A0A6I9RQ80
MVDVLVSQNIVPGIK	6	1	| A0A6I9R2K3
YYMAENK	1	1	| A0A6I9R2K3
TGEGESEESKK	1	1	| A0A6I9R2K3
VPTPNVSVVDLVVQVSK	6	1	| A0A6I9SED4
GILSVCDEPLVSVDFR	6	1	| A0A6I9SED4
TFAEEVNAAFR	4	1	| A0A6I9SED4
VLITAPGK	5	1	| A0A6I9SED4
LNGIALR	4	2	| A0A6I9SED4 | A0A6I9R652
SYTGDQR	3	2	| A0A6I9SED4 | A0A6I9R652
IVPTSTGAAK	2	2	| A0A6I9SED4 | A0A6I9R652
TPNVSVVDLVVQVSK	1	1	| A0A6I9SED4
VKPAGNAAISVDGK	1	1	| A0A6I9SED4
YDSTLGIFEADVKPAGN	1	1	| A0A6I9SED4
VVAINDTGGVK	1	1	| A0A6I9SED4
VEDAVEEEEAPKPK	7	1	| A0A6I9QE56
PLINPLAEGAPGLEGLAGER	2	1	| A0A6I9SGQ2
FINSLVAQSR	5	1	| A0A6I9SGQ2
AGAEGLGPGIR	3	1	| A0A6I9SGQ2
IEGLIFLHPYFWGK	2	1	| A0A6I9SGQ2
SSTYFR	1	1	| A0A6I9SGQ2
EAVAPYERPALTK	4	2	| A0A6I9SK64 | A0A6I9SD80
DDGTTSTEFIESWVK	4	1	| A0A6J0PKB3
DSVYLSGGPNYK	5	1	| A0A6I9RZN9
YYVDLM[15.9949]NR	1	2	| A0A6I9RQV5 | A0A6I9RZN9
HLGIGSYR	5	2	| A0A6I9QWH4 | A0A6I9RG01
TNYEETKR	3	1	| A0A6I9RG01
ANSAATLGK	2	1	| A0A6I9RMV8
VTMVLPLTGQQYSEK	3	1	| A0A6I9QKE2
VAENCVAAWK	3	1	| A0A6I9QKE2
VVSPPGSSK	1	1	| A0A6I9QKE2
TVVHVGCVAK	1	1	| A0A6I9QQW5
GVMIHDGK	1	1	| A0A6I9QQW5
ILHDQYPALK	5	1	| A0A6I9Q9J0
KLCLEPTSFTVK	1	1	| A0A6I9RDE3
AVAEYNEAK	2	1	| A0A6I9QGV3
IPSTEEIVDR	2	1	| A0A6I9QGV3
YQSTISGTISVGR	7	1	| A0A6I9S7G2
LWQVPETLPEEVLAK	4	1	| A0A6I9RLH2
LAEEIKK	1	2	| A0A6I9RJ14 | A0A6I9RLH2
VRDPAPSDPAK	1	1	| A0A6I9QLX1
ASGVTLIQGDLYDHGSLVK	3	2	| A0A6I9QLX1 | A0A6I9SAT9
DTAPSDPAK	6	1	| A0A6I9SAT9
SGHPTFAFVR	2	1	| A0A6I9SAT9
TVDNDLALK	1	2	| A0A6I9QEP7 | A0A6I9R9I7
LASTLVK	1	2	| A0A6I9QEP7 | A0A6I9R9I7
DAM[15.9949]ETCSQSGDR	2	2	| A0A6I9QEP7 | A0A6I9R9I7
SLTNDWEEHLAVK	2	4	| A0A6I9QTT4 | A0A6I9QJV3 | A0A6I9RKM1 | A0A6I9QQI1
EEYAAFYK	1	4	| A0A6I9QTT4 | A0A6I9QJV3 | A0A6I9RKM1 | A0A6I9QQI1
M[15.9949]GHAGAIVSGGK	6	2	| A0A6I9S6Z3 | A0A6I9RAJ2
EAGVTVVESPAK	4	2	| A0A6I9S6Z3 | A0A6I9RAJ2
IWTPSHDVPK	3	3	| A0A6J0PPW2 | A0A6I9S0Z7 | A0A6J0PPX6
M[15.9949]VNHFVQEFR	4	1	| A0A6I9R685
NTIRDEK	1	1	| A0A6I9R685
LPAAGPPSPAGHLR	12	3	| A0A6I9RRD0 | A0A6J0PMX1 | A0A6J0PMX7
DYAEAHAK	4	4	| A0A6I9RRD0 | A0A6J0PMX1 | A0A6J0PMX7 | A0A6J0PFN6
HAANAGLVNALK	2	3	| A0A6I9RRD0 | A0A6J0PMX1 | A0A6J0PMX7
EIVALSGAHTLGR	3	3	| A0A6I9RRD0 | A0A6J0PMX7 | A0A6J0PFN6
M[15.9949]GLSDKEIVALSGAHTLGR	1	2	| A0A6I9RRD0 | A0A6J0PMX7
KKEEGNALFK	4	1	| A0A6I9Q9B5
EGEGYERPNDGAVVTVK	8	1	| A0A6I9Q9B5
ALEIDPDNR	4	2	| A0A6I9RH57 | A0A6I9Q9B5
SEGVEFTVK	3	1	| A0A6I9Q9B5
FIEYDSSFSDEEKK	3	1	| A0A6I9Q9B5
VEPSEVAELK	5	1	| A0A6I9SH60
GPTPEPLCQVM[15.9949]LR	3	2	| A0A6I9R4J1 | A0A6I9S1M4
YTVAM[15.9949]M[15.9949]GYGPEDK	5	1	| A0A6I9R4J1
LLHVVYR	5	2	| A0A6I9R4J1 | A0A6I9R064
YTVAM[15.9949]MGYGPEDK	1	1	| A0A6I9R4J1
TVFVDNVDFAK	1	1	| A0A6I9R4J1
AIATEDVYK	4	1	| A0A6I9S1M4
QPGPIPGINTK	2	1	| A0A6I9S1M4
AEYDESGPAIVHR	9	1	| A0A6I9SD99
QYYQEYLNAK	3	2	| A0A6I9R2J2 | A0A6I9R8R7
KFGAALVSLEHR	4	2	| A0A6I9R2J2 | A0A6I9R8R7
DDTVILHGAGDK	5	1	| A0A6I9R1A4
ISSINAVVK	5	2	| A0A6I9R1A4 | A0A6I9RVT6
EIGELIAK	5	2	| A0A6I9R1A4 | A0A6I9RVT6
DDTVILHGAGDKK	5	1	| A0A6I9R1A4
IGGASEAEVGER	2	1	| A0A6I9R1A4
AAVEEGILPGGGVALLYASK	3	1	| A0A6I9RVT6
NM[15.9949]GASLVK	1	1	| A0A6I9RVT6
AGGYSSDGTQSILDK	5	2	| A0A6I9RVI7 | A0A6I9RLW5
VINNLDDR	3	2	| A0A6I9RVI7 | A0A6I9RLW5
INNPHYLYR	2	1	| A0A6I9SMG2
GGPVKDELEVK	1	1	| A0A6I9RU70
DFVASLHK	3	2	| A0A6I9RPV6 | A0A6I9QJN4
YKTDDASAVR	5	1	| A0A6I9Q9N6
SAEEAHQDTLDWFAK	3	1	| A0A6I9Q9N6
IAIILASDVYGFEAPNLR	1	1	| A0A6I9Q9N6
VVADLVGM[15.9949]EPLER	1	1	| A0A6I9SCH6
VNALYSTPSIYTDAK	6	2	| A0A6I9RPA3 | A0A6I9SMM5
LSIGYAEAEK	4	2	| A0A6I9RPA3 | A0A6I9SMM5
RLSIGYAEAEK	4	2	| A0A6I9RPA3 | A0A6I9SMM5
LVESSLACLTSPDSK	3	1	| A0A6I9RPA3
EVVTQLTTTM[15.9949]K	6	1	| A0A6I9RPA3
KEFGQTPR	1	1	| A0A6I9RPA3
EFGQTPR	3	2	| A0A6I9RPA3 | A0A6I9SMM5
IPVISESVVVHDYEGR	2	1	| A0A6I9RPA3
VSTITEM[15.9949]NLSANQGR	2	1	| A0A6I9RPA3
LLHDDGR	2	2	| A0A6I9RPA3 | A0A6I9SMM5
LAHLYEVGEDK	1	2	| A0A6I9RPA3 | A0A6I9SMM5
TFYTDSSGR	4	1	| A0A6I9RPA3
SLEVVWQGSK	1	1	| A0A6I9SMM5
ITEM[15.9949]NLSANQER	2	1	| A0A6I9SMM5
HVLVDGK	1	2	| A0A6I9QEJ1 | B3TM23
KPLVPSGPK	5	1	| A0A6I9S750
GHGALCR	1	1	| A0A6I9S750
TM[15.9949]STALNATR	2	3	| A0A6J0PRZ2 | A0A6I9RDE7 | A0A6I9RC26
IDVKPLITHR	7	1	| A0A6J0PRZ2
SLGADEIVR	2	2	| A0A6I9RDE7 | A0A6I9RC26
DDDVTIK	1	1	| A0A6I9QNY8
IPDTM[15.9949]ALDK	1	1	| A0A6I9QNY8
SHPWVEAISK	3	1	| A0A6I9RDD8
TPDEVTGPYK	1	1	| A0A6I9RDD8
GYVLTCISYPR	3	1	| A0A6I9QAY5
LLRPSM[15.9949]VK	3	1	| A0A6I9SFB9
ILVDHSIIESFAQGGR	1	1	| A0A6I9R4H0
HDFEVLK	2	1	| A0A6I9SGE8
LIYPLESPGNLAH	1	1	| A0A6I9SGE8
FQDENFIKK	2	1	| B3TLP9
FENADVK	1	1	| A0A6I9RBT2
NQAGEVIGTR	2	1	| A0A6I9RBT2
AVATEDGQSFAER	1	1	| A0A6I9QNE9
GVVSAAEVEAK	1	1	| A0A6I9QXZ8
SLAHDGLVR	1	3	| A0A6I9QML7 | A0A6I9SE20 | A0A6I9RQY8
SKDENEESEVKHEEEK	1	1	| A0A6I9QFU6
GNVKPDAVLQTVSK	3	1	| A0A6I9QE09
VGM[15.9949]TCEGCVGAVK	1	1	| A0A6I9QE09
NDPAFAK	1	1	| A0A6I9SBB1
FYKEEEKND	1	2	| A0A6I9SCW7 | A0A6I9SBB1
AHASTEGVAK	4	2	| A0A6I9SCW7 | A0A6I9SBB1
FYKEEEKNDPAFAK	2	1	| A0A6I9SBB1
HGVSIPTVAVR	4	1	| A0A6I9SJ67
WVPPPVK	1	1	| A0A6I9SJ67
STTIAHVTAAK	4	1	| A0A6I9R3L0
QAVTVER	1	1	| A0A6I9QDP2
TVTNVGDANSVYIAR	2	1	| A0A6I9QDP2
DYYYSGSTSK	1	1	| A0A6I9QDP2
LAFCSDNPLSYK	1	2	| A0A6I9R2A1 | A0A6I9SGV1
TGPSVTEAAM[15.9949]GR	1	1	| A0A6I9R2A1
KAIEEAAGK	5	2	| A0A6I9SHZ4 | A0A6I9S354
TLTAGQHPTIVDTDVGR	9	1	| A0A6I9S354
TAGQHPTIVDTDVGR	1	1	| A0A6I9S354
FEDYFSNR	1	3	| A0A6I9R943 | A0A6J0PBI1 | A0A6I9R9K8
TEYVSCPSCGR	1	1	| A0A6I9QBW0
LLPEGTR	1	1	| A0A6I9QBW0
ELPSIEDVDSR	1	1	| A0A6I9QBW0
TVVHDVSVAK	5	2	| A0A6I9S2R0 | A0A6I9SB03
GTAFGGFK	1	2	| A0A6I9S2R0 | A0A6I9SB03
IIDPHTVEVDGK	5	1	| A0A6I9RV56
IPGYHR	3	1	| A0A6I9R1V8
VEGAPEEEK	1	1	| A0A6I9R1V8
KIQSQNLLSK	1	1	| A0A6I9SJD0
VNVNGGAIALGHPLGATGAR	1	2	| A0A6I9S0S4 | A0A6I9SJD0
KLELDPAK	1	2	| A0A6I9S0S4 | A0A6I9SJD0
GDPGEAGTTVDNAK	6	1	| A0A6I9S994
GVLIVNNAR	1	1	| A0A6I9SBM5
M[15.9949]IQDGIIGADGM[15.9949]PER	1	1	| A0A6I9RBI2
APAQAAAAVAAGADGAR	4	2	| A0A6J0PDH0 | A0A6I9QI78
IDFLSGFM[15.9949]GSTLQAFR	1	1	| A0A6I9S6J5
APAKPASASAAVK	1	1	| A0A6I9QAG2
ISACLHDAGACK	1	1	| M1H927
GTAAGM[15.9949]APR	2	1	| A0A6I9RE98
VVNYFSTEK	1	1	| A0A6I9RE98
NLACEWANDNIR	6	1	| A0A6I9QN25
DEAELNK	2	1	| A0A6I9QN25
TTM[15.9949]QDAESSR	2	1	| A0A6I9QN25
NEAELNK	1	1	| A0A6I9RRI0
IKEDDISAPVR	8	1	| A0A6I9S075
VYGVDISASHR	6	1	| A0A6I9S075
HEM[15.9949]EM[15.9949]FGDVR	1	1	| A0A6I9S075
FSYSSMR	1	1	| A0A6I9S075
ALGATIIGTVSSEEK	1	1	| A0A6I9R9E7
GVNVVYDSVGR	1	2	| A0A6I9RWM2 | A0A6I9R9E7
IIYGVHDEAK	3	1	| A0A6I9R7P0
CKDGIVM[15.9949]GVEK	1	2	| A0A6I9R7P0 | A0A6I9Q8B6
IHSVHR	1	2	| A0A6I9R7P0 | A0A6I9Q8B6
GELEPDPK	5	2	| A0A6I9S5Q7 | A0A6J0PRE0
SGIYFYTPEQEK	4	1	| A0A6I9R530
HDPTSLNR	1	1	| A0A6I9R530
APINYEGVR	1	2	| A0A6I9RAZ2 | A0A6I9R4R1
DILEHAANIYEK	1	2	| A0A6I9RAZ2 | A0A6I9R4R1
VYAATCSSVGDAVNTR	1	1	| A0A6I9RBW5
ESPTSAYVR	2	2	| A0A6I9RBW5 | A0A6I9R9T9
GMEFEPVGIMPGGEMR	1	2	| A0A6I9RBW5 | A0A6I9R9T9
SGFTGPVNYYR	1	1	| A0A6I9QWU0
MFLPSR	1	1	| A0A6I9QWU0
QSPIDINHK	2	1	| A0A6I9QNB4
HLTLESLR	1	1	| A0A6I9SEA8
IFLPDAQDGLWSLAEK	4	1	| A0A6I9QKT9
EIVTSTYK	3	1	| A0A6I9QKT9
YASEVYEK	3	1	| A0A6I9S5I9
AFDLASKPEGTGTPTTDFK	7	1	| A0A6I9R4N4
NQLDAAK	3	2	| A0A6I9R8F8 | A0A6I9R4N4
TVLVTGAGGR	2	2	| A0A6I9R8F8 | A0A6I9R4N4
M[15.9949]KPGFDPTK	2	1	| A0A6I9R8F8
TEADVNMQDAK	1	1	| A0A6I9REQ3
FDHIDIADK	1	2	| A0A6I9REQ3 | A0A6I9QY52
TEADVNM[15.9949]QDAK	1	1	| A0A6I9REQ3
EFEM[15.9949]ALQDR	2	2	| A0A6I9REQ3 | A0A6I9QY52
NGNTGYDEIR	3	2	| A0A6I9SCL5 | A0A6I9RYK4
YFDSSNIGEPSAK	4	1	| A0A6I9S0P3
KPTNPPAPAPPAPK	1	1	| A0A6I9QSD1
WQAPVYCFDK	1	1	| A0A6I9QEU1
KPAAPARPTTETK	1	1	| A0A6I9RNY5
EVHSINHNESQHPPK	1	1	| A0A6I9R1C7
LIGSGAAPLGK	1	1	| A0A6I9R2R6
SHIVTER	2	1	| A0A6I9SKA3
RDDLSDAPR	1	2	| A0A6J0PQD9 | A0A6I9SD06
DLNDDHSLDVDR	1	2	| A0A6J0PQD9 | A0A6I9SD06
LVVHLADK	1	2	| A0A6I9QCA8 | A0A6I9SB36
QGSAAIGLR	1	2	| A0A6I9QCA8 | A0A6I9SB36
GQEVLYDFEDK	5	1	| A0A6I9R0D2
LIVAGASAYAR	4	1	| A0A6I9R0D2
FAQCLVEK	4	1	| A0A6I9R0D2
DLPHGGHLSHGYQTDTK	1	1	| A0A6I9R0D2
ISAVSIFFETM[15.9949]PYR	2	1	| A0A6I9R0D2
AAEEILAAVEETVK	3	1	| A0A6I9QNI0
VDDLVER	1	1	| A0A6I9S3C8
VPATDIEALK	2	1	| A0A6I9QF10
LYSESLAR	1	1	| A0A6I9QF10
TEAELLAEK	3	1	| A0A6I9S115
KTEAELLAEK	1	1	| A0A6I9S115
EVITDSK	1	1	| A0A6I9S115
SIAAAPSPAAK	1	1	| A0A6I9QQU6
VDPISQFSK	1	1	| A0A6I9RYT3
VIEYQPGVTAVGIK	3	2	| A0A6I9RRQ6 | A0A6I9QNL3
ETCYLLEGK	4	2	| A0A6I9QR20 | A0A6I9RQM5
TEDFVAR	1	1	| A0A6I9REE4
VAVPAGQVLPLPPGVSLR	2	1	| A0A6I9REE4
NRPVPIPGSGM[15.9949]QLTN	3	1	| A0A6I9QDI4
ELM[15.9949]PGGVNSPVR	1	2	| A0A6I9SHX5 | A0A6I9RP15
LLDIHSK	1	1	| A0A6I9S1S9
FLENEDDIAK	1	1	| A0A6I9S1S9
SDELEEAHDETAPGPR	1	1	| A0A6I9S1S9
NVAASIAAHAK	4	1	| A0A6I9RAH1
SVPDLCCAVK	1	1	| A0A6I9RAH1
DFPQCGFSSTVVQILK	1	1	| A0A6I9QDK6
HLDVVFLK	1	1	| A0A6I9RI33
VVTIDGYQDVAPK	1	1	| A0A6I9QWG8
EVPVAADEKKEEEK	1	1	| A0A6I9R5I1
LEM[15.9949]EAVPQNK	2	1	| A0A6I9R237
LPQAEGTCR	1	1	| A0A6J0PF73
EGETVAAR	2	1	| A0A6I9RIE1
VAGAPTGH	1	1	| A0A6I9RIE1
SASSTSQAPPAK	3	1	| A0A6I9S206
SAVAAM[15.9949]EGITK	1	1	| A0A6J0PDC9
NVVTGEISDLK	2	1	| A0A6I9S276
VDAM[15.9949]KDDEKDEDESGK	1	1	| A0A6I9RDZ4
AGGPVNKPLASSK	1	1	| A0A6I9QJY4
VQGASLEVGPNR	1	1	| A0A6I9S820
GEKPGPATGGEAEAGGDAGGK	1	1	| A0A6I9S6L2
LANDASEYR	1	1	| A0A6I9R4P9
ETAEGQEGDGAAEEAKK	1	1	| A0A6I9Q8V4
NSDAATDEER	1	2	| A0A6I9QB65 | A0A6I9SE74
SVEANKPSGAK	1	2	| A0A6I9RHU0 | A0A6I9S747
LGHAQTVESTLR	1	1	| A0A6I9QKR8
IYSGFVDSSGR	1	1	| A0A6I9QDZ9
GNQDHVAAIR	4	1	| A0A6I9S430
VLQPENEYR	1	1	| A0A6I9R9I7
M[15.9949]VVEALEGM[15.9949]SEK	1	1	| A0A6I9RJI9
APAYSILDTCYR	2	1	| A0A6I9QQ41
DRPSLISGDR	5	1	| A0A6I9QLE8
LTTGGENNAFPSPSPDGK	1	1	| A0A6I9QLE8
IDGSFPSFSHDGAR	7	1	| A0A6I9QLE8
LTPSGVADFSPAVSPSGR	3	1	| A0A6I9QLE8
WTAVASSGAR	3	1	| A0A6I9QLE8
VVNSDGSGGPR	2	1	| A0A6I9QLE8
VSTHEPSGSPR	1	1	| A0A6I9QLE8
LFPSQDPTM[15.9949]NK	1	1	| A0A6I9RQV5
SVSLSGGPNYK	1	1	| A0A6I9RQV5
GPGLYSEIGK	1	1	| A0A6I9RET0
TVIWNGPM[15.9949]GVFEFEK	3	1	| A0A6I9S3G9
LSDQSECENR	6	1	| A0A6I9QZM4
AGADVTVASAEK	4	1	| A0A6I9QZM4
LEIVASR	1	1	| A0A6I9QZM4
TKGEAGTGNIVEAVR	2	2	| A0A6I9QHP7 | A0A6I9QI09
NHALHISQM[15.9949]NPGFR	10	1	| A0A6I9RAK9
NHALHISQMNPGFR	4	1	| A0A6I9RAK9
VSKEENIDDIER	3	2	| A0A6I9S6U1 | A0A6I9RIC5
EENIDDIER	3	2	| A0A6I9S6U1 | A0A6I9RIC5
YSTNTSPR	2	2	| A0A6I9S6U1 | A0A6I9RIC5
VAAANPYGK	2	1	| A0A6I9RIC5
TELLKPK	2	1	| A0A6I9RIC5
LVAEAGIGTVAAGVAK	1	1	| A0A6I9RIC5
IGGLTLDELAR	1	1	| A0A6I9RIC5
VANPVVEM[15.9949]DGDEM[15.9949]TR	2	1	| A0A6I9QR02
EEAPAAVEEEKQEIEK	10	1	| A0A6I9RGL1
IEFPGSK	2	2	| A0A6I9RGL1 | A0A6I9QX59
EEAPAAVEEEK	1	1	| A0A6I9RGL1
IGSTYAR	5	1	| A0A6I9RAB4
EGMATLAALNVLGK	2	2	| A0A6I9RX67 | A0A6I9RAB4
DAILVNCSR	1	2	| A0A6I9RX67 | A0A6I9RAB4
GYPAWSDPNR	1	1	| A0A6I9RX67
M[15.9949]M[15.9949]VEGFK	1	1	| A0A6I9RX67
DSSM[15.9949]SSYM[15.9949]SSK	2	1	| A0A6I9SCN7
LSDFGVQGADANNIFYLR	6	1	| A0A6I9SQ87
TSVPGVYAVGDVATFPLK	6	1	| A0A6I9SQ87
AAGDSTAYQR	3	1	| A0A6I9S0S4
VPANLVQAQR	6	2	| A0A6I9R5I7 | A0A6I9RW76
DDKGEGYLVDK	1	2	| A0A6I9R5I7 | A0A6I9RW76
YYDPVTR	2	1	| A0A6I9R4N0
VALDSDALQFGGHGR	2	1	| A0A6I9S105
HLNAFDR	2	1	| A0A6I9S105
EFADNVLPR	1	1	| A0A6I9S105
QNINDQTHQHIDAR	1	1	| A0A6I9RBF6
ETTPFEGQKPGTSGLR	6	1	| A0A6I9RHB2
YNMENGGPAPEAITDK	1	1	| A0A6I9RHB2
YKAEDEEHRK	2	1	| A0A6I9S4Y0
M[15.9949]ETDETSDPSR	5	1	| A0A6I9QY52
FVGTAGAASSM[15.9949]M[15.9949]NPK	4	1	| A0A6I9QY52
NISEEVASSTR	3	1	| A0A6I9SD38
TFDVCFQQM[15.9949]K	4	1	| A0A6I9SD38
HIIGEADK	1	1	| A0A6I9SD38
VNAEVVAR	2	1	| A0A6I9SGS2
LGM[15.9949]EAVK	1	1	| A0A6I9SGS2
ILNHAAEVK	2	1	| A0A6I9SAN5
YKEEAAELK	5	1	| A0A6I9RYK4
FVQYEK	3	1	| A0A6I9RYK4
LAGTSAER	2	1	| A0A6I9RYK4
ILYDEVMR	1	1	| A0A6I9RYK4
DHANFASPR	6	1	| A0A6I9QWX2
SIYGFSQAIATHK	1	1	| A0A6I9QWX2
QELYQWDSVAK	1	1	| A0A6I9QWX2
VTVWSEVK	1	1	| A0A6I9QWX2
NVEGEASAH	2	1	| A0A6I9QWX2
VCVLGLGGTGK	1	1	| A0A6I9QWX2
LEVGLPAGEVWEVYGTLR	2	1	| A0A6I9QK73
DSNSSIIK	1	1	| A0A6I9QK73
ANPPAKPAAAPK	9	1	| A0A6I9QB11
ISEEEYVNAIK	3	1	| A0A6I9R4Y7
AFENAVIK	1	1	| A0A6I9QDB7
LVVEDFMPLPCK	3	1	| A0A6I9S009
TNPANPSIELGPEFK	6	1	| A0A6I9S009
GNLSITAK	4	1	| A0A6I9S009
MEIIPNPK	1	1	| A0A6I9S009
MVDVLVSQNIM[15.9949]PGIK	4	1	| A0A6I9RRL9
GAYADELVK	1	1	| A0A6I9RRL9
AYADELVK	1	1	| A0A6I9RRL9
YTGEGESAEAKEG	1	1	| A0A6I9RRL9
ISSDPHDIMAEVYK	2	1	| A0A6I9QFI0
GAVESLSDR	1	1	| A0A6I9QFI0
HFSVNAYR	1	1	| A0A6I9QFI0
TAVHQGTGHQTF	1	1	| A0A6I9S1C1
AVHSSSQSITPSSSPLK	4	1	| A0A6I9RMZ6
KVIITAPAK	5	1	| A0A6I9R652
KGITAEDVNQAFR	5	1	| A0A6I9R652
VM[15.9949]DEEFGIVK	4	1	| A0A6I9R652
TSPATEECK	2	1	| A0A6I9R652
HQLITATVSDGK	6	1	| A0A6I9QC85
EVEYPGQVMR	6	1	| A0A6I9QC85
VSTANSRPPNPQ	3	1	| A0A6I9REA2
M[15.9949]THGAPEDEVR	1	1	| A0A6I9SJ61
NAVVGLM[15.9949]YNYGVK	2	1	| A0A6I9R064
NGVQQGPQVDEK	1	1	| A0A6I9RLB5
VVVSSCGHDGPFGATGVK	8	1	| A0A6I9RD06
DIGM[15.9949]IDSVPGM[15.9949]K	1	1	| A0A6I9RD06
DPNATIIMLATGTGIAPFR	1	1	| A0A6J0PH47
M[15.9949]AQYAEELWDLLK	1	1	| A0A6J0PH47
VDFAVSR	3	1	| A0A6J0PH47
GVCSNFLCDMKPGAEVK	2	1	| A0A6J0PH47
FLCDMKPGAEVK	2	1	| A0A6J0PH47
APNNFR	2	1	| A0A6J0PH47
QVTTETPAK	1	1	| A0A6J0PH47
FVDCLCEEK	1	1	| A0A6I9RNZ8
QLLLTTR	1	1	| A0A6I9RNZ8
ENVAAAQK	2	1	| A0A6I9SMY4
TPQADPPPEAEAGPK	1	1	| B3TLZ4
AKEEGYDVK	2	1	| B3TLZ4
PPPEAEAGPK	1	1	| B3TLZ4
SLAGQQLR	1	1	| A0A6I9RJT4
VPSGSPWYGPDR	1	1	| A0A6I9RHL5
EWGVPSDLFGVLPGR	1	1	| A0A6I9R092
GASEDETQAEGSAKPNR	4	1	| A0A6I9RB44
AKAEEEAIIASEK	1	1	| A0A6I9RB44
VSTAVATSVLGK	2	1	| A0A6I9R7V0
AYSSGVSFK	3	1	| A0A6I9R7V0
HGLDVVTVCPC	1	1	| A0A6I9RMH4
YYSIAER	2	1	| A0A6I9R9T9
GESGAGGDDSSVK	2	1	| A0A6I9QSC9
IESILVSLPLTAR	1	1	| A0A6I9QSC9
VYPTEAIYGGAR	3	1	| A0A6I9RX00
DADHNGIALVYR	2	1	| A0A6I9RX00
TAYHFQPQK	1	1	| A0A6I9RX00
EIAEASEITGEK	4	1	| A0A6I9SF98
PMYSNPPVHGAR	3	1	| A0A6I9SE11
NLGLYAER	4	1	| A0A6I9SE11
TEELQPYVLNVVR	3	1	| A0A6I9SE11
VPWSEYR	2	1	| A0A6I9SE11
GVAAAPVTSK	5	1	| A0A6I9S688
YNVEDAYEVVDFAK	3	1	| A0A6I9S688
HYLPVSVIK	2	1	| A0A6I9S688
AQGFGAR	1	1	| A0A6I9QPB1
VVEPTDIEEK	2	1	| A0A6I9QBX7
IYVVDTATNPR	2	1	| A0A6I9QBX7
ALLEVVESGGK	2	2	| A0A6I9SC80 | A0A6I9RZC4
YIAGLQQK	1	2	| A0A6I9SC80 | A0A6I9RZC4
RVDALAAVK	1	1	| A0A6I9R913
GLVGSAIHR	1	1	| A0A6I9RKZ1
NAVVSDEK	1	1	| A0A6I9SCC2
DSNSNHAQEALR	1	1	| B3TLM0
ATETLRPGAETK	1	1	| A0A6I9RJH9
ELANDIETLK	1	1	| A0A6I9RUJ9
AAPSAAAPAADTAK	1	1	| A0A6I9RE46
PASPGTGVIAGGSVR	1	1	| A0A6I9SJ30
RPGGEFPNVCR	1	1	| K0A248
ESELIHCR	1	1	| A0A6I9QB92
PNSNVAVM[15.9949]VTPTTK	1	1	| A0A6J0PAX3
YQSTISGR	3	1	| A0A6I9R7C0
GFM[15.9949]VHGTVR	1	1	| A0A6J0PF50
LGAATVLK	1	1	| A0A6I9QSB9
WLETGEAVANTYSESR	1	1	| A0A6I9S470
ANNLVFVSGVLGLVPETGK	1	1	| A0A6I9RC73
APAALGPYSQAIK	1	1	| A0A6I9RC73
DAIATYPDLSNVR	4	1	| A0A6I9S5D1
LPGVSHASILK	1	1	| A0A6I9S2N4
IVPDGVNAK	1	1	| Q9FUN3
VLEAEEIKR	6	1	| A0A6I9S4C6
EGESHLAVM[15.9949]LR	1	1	| A0A6I9S580
NM[15.9949]AVTQFEAADAR	1	1	| A0A6I9S580
FNIDQTGFYR	1	1	| A0A6I9S580
HGHFM[15.9949]VCK	1	1	| A0A6I9QY74
LVDGGQSQR	2	1	| A0A6I9QIM4
VLSPYSSEDAR	2	1	| A0A6I9QHA2
ISQEQVVGR	1	1	| A0A6I9RS47
SLHHGTPEEQR	1	2	| A0A6I9QJP7 | A0A6I9QA22
AEAQAAAEK	2	1	| A0A6I9SA83
GPNLLGR	1	1	| A0A6I9SA83
VM[15.9949]GIVESR	1	1	| A0A6I9SA83
ACVPSHSNHSPQQR	1	1	| Q05FE8
LAIGDLATQYFADR	1	2	| A0A6I9QCE5 | A0A6I9S7D0
SM[15.9949]PTSGALDCVAAK	1	1	| A0A6I9RXY5
VALLTAQPEAGSAACR	1	1	| A0A6I9RXB0
ALAENEGEGLAK	1	1	| A0A6I9QSU8
SPQEGTAQSSEVK	1	1	| A0A6I9RKB9
RTQPAQGEPIK	1	1	| A0A6I9QZ35
SQASALENHAAANCK	10	1	| A0A6I9S0S5
LSSALSAASAACDHIR	12	2	| A0A6I9S0S5 | A0A6I9R4U7
M[15.9949]DSTAQELTEEK	1	1	| A0A6I9S0S5
TQGGETPVR	5	1	| A0A6I9S0S5
GEFITTVQQR	1	2	| A0A6I9S0S5 | A0A6I9R4U7
EFAPSIPAK	1	3	| A0A6I9S0S5 | A0A6I9R300 | A0A6J0PH21
NITCLTR	2	2	| A0A6I9S0S5 | A0A6I9R4U7
LSAASAACDHIR	1	2	| A0A6I9S0S5 | A0A6I9R4U7
EGGVLPGIK	1	4	| A0A6I9QQ68 | A0A6I9RJV3 | A0A6I9SAL5 | A0A6I9RU77
GEGVSESLHVK	6	4	| A0A6I9QQ68 | A0A6I9RJV3 | A0A6I9SAL5 | A0A6I9RU77
YHDELIK	2	1	| A0A6I9RJV3
ATSGTQKPSVESDER	2	1	| A0A6I9SI35
GEIVSHAQR	2	7	| A0A6I9QYE6 | A0A6I9SAG8 | A0A6I9R057 | A0A6I9SHR3 | A0A6I9SCQ3 | A0A6I9QYV2 | A0A6I9R3U8
ATGAYSHSQGIK	6	8	| A0A6I9QYE6 | A0A6I9SAG8 | A0A6I9R057 | A0A6I9SHR3 | A0A6I9SCQ3 | A0A6I9QYV2 | A0A6I9R3U8 | A0A6J0PFU7
VQVVGIDGK	1	1	| A0A6I9R5B9
VIYTGSVTAASPLK	2	3	| A0A6I9QV69 | A0A6I9QWR9 | A0A6I9QV54
PPLATPPEK	1	1	| A0A6I9RU65
QM[15.9949]LDTM[15.9949]DR	2	3	| A0A6I9R074 | A0A6I9R221 | A0A6I9R0A5
TSVGEIR	3	2	| A0A6I9R074 | A0A6I9R0A5
M[15.9949]LLPDNCEK	1	1	| A0A6I9R074
HTNPCGVASR	4	2	| A0A6I9QW69 | A0A6I9QRQ6
LTSVFGGAAEPPK	3	2	| A0A6I9R5J1 | A0A6I9RW65
GHSLESIK	2	2	| A0A6I9R5J1 | A0A6I9RW65
KAAAPAEAAK	1	1	| A0A6I9R5J1
ANNFDLMYEQVK	5	3	| A0A6I9R5J1 | A0A6I9SGP9 | A0A6I9RW65
EGNDLYR	3	4	| A0A6I9RDD2 | A0A6I9RJE5 | A0A6I9QXX3 | A0A6I9RG09
FTQANSEVSALLGR	3	4	| A0A6I9RDD2 | A0A6I9RJE5 | A0A6I9QXX3 | A0A6I9RG09
TIAM[15.9949]DGTEGLVR	1	4	| A0A6I9RDD2 | A0A6I9RJE5 | A0A6I9QXX3 | A0A6I9RG09
APPSPPSPAK	1	1	| A0A6I9RDD2
EMIESGVIK	1	4	| A0A6I9RDD2 | A0A6I9RJE5 | A0A6I9QXX3 | A0A6I9RG09
VLQNYK	1	4	| A0A6I9RDD2 | A0A6I9RJE5 | A0A6I9QXX3 | A0A6I9RG09
SVDETMR	3	1	| A0A6I9RR54
SVDETM[15.9949]R	7	1	| A0A6I9RR54
AVSGSELPLVGNR	2	1	| A0A6I9RR54
EGVIQHCTIN	3	1	| A0A6I9RR54
EGVIQHC	1	1	| A0A6I9RR54
YPLISDVTK	1	1	| A0A6I9RR54
LM[15.9949]NHENAEVTK	4	2	| A0A6I9RQF7 | A0A6I9QPK0
IYEGEGFK	4	4	| A0A6I9R6D2 | A0A6I9S5X4 | A0A6I9R8Z0 | A0A6J0PNM0
IYAQGAK	2	4	| A0A6I9R6D2 | A0A6I9S5X4 | A0A6I9R8Z0 | A0A6J0PNM0
GWDAQVLGEAPHK	2	2	| A0A6I9R8Z0 | A0A6J0PNM0
LVDLALASGK	1	4	| A0A6I9R6D2 | A0A6I9S5X4 | A0A6I9R8Z0 | A0A6J0PNM0
YAGMLQYDGELK	1	4	| A0A6I9R6D2 | A0A6I9S5X4 | A0A6I9R8Z0 | A0A6J0PNM0
CATITPDEAR	2	4	| A0A6I9SAS9 | A0A6I9QR02 | A0A6I9RDL8 | A0A6I9SAY2
YNVAIK	3	3	| A0A6I9QR02 | A0A6I9RDL8 | B3TM42
KFDIAK	1	6	| A0A6I9RNB9 | Reverse_A0A6I9QHL8 | Reverse_A0A6I9QJ94 | A0A6I9RG86 | Reverse_A0A6I9QV38 | A0A6I9SB03
IPLSGSNSIIGR	2	1	| A0A6I9S7A0
SDYDFGHTLDAK	5	1	| A0A6I9RR81
M[15.9949]DATANDVPK	4	1	| A0A6I9RR81
GDLTVSGPIVR	1	2	| A0A6I9QQU5 | A0A6I9RR81
TKEDIIDFIR	1	1	| A0A6I9RR81
ESSGATYHPTTIK	1	1	| A0A6I9Q808
EEYDGGR	2	1	| A0A6I9SP74
LLGAEGSPIR	3	1	| A0A6I9SP74
ILDITHAYR	1	1	| A0A6I9SP74
VPSQDFDLR	4	1	| A0A6I9S957
SHVLAHDGAPVR	4	1	| A0A6I9S942
NLQYYEISAK	3	4	| A0A6I9R1G8 | A0A6I9R375 | A0A6I9RFH3 | A0A6I9QVF6
ESGATMEVVAAQTK	4	1	| A0A6I9SDH8
VVVAYEPVWAIGTGK	1	4	| A0A6I9SDH8 | A0A6I9R8V5 | A0A6I9RF47 | B3TLL4
NQSESVVYQTEK	7	1	| A0A6I9RNW0
FEELCSDLLDR	4	2	| A0A6I9RNW0 | A0A6I9S2K0
MSEVDEESK	3	2	| A0A6I9RNW0 | A0A6J0PE28
GVPQIEVK	4	2	| A0A6I9RNW0 | A0A6J0PE28
VLQGER	2	6	| A0A6I9R2G8 | A0A6I9RNW0 | A0A6I9RTH8 | A0A6I9S2K0 | A0A6J0PP94 | A0A6J0PE28
AKFEELCSDLLDR	3	2	| A0A6I9RNW0 | A0A6I9S2K0
LECPAIGK	4	2	| A0A6I9RNW0 | A0A6J0PE28
ITETAEK	2	2	| A0A6I9RNW0 | A0A6J0PE28
M[15.9949]VAALPEGGVLLLENVR	6	2	| A0A6I9RAH8 | A0A6I9S3G9
NEPEFAK	1	2	| A0A6I9RAH8 | A0A6I9S3G9
VILSSHLGRPK	5	3	| A0A6I9RAH8 | A0A6I9SBB1 | A0A6I9S3G9
ELDYLVGAVANPK	5	4	| A0A6I9SCW7 | A0A6I9RAH8 | A0A6I9SBB1 | A0A6I9S3G9
ITDDTR	4	4	| A0A6I9SCW7 | A0A6I9RAH8 | A0A6I9SBB1 | A0A6I9S3G9
SVGDLTAADLK	3	2	| A0A6I9RAH8 | A0A6I9S3G9
WVTTEFGGHDIK	5	2	| A0A6I9QJB9 | A0A6I9SHI7
FQNVSK	1	2	| A0A6I9S0L6 | A0A6I9SDN9
IM[15.9949]QSQTLSDASK	1	2	| A0A6I9S0L6 | A0A6I9SDN9
LDNTPCVVVTSK	1	2	| A0A6I9S0L6 | A0A6I9SDN9
FTVEELRR	1	2	| A0A6I9QVW6 | A0A6I9REG8
ADGFGLK	2	1	| A0A6I9RF73
IPTM[15.9949]ALPK	2	1	| A0A6I9RF73
ATAGIEPEDVAKR	3	2	| A0A6I9SF97 | A0A6I9RF73
FDAGLTESQMLAH	4	2	| A0A6I9SF97 | A0A6I9RF73
GNINIEELR	3	1	| A0A6I9RF73
SAASLAPEVQPAIPSGLVR	3	1	| A0A6I9RF73
AMYHGPEGLK	1	1	| A0A6I9RF73
ADINNNVLK	2	1	| A0A6I9RF73
LVPIDLQNR	2	2	| A0A6J0PDS5 | A0A6I9QPU0
RDPQELLAH	3	2	| A0A6J0PDS5 | A0A6I9QPU0
PQELLAHTK	1	2	| A0A6J0PDS5 | A0A6I9QPU0
LFAEELFSYADSLNK	3	2	| A0A6J0PDS5 | A0A6I9QPU0
CNLTTEVPEM[15.9949]K	1	1	| A0A6I9QZW9
WLEDPDAEEVK	2	1	| A0A6I9QZW9
VGSSEAALLAK	1	2	| A0A6I9RHQ3 | B3TLL9
GDSVVLM[15.9949]GK	2	1	| B3TLL9
TGGSFDAANR	2	1	| A0A6I9RI03
VNSGPPPPK	1	1	| A0A6I9RI03
TSLAPGSGVVTR	6	1	| A0A6I9QZY0
ILDWENSAAK	1	1	| A0A6I9QZY0
DMTMSPPGPHPVK	1	2	| A0A6I9QZY0 | A0A6I9SPR5
IHPQWTPAAIK	4	1	| A0A6I9SHF2
NPAVATFSSR	4	2	| A0A6I9SHF2 | A0A6I9SGM4
IDYQDR	3	5	| A0A6I9RPA3 | A0A6I9R5Q9 | A0A6I9SMM5 | A0A6J0PHW6 | A0A6I9R420
LVVELGPM[15.9949]EIR	2	5	| A0A6I9RPA3 | A0A6I9R5Q9 | A0A6I9SMM5 | A0A6J0PHW6 | A0A6I9R420
HQADVCHAYQIM[15.9949]K	5	1	| A0A6I9QKL5
GIIINHPQGEDVYAGVPK	6	1	| A0A6I9QKL5
QQYQLVK	2	1	| A0A6I9QKL5
IAGSSGYGNYR	1	1	| A0A6I9QKL5
GDDDTVGTR	1	1	| A0A6I9QKL5
IDIAVHSM[15.9949]K	2	1	| A0A6I9SDS2
GLVASPDGSR	1	1	| A0A6I9SDS2
VVHLQSAIK	6	3	| A0A6I9S5I9 | A0A6J0PHZ0 | K0A0L0
LKVETTANQDPLVTK	8	2	| A0A6I9S5I9 | K0A0L0
MDATTPK	4	8	| A0A6I9S646 | A0A6I9S699 | A0A6I9R7B3 | A0A6I9SDA1 | A0A6I9QJJ5 | A0A6I9S8U8 | Q5J1K3 | A0A6J0PHI4
YDELVK	6	8	| A0A6I9S646 | A0A6I9S699 | A0A6I9R7B3 | A0A6I9SDA1 | A0A6I9QJJ5 | A0A6I9S8U8 | Q5J1K3 | A0A6J0PHI4
QTVAVGVIK	4	8	| A0A6I9S646 | A0A6I9S699 | A0A6I9R7B3 | A0A6I9SDA1 | A0A6I9QJJ5 | A0A6I9S8U8 | Q5J1K3 | A0A6J0PHI4
LPLQDVYK	1	8	| A0A6I9S646 | A0A6I9S699 | A0A6I9R7B3 | A0A6I9SDA1 | A0A6I9QJJ5 | A0A6I9S8U8 | Q5J1K3 | A0A6J0PHI4
ATAGDTHLGGEDFDNR	11	9	| A0A6I9Q973 | A0A6I9RMC7 | A0A6J0PIS2 | A0A6J0PIZ9 | A0A6I9R8Z3 | A0A6I9S4X6 | A0A6I9R685 | A0A6I9S4Y0 | A0A6I9RSI1
VQQLLQDFFNGK	2	8	| A0A6I9RMC7 | A0A6J0PIS2 | A0A6J0PIZ9 | A0A6I9R8Z3 | A0A6I9S4X6 | A0A6I9R685 | A0A6I9S4Y0 | A0A6I9RSI1
NTTIPTK	4	13	| A0A6I9Q973 | A0A6I9R2G8 | A0A6I9RMC7 | A0A6J0PIS2 | A0A6J0PIZ9 | A0A6I9RTH8 | A0A6I9R8Z3 | A0A6I9S4X6 | A0A6I9QQA8 | A0A6J0PP94 | A0A6I9R685 | A0A6I9S4Y0 | A0A6I9RSI1
FSDASVQSDIK	3	1	| A0A6I9R8Z3
ITITNDK	1	18	| A0A6I9Q973 | A0A6I9RMC7 | A0A6J0PIS2 | A0A6J0PIZ9 | A0A6I9RYW2 | A0A6J0PHM3 | A0A6I9R8Z3 | A0A6I9S4X6 | A0A6I9R0Q2 | A0A6I9R685 | A0A6I9S4Y0 | A0A6I9RSI1
DAGVIAGLNVM[15.9949]R	1	3	| A0A6J0PIZ9 | A0A6I9R8Z3 | A0A6I9RSI1
KCMEPVEK	1	7	| A0A6J0PIS2 | A0A6J0PIZ9 | A0A6I9R8Z3 | A0A6I9S4X6 | A0A6I9R685 | A0A6I9S4Y0 | A0A6I9RSI1
VVDGLAPK	3	2	| A0A6I9R683 | A0A6I9RYE4
LEGTNVDQGKR	1	2	| A0A6I9R683 | A0A6I9RYE4
VLEKEPFQK	3	1	| A0A6I9QFA0
WASAVATR	3	1	| A0A6I9QFA0
SGDLVSYTAEEGVR	5	1	| A0A6I9RM40
VQACTQEEVNK	5	1	| A0A6I9RM40
AGMIPLQM[15.9949]ELGGK	1	1	| A0A6I9RM40
EIAKPAK	2	1	| A0A6I9RM40
ASIAECLVK	2	1	| A0A6I9RM40
AELLHK	1	1	| A0A6I9RM40
ISGIKPALAAGLPSK	7	1	| A0A1D5AIU8
TVCNCLK	3	1	| A0A1D5AIU8
TISPSTDCSK	1	1	| A0A1D5AIU8
SVTSNEGSQLK	1	2	| A0A6I9S2T2 | A0A6I9S8A2
GEDGQLGHGDAEDR	8	4	| A0A6I9RR96 | A0A6I9RR46 | A0A6I9RQ81 | A0A6J0PMZ1
KIVTEILPAK	2	3	| A0A6I9S549 | A0A6I9RXL0 | A0A6I9R530
GCNDPIR	1	3	| A0A6I9S549 | A0A6I9RXL0 | A0A6I9R530
STDGTSAAEAPVEK	3	1	| A0A6I9SA19
VLAVLNEASCK	1	1	| A0A6I9SA19
GSTDQHAYIQQLR	1	1	| A0A6I9SA19
TDDPVFR	2	1	| A0A6I9SCV4
GKDSVCVVTQK	4	2	| A0A6I9SCV4 | A0A6I9SHX6
HITIFSPEGR	2	2	| A0A6I9SCV4 | A0A6I9SHX6
AAGITSIGVR	1	1	| A0A6I9SCV4
LAQRPENEGK	11	3	| A0A6I9QZ26 | A0A6I9QB73 | A0A6I9QBT5
LIVVVFPSFGER	1	3	| A0A6I9QZ26 | A0A6I9QB73 | A0A6I9QBT5
ANELFVGR	1	1	| A0A6I9QPH4
GKPLVLEK	1	1	| A0A6I9QYN3
LVEAAEHDVDGR	4	1	| A0A6I9R6V3
TLCEGISK	3	1	| A0A6I9SP93
VALLGASGGIGQPLALLM[15.9949]K	4	1	| A0A6I9SP93
VALLGASGGIGQPLALLMK	1	1	| A0A6I9SP93
AGAGSATLSMAYAAAK	1	2	| A0A6I9SP93 | A0A6I9SF60
DAPPNNPSLR	1	2	| A0A6I9QTC7 | A0A6I9S733
DSTTIVGDGSTQEAVNK	2	2	| A0A6I9SGJ4 | A0A6I9QH71
AAVEEGIVVGGGCTLLR	3	4	| A0A6I9SGJ4 | A0A6I9QH71 | A0A6I9R3X6 | A0A6J0PHE6
KGVVTLEEGK	7	4	| A0A6I9SGJ4 | A0A6I9QH71 | A0A6I9R3X6 | A0A6J0PHE6
LRVEDALNATK	5	4	| A0A6I9SGJ4 | A0A6I9QH71 | A0A6I9R3X6 | A0A6J0PHE6
SQYLDDIAILTGATVIR	3	4	| A0A6I9SGJ4 | A0A6I9QH71 | A0A6I9R3X6 | A0A6J0PHE6
TLLYGGIFLYPADK	2	1	| A0A6I9QN09
SPIFLGSYDEVEEIK	3	1	| A0A6I9QN09
YIGSMVADVHR	7	1	| A0A6I9QN09
TDLMTITR	1	2	| A0A6I9RIN9 | A0A6I9QN09
TDLM[15.9949]TITR	1	2	| A0A6I9RIN9 | A0A6I9QN09
TTLVANTSNM[15.9949]PVAAR	3	2	| A0A6I9QQQ6 | A0A6I9RMC8
DALAESDK	1	3	| A0A6I9QQQ6 | A0A6I9RMC8 | A0A6I9QND7
IFSGPTGVGK	1	3	| A0A6I9R927 | A0A6I9RX22 | A0A6I9SEI7
GYHNGNSEPR	1	1	| A0A6I9SHH4
MCCLFINDLDAGAGR	6	2	| A0A6I9RBQ0 | A0A6I9RAC4
SDDGSCEYK	5	1	| A0A6I9RBQ0
EAADMISK	5	2	| A0A6I9RBQ0 | A0A6I9RAC4
PSATNYDPTAR	1	1	| A0A6I9RBQ0
LVDAFPGQSIDFFGALR	1	3	| A0A6I9RBQ0 | A0A6I9RAC4 | A0A6I9R6H6
DISDDQQDITR	1	2	| A0A6I9RBQ0 | A0A6I9RAC4
GSGGVTIK	2	2	| A0A6I9QTE4 | B3TLV2
KGSGGVTIK	1	2	| A0A6I9QTE4 | B3TLV2
YYICAIAGHCNLGM[15.9949]K	1	1	| A0A6I9SN39
HLPGFVEK	4	1	| A0A6I9QN48
DKPVGLGVR	7	1	| A0A6I9QN48
GVDTIACVSVNDAFVM[15.9949]R	1	1	| A0A6I9QN48
ASTAAPAATTTIAVGDK	3	1	| A0A6I9QN48
TILFGVPGAFTPTCSQK	3	1	| A0A6I9QN48
SSAEDMLK	1	1	| A0A6I9QN48
RYAM[15.9949]LAEDGVVK	1	1	| A0A6I9QN48
IKPDGVQR	3	4	| A0A6I9R9M7 | A0A6I9RXP4 | A0A6I9RE71 | A0A6J0PLE8
GDFAIEIGR	1	2	| A0A6I9R9M7 | A0A6I9RXP4
TGVVAVSSTTGFPK	1	1	| A0A6I9SJX1
KPEGYDDIPK	1	3	| A0A6I9RSS0 | A0A6I9S9Y5 | A0A6I9RDB5
GIQTSEDYR	2	1	| A0A6I9RSS0
VHAILSR	2	1	| A0A6I9RSS0
YAVYHGPEGLK	4	1	| A0A6I9SF97
VTCPDAK	1	1	| A0A6I9SF97
IAPMTLPK	1	1	| A0A6I9SF97
HEGSVATVGITDHAQGH	11	2	| A0A6I9SKF8 | A0A6I9RZ62
VRPGSPSELDSLM[15.9949]GPK	11	1	| A0A6I9SKF8
VRPGSPSELDSLMGPK	7	1	| A0A6I9SKF8
FCEDEDAHH	10	1	| A0A6I9SKF8
YSSSHEWVK	10	2	| A0A6I9SKF8 | A0A6I9RZ62
HEGSVATVGITDHAQ	1	2	| A0A6I9SKF8 | A0A6I9RZ62
SSPSELDSLM[15.9949]GPK	1	1	| A0A6I9RZ62
IAANVAATAYELGLATR	3	2	| A0A6I9QUI0 | A0A6I9QU58
DAHYLR	1	4	| A0A6I9RGA1 | A0A6I9QUI0 | A0A6I9QU58 | A0A6I9RF61
HPQGLYISLK	3	2	| A0A6I9QUI0 | A0A6I9QU58
GLAFAEK	3	2	| A0A6I9QUI0 | A0A6I9QU58
YM[15.9949]ALM[15.9949]DLQER	3	2	| A0A6I9QUI0 | A0A6I9QU58
APLEETR	1	2	| A0A6I9QUI0 | A0A6I9QU58
GDKPSVLDM[15.9949]DPK	2	2	| A0A6I9QUI0 | A0A6I9QU58
GLIVSSR	1	3	| A0A6I9RGA1 | A0A6I9RF61 | A0A6I9QUN0
TLLYGGIYGYPR	2	3	| A0A6I9QH48 | A0A6I9QGG8 | A0A6I9QIY7
YMDSIK	3	6	| Reverse_A0A6J0PNB0 | A0A6I9QH48 | A0A6I9QGG8 | Reverse_A0A6J0PNB1 | A0A6I9QIY7 | A0A6I9SF35
YIGSLVGDFHR	1	3	| A0A6I9QH48 | A0A6I9QGG8 | A0A6I9QIY7
NTVECITGIM[15.9949]SK	5	1	| A0A6I9QQI7
YTENGM[15.9949]SEEK	3	1	| A0A6I9QQI7
VGSEVAR	1	4	| Reverse_A0A6J0PRE3 | A0A6I9RJR4 | A0A6I9RL36 | Reverse_A0A6I9S6R3
SM[15.9949]VEQDLIDNK	4	1	| A0A6J0PFB6
M[15.9949]GFDM[15.9949]PAPR	1	1	| A0A6J0PFB6
DSDVDIVSLK	2	1	| A0A6J0PFB6
HAIGAEGVVSM[15.9949]ECK	1	1	| A0A6J0PFB6
APAILPADPYDR	4	2	| A0A6I9QMJ1 | A0A6I9QZ03
ATENMTGIK	3	2	| A0A6I9QMJ1 | A0A6I9QZ03
AEAM[15.9949]EQVFAGLK	3	2	| A0A6I9QMJ1 | A0A6I9QZ03
GVMPETDK	5	1	| A0A6I9QMJ1
GVM[15.9949]PETDK	4	1	| A0A6I9QMJ1
MNPIHK	4	3	| A0A6I9RBH5 | A0A6I9RBZ7 | A0A6I9QMH9
LEGELGDKK	1	4	| A0A6I9QMN2 | A0A6I9RBH5 | A0A6I9RIL0 | A0A6J0PK65
KLLEGELGDK	1	4	| A0A6I9QMN2 | A0A6I9RBH5 | A0A6I9RIL0 | A0A6J0PK65
LEGELGDK	1	4	| A0A6I9QMN2 | A0A6I9RBH5 | A0A6I9RIL0 | A0A6J0PK65
KLLEGELGDKK	1	4	| A0A6I9QMN2 | A0A6I9RBH5 | A0A6I9RIL0 | A0A6J0PK65
LKGEAQQEAK	12	2	| A0A6I9RBZ7 | A0A6J0PK65
LLEDELGDKK	2	1	| A0A6I9RBZ7
EENIPEHK	5	1	| A0A6I9RBZ7
IYDCGSR	2	1	| A0A6I9RBZ7
KEM[15.9949]IEVLK	2	2	| A0A6I9RBZ7 | A0A6I9RIL0
FSIEEECPK	1	2	| A0A6I9RBZ7 | A0A6I9RIL0
ALQELIDEGK	1	2	| A0A6I9S185 | A0A6I9S2C7
FSDPSVQSDMK	5	3	| A0A6I9RMC7 | A0A6J0PIS2 | A0A6I9R685
NQVAM[15.9949]NPHNTVFDAK	2	1	| A0A6I9RMC7
DAESYKAEDEEVKK	3	1	| A0A6I9RMC7
EAEEFAEEDKK	4	9	| A0A6I9RYW2 | A0A6J0PHM3 | A0A6I9R0Q2
LSQEEIER	1	8	| A0A6I9RYW2 | A0A6J0PHM3 | A0A6I9R0Q2
GVNPDEAVAMGAAIQGGILR	3	2	| A0A6I9R2G8 | A0A6J0PP94
RFDDPQTQK	5	3	| A0A6I9R2G8 | A0A6I9RTH8 | A0A6J0PP94
HM[15.9949]NITLTR	2	2	| A0A6I9R2G8 | A0A6J0PP94
M[15.9949]KETAESYLGK	1	2	| A0A6I9R2G8 | A0A6J0PP94
MKETAESYLGK	1	2	| A0A6I9R2G8 | A0A6J0PP94
EQIQSYVFDVIR	1	3	| A0A6I9RFX3 | A0A6I9RTK3 | A0A6I9REP9
AVEDELEK	2	2	| A0A6I9RTK3 | A0A6I9REP9
HVEETLK	2	2	| A0A6I9R092 | A0A6I9SAI8
NVALSNFK	2	1	| A0A6I9SAI8
TLLSDEGNK	3	1	| A0A6I9SAI8
AAQIFSEK	2	1	| A0A6I9S799
DISDAHYK	2	1	| A0A6I9S799
TAPSM[15.9949]TTQLPATQSDK	2	3	| A0A6I9R5B1 | A0A6I9R3K0 | A0A6I9R3I4
HVLLEK	1	6	| A0A6I9QXK4 | A0A6I9QXM4 | A0A6I9QZ97 | A0A6I9R2V8 | Reverse_A0A6I9RWH5 | A0A6I9QY38
EHIAAYGEGNER	6	5	| A0A6I9S346 | A0A6I9QGX3 | A0A6I9RG31 | A0A6I9SB87 | A0A6I9S043
SDGGYEVIK	4	3	| A0A6I9S346 | A0A6I9QGX3 | A0A6I9RG31
IIAEYIWIGGSGM[15.9949]DIR	1	2	| A0A6I9S346 | A0A6I9QGX3
ITEIAGVVLSFDPK	1	4	| A0A6I9S346 | A0A6I9QGX3 | A0A6I9RG31 | A0A6I9S043
LQELFKEEGCEAK	6	2	| A0A6J0PI97 | A0A6I9RBD9
SSPSPSPATALTQDDLKK	6	1	| A0A6J0PI97
LTDIVGVPTSK	4	1	| A0A6J0PI97
MVEAASDK	5	1	| A0A6J0PI97
SSPSPSPATALTQDDLK	2	1	| A0A6J0PI97
NPSADMLLEEK	1	1	| A0A6I9RUT3
NVVHGSDSPENGK	4	2	| A0A6I9RUY4 | A0A6I9QEF4
GDLAVQTGR	4	2	| A0A6I9RUY4 | A0A6I9QEF4
AAQDIALAELAPTHPIR	7	3	| A0A6I9RU42 | A0A6I9S430 | A0A6I9RUQ9
TVDVEELSVEER	6	2	| A0A6I9RU42 | A0A6I9RUQ9
IEAELSNICDGILK	4	2	| A0A6I9RU42 | A0A6I9RUQ9
EENVYMAK	5	7	| A0A6I9RU42 | A0A6I9RUQ9 | A0A6I9QW35 | A0A6I9S8Y9 | A0A6J0PED6 | H6TNP2 | A0A6I9QY85
YEEM[15.9949]VEFMEK	1	7	| A0A6I9RU42 | A0A6I9S430 | A0A6I9RUQ9 | A0A6I9QW35 | A0A6I9S8Y9 | H6TNP2 | A0A6I9QY85
STLDISPFGLTDPLSPM[15.9949]R	6	1	| A0A6I9R0A5
STLDISPFGLTDPLSPMR	3	1	| A0A6I9R0A5
VLLPENCDR	1	1	| A0A6I9R0A5
TQVAYGSQNEIIR	4	2	| A0A6I9RBI4 | A0A6I9RA58
ATYDNPAYDK	5	2	| A0A6I9RBI4 | A0A6I9RA58
AGGYSSDGTK	2	2	| A0A6I9RBI4 | A0A6I9RA58
VINNLDER	2	2	| A0A6I9RBI4 | A0A6I9RA58
DNPAYDK	1	4	| A0A6I9RVI7 | A0A6I9RBI4 | A0A6I9RA58 | A0A6I9RLW5
DAYVGDEAQSK	3	16	| A0A6I9RRW8 | A0A6I9S387 | A0A6I9Q9C0 | A0A6I9QGJ8 | A0A6I9QQI9 | A0A6I9RVF5 | A0A6I9RBM3 | A0A6I9QKX8 | A0A6I9SD99 | A0A6I9S645 | A0A6I9RR22 | Q5J1K2 | A0A6J0PJ10 | A0A6I9RWU5 | A0A6I9R951 | A0A6J0PIN5
HTGVM[15.9949]VGMGQK	1	15	| A0A6I9RRW8 | A0A6I9S387 | A0A6I9Q9C0 | A0A6I9QGJ8 | A0A6I9QQI9 | A0A6I9RVF5 | A0A6I9RBM3 | A0A6I9QKX8 | A0A6I9SD99 | A0A6I9S645 | A0A6I9RR22 | Q5J1K2 | A0A6J0PJ10 | A0A6I9RWU5 | A0A6I9R951
CDVDIR	2	17	| A0A6I9RRW8 | A0A6I9S387 | A0A6I9Q9C0 | A0A6I9QGJ8 | A0A6I9QQI9 | A0A6I9RVF5 | A0A6I9RBM3 | A0A6I9SD99 | A0A6I9S645 | A0A6I9RR22 | Q5J1K2 | A0A6J0PJ10 | A0A6I9RWU5 | A0A6I9R951 | A0A6J0PDU0 | A0A6J0PDE1 | A0A6J0PIN5
EEYDECGPAIVHR	3	2	| A0A6I9RRW8 | Q5J1K2
EISALAPSSM[15.9949]K	3	2	| A0A6I9RRW8 | Q5J1K2
PVENIGAK	2	3	| A0A6I9QH71 | A0A6I9R3X6 | A0A6J0PHE6
CCLEHAASVAR	1	2	| A0A6I9R3X6 | A0A6J0PHE6
QVHPDIGISSK	10	8	| A0A6J0PR51 | A0A6I9R4W2 | A0A6I9QAQ7 | A0A6I9R6S8 | A0A6I9R861 | A0A6I9SDM3 | A0A6I9R917 | A0A6I9R111
VGGGGNTGNALTSAAR	2	2	| A0A6J0PPZ6 | A0A6J0PPZ0
EQAAVASSSAPPLPANR	2	2	| A0A6J0PPZ6 | A0A6J0PPZ0
VHACVGGTSVR	3	5	| A0A6I9QUC0 | A0A6I9RMW2 | A0A6I9RI98 | A0A6I9RNP2 | A0A6I9RG27
ELAQQIEK	3	6	| A0A6I9QUC0 | A0A6I9RMW2 | A0A6I9RI98 | A0A6I9RNP2 | A0A6I9RG27 | A0A6I9RRI4
DHTVSATHGDMDQNTR	4	5	| A0A6I9QUC0 | A0A6I9RMW2 | A0A6I9RI98 | A0A6I9RNP2 | A0A6I9RRI4
LELEQAFHQGK	1	5	| A0A6I9RSQ3 | A0A6I9QJS1 | A0A6I9RJ14 | A0A6I9QHU0 | A0A6I9RLH2
AAVAQAALAYK	2	1	| A0A6I9QJ92
IDHGTVSR	1	3	| A0A6I9QNX4 | A0A6J0PL58 | A0A6I9QJ92
EPPPAPLFEPGELR	1	2	| A0A6I9SAN6 | B2CZK7
ILVQEGIYEK	2	2	| A0A6I9QWA8 | A0A6I9QSI6
KAVENSPFLEK	5	3	| A0A6I9RZR3 | A0A6I9SCN7 | A0A6I9S7C0
EEYASFYK	4	3	| A0A6I9RZR3 | A0A6I9SCN7 | A0A6I9S7C0
SKLDAQPELFIR	2	2	| A0A6I9RZR3 | A0A6I9SCN7
QELNNIDGLSEDR	4	3	| A0A6J0PIN1 | A0A6I9R0P4 | A0A6I9R2J1
GIGLEICR	3	4	| A0A6J0PIN1 | A0A6I9R0P4 | A0A6I9QL50 | A0A6I9R2J1
SYHSM[15.9949]AADEQR	11	3	| A0A6I9SFN2 | A0A6I9SF09 | A0A6I9SFV4
GGPGLAVAGGK	6	3	| A0A6I9SFN2 | A0A6I9SF09 | A0A6I9SFV4
DFSDASEQPGPR	2	3	| A0A6I9SFN2 | A0A6I9SF09 | A0A6I9SFV4
SYHSMAADEQR	3	3	| A0A6I9SFN2 | A0A6I9SF09 | A0A6I9SFV4
GNASVPAM[15.9949]EM[15.9949]TK	2	3	| A0A6I9QHH2 | A0A6I9R4Y7 | A0A6I9QGV3
GTNTLDLIR	1	1	| A0A6I9QHH2
ISEEEYVK	1	2	| A0A6I9QHH2 | A0A6I9QGV3
VEVEYYGSPVSLK	1	2	| A0A6I9S8J3 | A0A6I9S0T2
IGAAGVVSQQCK	2	1	| A0A6I9QVY8
VIQQNVENELAK	4	2	| A0A6I9S263 | A0A6I9S1T2
VNLEIQQAER	1	2	| A0A6I9S263 | A0A6I9S1T2
SSSAYLTK	2	2	| A0A6I9R2J2 | A0A6I9R2L2
YNCHLM[15.9949]EK	5	1	| A0A6I9SHW2
HAESALGDR	2	2	| A0A6I9QIH5 | A0A6I9QKK3
LYVFDAAM[15.9949]R	1	1	| A0A6I9RPM6
STYEAITK	1	1	| A0A6I9RPM6
LGSQGLEVSK	1	1	| A0A6I9QZE1
VPQTEAQGR	1	3	| A0A6J0PN44 | A0A6J0PN31 | A0A6I9RSE5
DAVTYTEHAR	2	3	| A0A6I9QVY9 | A0A6I9QRD7 | A0A6I9RZS9
AVTYTEHAR	1	3	| A0A6I9QVY9 | A0A6I9QRD7 | A0A6I9RZS9
SGGELESAQAK	2	3	| A0A6I9S680 | A0A6I9R8B2 | A0A6I9QT39
FGGAIDDAAR	1	3	| A0A6I9S680 | A0A6I9R8B2 | A0A6I9QT39
YQEIVNIR	1	4	| A0A6I9SIC1 | A0A6I9RDY5 | A0A6I9QUB6 | A0A6I9RLE2
SAIGEGMTR	1	4	| A0A6I9SIC1 | A0A6I9RDY5 | A0A6I9QUB6 | A0A6I9RLE2
KADIGIAVADATDAAR	1	12	| A0A6I9QSY8 | A0A6I9R9I4 | A0A6I9QSD2 | A0A6I9SER9 | A0A6I9RBU7 | A0A6I9R4Z1 | A0A6I9RN31 | A0A6I9RV15 | A0A6I9RNH9 | A0A6J0PMB4 | A0A6J0PP20 | A0A6I9RTC0
EGLSAEEGANR	1	1	| A0A6I9QSD2
RAEIAR	1	7	| A0A6I9R9I4 | A0A6I9RBU7 | A0A6I9R4Z1 | A0A6I9RNH9 | A0A6J0PQP3 | A0A6J0PP20 | A0A6I9S3S5
TLHGLHPPDTK	2	2	| A0A6I9RBU7 | A0A6J0PP20
GPGDGVYSGSTCK	1	2	| A0A6I9RBU7 | A0A6J0PP20
RGEPDVTR	2	3	| A0A6I9QEI4 | A0A6I9RB08 | A0A6I9QDM7
VVEVSTSK	3	6	| A0A6I9SEN5 | A0A6I9S894 | B3TLM2 | A0A6I9S3N8 | B3TLM3 | A0A6J0PS37
SQPGVLLIK	2	1	| A0A6I9S0Z5
WAIDNLVGSGDR	1	1	| A0A6I9QY75
NTVVIPK	3	1	| A0A6I9QER6
WNQQAELVHCR	2	2	| A0A6I9Q8X1 | A0A6I9QYQ0
ASHPDWSPAAIK	2	2	| A0A6J0PCA8 | A0A6I9R255
M[15.9949]HIAQGVLK	3	2	| A0A6I9R314 | A0A6I9RWN0
LTSAGCTVK	1	2	| A0A6I9R314 | A0A6I9RWN0
DM[15.9949]DESHDIAEK	4	2	| A0A6I9S8J5 | A0A6I9SGZ7
ASMTEEDLAELAR	3	2	| A0A6I9S8J5 | A0A6I9SGZ7
ISEQTIDECK	5	2	| A0A6I9S8J5 | A0A6I9SGZ7
EIALDDDTLTK	2	2	| A0A6I9S8J5 | A0A6I9SGZ7
REEILSTSLK	3	2	| A0A6I9S8J5 | A0A6I9SGZ7
IWFYGDDDPNER	1	2	| A0A6I9S8J5 | A0A6I9SGZ7
VTVELQPDPDK	2	2	| A0A6I9S8J5 | A0A6I9SGZ7
LKQETPDPPEALR	4	2	| A0A6I9S8J5 | A0A6I9SGZ7
DM[15.9949]DFVQLNQLIGR	1	2	| A0A6I9S8J5 | A0A6I9SGZ7
HVPVNIAGTR	2	2	| A0A6I9SB58 | A0A6I9S169
TCHAHPTMSEAVK	5	2	| A0A6I9SCJ2 | A0A6I9QV05
ITVDHHFMTNVK	8	2	| A0A6I9SCJ2 | A0A6I9QV05
HAFPSHGVK	3	2	| A0A6I9SCJ2 | A0A6I9QV05
VVGVDTSGDGVK	3	2	| A0A6I9SCJ2 | A0A6I9QV05
EAAM[15.9949]ATYDKPIHI	1	2	| A0A6I9SCJ2 | A0A6I9QV05
THPEVASVGK	2	2	| A0A6I9SCJ2 | A0A6I9QV05
AAQLGLK	1	1	| A0A6I9SCJ2
VDEYSR	4	4	| A0A6I9Q9P2 | A0A6J0PPZ1 | A0A6I9RV56 | A0A6J0PH48
WLHANVSAEIAGSTR	1	2	| A0A6I9R8V5 | A0A6I9RF47
RLLLGESNDFVGDK	2	2	| A0A6I9R8V5 | A0A6I9RF47
TEEASSETKM[15.9949]E	1	1	| A0A6I9QDQ3
TKPAAVSPANEELAK	3	2	| A0A6I9QKE0 | A0A6I9QLA4
KPLNVVK	1	3	| A0A6J0PAT4 | A0A6I9SFF4 | A0A6I9SGR4
KIEEALEM[15.9949]K	1	1	| A0A6I9S7J5
ESSEEEREHAEK	6	4	| A0A6I9R952 | A0A6I9RC93 | A0A6I9QBZ0 | A0A6I9R626
LMIYQNK	1	2	| A0A6I9R952 | A0A6I9QBZ0
VVPPDQAR	2	1	| A0A6I9SGW6
FTCPVILFQGLEDK	2	1	| A0A6I9SGW6
APINFVDK	1	1	| A0A6I9SGW6
SSGALLLR	1	1	| A0A6I9QW84
HSLGATHPVR	2	1	| A0A6I9R6L8
VTIM[15.9949]PK	2	6	| B3TLU7 | A0A6I9R841 | A0A6I9R2B8 | B3TM40 | A0A6I9RLX0 | A0A6I9QX79
EAAWGLAR	4	5	| A0A6I9RNZ8 | A0A6I9QQN9 | A0A6I9R2K3 | A0A6I9QW97 | A0A6I9RRL9
PSM[15.9949]VTPGAEHK	1	2	| A0A6I9RNZ8 | A0A6I9QW97
ALQNTVLK	1	2	| A0A6I9RNZ8 | A0A6I9QW97
KPEGYAVGDISSSM[15.9949]QVYK	1	4	| A0A6I9SG72 | A0A6I9S7Y7 | A0A6I9S7P3 | A0A6I9S8M3
DALGVGEK	1	1	| A0A6I9RBF8
ITNVNVITAGEK	3	1	| A0A6I9SJN2
FITHSVSFAEINK	1	1	| A0A6I9QLJ9
THPM[15.9949]NFLNER	1	2	| A0A6I9QLJ9 | A0A6I9QPA6
HQNVDIVVIR	3	1	| A0A6I9QMM3
WAYESDPK	1	1	| A0A6I9QMA0
AGVTHILK	1	2	| A0A6I9RBB1 | A0A6I9RIC1
IPAAASDAQALGVIR	2	1	| A0A6I9RK45
KDEILLK	1	2	| A0A6I9QB88 | A0A6I9Q8T8
PTAVNLSDASTK	1	1	| A0A6I9RQ19
LAQLVVELLPHVLQK	2	2	| A0A6I9QK73 | A0A6I9QFW5
AASSDGIALVAPDTSPR	2	1	| A0A6I9S714
NFEEACK	1	1	| A0A6I9S714
AFSNYLGSNK	1	1	| A0A6I9S714
DGATDPTFLYFAYGLK	3	3	| B3TM15 | A0A6I9S6L8 | Q5J907
AEEIIK	1	2	| A0A6I9SG91 | A0A6I9RPJ3
EVDEQM[15.9949]INVQNK	2	13	| A0A6I9RH74 | A0A6I9SJ21 | A0A6I9QB12 | A0A6I9RBX3 | A0A6I9RIL7 | A0A6I9QG66 | A0A6I9Q9B8 | A0A6I9RYT9 | A0A6I9QGI6 | A0A6I9QIG6 | A0A6I9R7H9 | A0A6I9SEC3 | A0A6I9RZQ4
INVYYNEASGGR	1	4	| A0A6I9QB12 | A0A6I9RBX3 | A0A6I9RIL7 | A0A6I9SEC3
EIVDLCLDR	1	7	| A0A6I9SEF8 | A0A6I9SGR1 | A0A6I9S9B1 | A0A6I9RZF9 | A0A6I9RA73 | A0A6I9S345 | A0A6I9SG99
TGLSIDPDDK	1	2	| A0A6I9RB16 | A0A6I9RAZ9
VVLIGDSGVGK	2	11	| A0A6I9R2C9 | A0A6I9QUS8 | A0A6I9Q8P1 | A0A6I9QW05 | A0A6I9R1P2 | A0A6I9QG51 | A0A6I9RDV9 | A0A6I9QNE9 | A0A6I9RYJ7 | A0A6I9RGD8 | A0A6I9RDY0
FQTTQEK	2	2	| A0A6I9QQK9 | A0A6I9QMQ4
FIDTSSK	1	2	| A0A6I9QQK9 | A0A6I9QMQ4
QHSTASTSQSGSSAHQSVGK	1	1	| A0A6J0PHH6
PVGAGNPGRP	1	2	| A0A6I9R5B7 | A0A6I9S650
MGAVEGYR	1	4	| A0A6I9QVP3 | A0A6I9RCC8 | A0A6I9RHL5 | A0A6I9Q8K7
AAAPPLPK	1	1	| A0A6I9RH44
AAGADEAAVPVVK	1	1	| A0A6I9RH44
VFAAAAASASPGNAAAAGR	1	1	| A0A6I9RH44
SEFQSNIK	1	2	| A0A6J0PP21 | A0A6I9S451
LEGGGVASGGLR	1	2	| A0A6I9RQI5 | A0A6I9QR41
INKPPISLK	1	2	| A0A6I9QSX0 | A0A6I9RSK9
GAQHGVSQM[15.9949]IS	1	1	| A0A6I9RNC6
ECEEPAVGSEK	2	1	| A0A6I9RE01
VKPGTVPVCH	1	1	| A0A6I9RE01
VEAVAVCHTDTK	1	1	| A0A6I9RE01
VNQAIYLLTTGAR	1	4	| A0A6J0PFM3 | A0A6I9QGJ0 | B3TLN7 | A0A6I9QJ63
IGSAGVVR	1	4	| A0A6J0PFM3 | A0A6I9QGJ0 | B3TLN7 | A0A6I9QJ63
HATYLPH	1	3	| A0A6I9QGJ0 | B3TLN7 | A0A6I9QJ63
EDLKEVTHK	1	2	| A0A6I9RVW9 | A0A6I9RVH4
ALAEQLFDDENLLIR	2	2	| A0A6I9R051 | A0A6I9RKI1
EKYEGHHGVR	1	2	| A0A6I9R051 | A0A6I9RKI1
KVESASGDTNFQALK	1	2	| A0A6I9R051 | A0A6I9RKI1
SAPLPMSPLESLASSAVR	1	1	| A0A6I9SAH5
ELDLAHPAAK	2	2	| A0A6I9RC65 | A0A6I9RG57
SEEHGQTDEGQHEK	4	1	| Q9M595
VSPVTGYIDYDKLEEK	1	2	| A0A6I9QFE2 | A0A6I9QRS1
YSEGM[15.9949]PGNR	3	2	| A0A6I9QFE2 | A0A6I9QRS1
VGLM[15.9949]VQQK	1	1	| A0A6I9QYM1
KSEEEVEGEK	3	1	| A0A6I9QPH0
GAEASPEDQER	1	1	| A0A6I9RH52
TLTDNM[15.9949]VVGVSK	1	1	| A0A6I9QEK1
IELTHAR	1	1	| A0A6I9RZZ1
VLITNSEGNAAAASAAAK	2	1	| A0A6I9RZZ1
IVAEHFVALQASK	2	1	| A0A6I9RZZ1
ALQLVVSECKPK	1	3	| A0A6J0PJP4 | A0A6I9S6A2 | A0A6I9R721
AHFEFMNK	1	2	| A0A6I9SFN1 | A0A6J0PRD1
SCHHELETAR	1	2	| A0A6I9SFN1 | A0A6J0PRD1
TPQTCPANLEAK	1	2	| A0A6I9SFN1 | A0A6J0PRD1
LAHEPEEFVK	1	3	| A0A6I9RIP7 | A0A6I9RJ66 | A0A6I9RJ58
VVVQGPGPGPR	1	5	| A0A6I9Q901 | A0A6I9QEJ3 | A0A6I9QLH8 | A0A6I9QDN8 | A0A6J0PNZ7
YHGHSM[15.9949]SDPGSTYR	1	4	| A0A6I9QQY0 | A0A6I9RM16 | A0A6I9RN61 | A0A6I9RL52
ASALIQHEWRPK	1	3	| A0A6I9RU52 | A0A6I9RET0 | A0A6I9RE34
AYTAGPPACK	1	1	| A0A6J0PRA4
SIQETSGATVR	1	1	| A0A6I9R3C7
HAYVDPNDPTK	1	2	| A0A6I9QIN5 | A0A6I9QIR1
DAPSANAAPK	1	1	| A0A6J0PDI0
NTGVKPEILK	2	2	| A0A6I9R929 | A0A6I9RBJ0
VPGGGTHR	1	2	| A0A6I9RBC4 | A0A6I9S177
QIGAYPDAEK	1	2	| A0A6I9RBC4 | A0A6I9S177
LGM[15.9949]KPAEAISNVK	1	1	| A0A6I9QSM2
PLNSQAANEAEK	1	1	| A0A6I9QGL0
VVDSMTDNLRPTR	1	4	| A0A6I9QMI9 | A0A6I9RQ67 | A0A6I9QGF4 | A0A6I9QGD9
EAFTSYGEVVEAR	1	3	| A0A6J0PQQ1 | A0A6I9S234 | A0A6I9S8A8
LFVGGLSYGTDDQSLR	1	3	| A0A6J0PQQ1 | A0A6I9S234 | A0A6I9S8A8
SRYEETAR	1	7	| A0A6I9RL15 | A0A6J0PF22 | A0A6I9QPN2 | A0A6J0PFG9 | A0A6I9QS22 | A0A6J0PM78 | B3TLV3
VPGVTDLGLVPR	1	1	| A0A6I9RSD5
NDEELGK	1	5	| A0A6I9RFA9 | A0A6I9SMJ3 | A0A6I9SDM8 | A0A6I9QAH0 | A0A6I9RN42
FRPGTVALR	1	5	| A0A6I9R841 | A0A6I9R2B8 | B3TM40 | A0A6I9RLX0 | A0A6I9QX79
ILRPPK	1	2	| A0A6I9RT08 | B3TLX3
DPAAVNEELR	1	1	| A0A6I9RL42
LCISGYLDSAK	4	1	| A0A6I9R433
TAVNIAPWILTVGASTIDR	1	1	| A0A6I9R433
APEILKPDVIAPGVN	2	1	| A0A6I9R433
GAGHVDPNK	1	1	| A0A6I9R433
AIQTGSVDLPQK	1	1	| A0A6I9S844
ASPPQQQQVEEER	4	1	| A0A6I9S730
VAVASSADR	3	1	| A0A6I9S730
PQQQQVEEER	2	1	| A0A6I9S730
GVTGFDPEAAK	2	1	| A0A6I9S730
ENPGCLFIATNR	4	2	| A0A6I9RVS3 | A0A6I9RQ80
LDHFSFAELPSFQQR	1	1	| A0A6I9SHI7
DPIAIGAFAAM[15.9949]EK	1	2	| A0A6J0PDQ3 | A0A6I9QN56
LVPGSSEGGAAVFK	3	1	| A0A6I9RWL2
GTTQQVEVQVR	4	1	| A0A6I9RWL2
AEQTGEQLVR	1	2	| A0A6I9RWL2 | A0A6I9RJ59
LLMQTCQEAK	1	1	| A0A6I9RQE1
AIAIHLASLGAR	5	1	| A0A6I9SAW3
NPTPAPTEALTLLNGK	1	2	| A0A6I9SH60 | A0A6I9RKP4
VEFLGQNIDLSPFK	1	2	| A0A6I9SH60 | A0A6I9RKP4
AFSQFGEVVESK	1	1	| A0A060ID42
LTVVEVDPGVR	3	1	| A0A6I9RG83
WGNDNTVYTEIR	1	1	| A0A6I9R4N9
TISGADEILK	1	1	| B3TLY8
ASMGGYISSQTVK	1	2	| A0A6I9Q8W6 | A0A6J0PFA4
GGHVDWHIHDER	10	1	| A0A6I9QI64
RAEGGFLGADVILK	3	1	| A0A6I9QI64
LEEGPPVR	1	1	| A0A6I9QI64
MYFGEFQMLDINGTR	1	1	| A0A6I9QI64
NIAM[15.9949]GYVK	2	1	| A0A6I9QI64
LVIADVAGLR	1	1	| A0A6I9QI64
TAPEYRPK	1	2	| A0A6I9S2Y0 | A0A6J0PQK8
EALNIHK	2	1	| A0A6I9S2Y0
IANLAGNK	4	2	| A0A6I9RVI2 | A0A6I9QER0
IEEELGDAAVYAGAK	5	2	| A0A6I9QJV9 | A0A6I9QER0
MGVEVYHHLK	13	2	| A0A6I9RVI2 | A0A6I9QER0
M[15.9949]GVEVYHHLK	6	2	| A0A6I9RVI2 | A0A6I9QER0
TYDLNFKEENNDGSQK	5	3	| A0A6I9RVI2 | A0A6I9QJV9 | A0A6I9QER0
DGGSDYLGK	5	2	| A0A6I9RVI2 | A0A6I9QER0
QIFDSR	3	2	| A0A6I9RVI2 | A0A6I9QER0
AGWGVMTSHR	2	3	| A0A6I9RVI2 | A0A6I9QJV9 | A0A6I9QER0
DLGLLVENASVEQLGTAR	4	2	| A0A6I9R1C0 | A0A6I9R6Y7
GYVSPQFVTNPEK	6	3	| A0A6I9R1C0 | A0A6I9S1Z5 | A0A6I9R6Y7
LANAVGVTLGPR	6	5	| A0A6I9R1C0 | A0A6I9SBS5 | A0A6I9S1Z5 | A0A6I9R6Y7 | A0A6I9SBX2
TSLQAGVEK	2	2	| A0A6I9R1C0 | A0A6I9R6Y7
ALLQDIAIVTGAEFQAK	1	2	| A0A6I9R1C0 | A0A6I9R6Y7
DKLEDADECLGADIVQK	1	2	| A0A6I9R1C0 | A0A6I9R6Y7
PMENAGAALIR	1	5	| A0A6I9R1C0 | A0A6I9SBS5 | A0A6I9S1Z5 | A0A6I9R6Y7 | A0A6I9SBX2
KVTISQNSTTIIADAATK	1	4	| A0A6I9R1C0 | A0A6I9SBS5 | A0A6I9R6Y7 | A0A6I9SBX2
EIAFDQISR	3	2	| A0A6I9SBS5 | A0A6I9SBX2
SQICM[15.9949]VGDR	4	1	| A0A6I9RQ80
SQICMVGDR	5	1	| A0A6I9RQ80
KVYVIGEDGILK	4	1	| A0A6I9RQ80
STMGASSAVR	3	1	| A0A6I9RQ80
LDTDILFGQNGGCK	2	1	| A0A6I9RQ80
PSTFMMDYLSNK	1	1	| A0A6I9RQ80
GDSLIDGVPETLDM[15.9949]LR	2	1	| A0A6I9RQ80
VGSLCGSTQR	2	1	| A0A6I9RQ80
VQYGTLCIR	1	1	| A0A6I9RQ80
LVFVTNNSTK	1	1	| A0A6I9RQ80
YYM[15.9949]AENK	3	1	| A0A6I9R2K3
YTGEGESEESKK	12	1	| A0A6I9R2K3
TAAYYQQGAR	6	1	| A0A6I9R2K3
AM[15.9949]DESNATCGK	1	3	| A0A6I9QQN9 | A0A6I9R2K3 | A0A6I9RRL9
ALQNTCLK	6	3	| A0A6I9QQN9 | A0A6I9R2K3 | A0A6I9RRL9
TIASPGR	4	2	| A0A6I9QQN9 | A0A6I9R2K3
LDGDHGIER	2	3	| A0A6I9QQN9 | A0A6I9R2K3 | A0A6I9RRL9
RGILAM[15.9949]DESNATCGK	1	3	| A0A6I9QQN9 | A0A6I9R2K3 | A0A6I9RRL9
LKPSMVTPGAECK	1	3	| A0A6I9QQN9 | A0A6I9R2K3 | A0A6I9RRL9
AGSNDESWCQGLDGLASR	3	3	| A0A6I9QQN9 | A0A6I9R2K3 | A0A6I9RRL9
ILLDGDHGIER	1	3	| A0A6I9QQN9 | A0A6I9R2K3 | A0A6I9RRL9
SPGYYDGR	8	2	| A0A6I9QWA6 | A0A6I9RNX5
FETLSYLPPLSIEALLK	1	2	| A0A6I9QWA6 | A0A6I9RNX5
KFETLSYLPPLSIEAL	1	2	| A0A6I9QWA6 | A0A6I9RNX5
PLDYESLNENVK	5	2	| A0A6I9RK92 | A0A6I9RMM8
EVQLVSFHTVSK	1	2	| A0A6I9RK92 | A0A6I9RMM8
EELIDCLGTIAQSGTSK	5	2	| A0A6I9RJX4 | A0A6I9SGG1
TM[15.9949]TTTHSYTGDQR	6	2	| A0A6I9SED4 | A0A6I9R652
DSPLDVVAINDTGGVK	5	1	| A0A6I9SED4
KVLITAPGK	6	1	| A0A6I9SED4
AEEVNAAFR	1	1	| A0A6I9SED4
TTTHSYTGDQR	9	2	| A0A6I9SED4 | A0A6I9R652
VM[15.9949]GDDM[15.9949]VK	1	2	| A0A6I9SED4 | A0A6I9R652
QASHLLK	1	1	| A0A6I9SED4
HIQAGAK	1	2	| A0A6I9SED4 | A0A6I9R652
YNDENTVSFVTLNK	3	2	| A0A6I9QE56 | A0A6I9RMJ6
M[15.9949]LVIGSEPPYK	2	2	| A0A6I9QE56 | A0A6I9RMJ6
ALVCLAEDELR	5	1	| A0A6I9SGQ2
DITIDPSTALSAR	1	1	| A0A6I9SGQ2
AVEYEYSEQNLADK	6	2	| A0A6I9QZ03 | A0A6J0PK65
DDGTTSTDFIEAWVK	5	1	| A0A6I9RF67
TIATAVEM[15.9949]EPVER	3	1	| A0A6I9RF67
FM[15.9949]VFACADSR	6	3	| A0A6I9SBL5 | A0A6I9RF67 | A0A6J0PKB3
NIANMVPPYDQTK	5	2	| A0A6I9RF67 | A0A6J0PKB3
SAIEYAVIHLK	1	2	| A0A6I9RF67 | A0A6J0PKB3
EAVNVSLQNLLTYPFVK	1	2	| A0A6I9RF67 | A0A6J0PKB3
FSTTPLK	4	1	| A0A6I9SG82
VLNVEK	3	1	| A0A6I9SG82
M[15.9949]VDVLVGQNIM[15.9949]PGIK	5	1	| A0A6I9QQN9
MVDVLVGQNIM[15.9949]PGIK	4	1	| A0A6I9QQN9
SFEVSQK	4	1	| A0A6I9QQN9
EGMYVK	4	2	| A0A6I9QQN9 | A0A6I9RRL9
EGM[15.9949]YVK	5	2	| A0A6I9QQN9 | A0A6I9RRL9
THLVTTPGSGFGPGGEGFIR	3	2	| A0A6I9QE26 | A0A6I9QDE3
IEECKK	1	1	| A0A6I9QWA6
FIAYKPPSY	1	1	| A0A6I9QWA6
MFGCNDATQVAK	1	1	| A0A6I9QWA6
M[15.9949]FGCNDATQVAK	3	1	| A0A6I9QWA6
EAADIISK	3	1	| A0A6I9R6H6
LRPDDKFEFAEPTK	10	1	| A0A6I9SGG1
AAVADKEAEEASGEK	2	1	| A0A6I9SGG1
NDPSSDEAKR	2	1	| A0A6I9SGG1
TM[15.9949]ILGEAVSK	4	2	| A0A6I9QJU7 | A0A6I9RJI9
SGVLLVAHEK	3	1	| A0A6I9QJU7
LVITPSK	4	2	| A0A6I9QJU7 | A0A6I9RJI9
VFTPSVIEPSFGIGR	2	2	| A0A6I9QJU7 | A0A6I9RJI9
NEISPR	1	2	| A0A6I9QJU7 | A0A6I9RJI9
ALGGTITGADKK	10	4	| A0A6I9QGX7 | A0A6J0PC38 | A0A6I9S1C1 | A0A6I9QHK1
AGELCR	4	5	| A0A6I9QGX7 | A0A6J0PC38 | A0A6I9S1C1 | A0A6I9SA97 | A0A6I9QHK1
ILHEQYPALK	3	3	| A0A6I9QFK8 | A0A6I9QA19 | A0A6I9QGP4
YNLGEGLEK	1	1	| A0A6I9S4W3
DVESASTQAK	1	1	| A0A6I9S4W3
GQNLVGTVK	1	1	| A0A6I9S4W3
IADDDVILVK	1	2	| A0A6I9R2Z1 | A0A6I9S5B2
ADLPGVK	5	6	| A0A6I9QX31 | A0A6I9QX36 | A0A6I9RG45 | A0A6I9RFU6 | A0A6I9QYA7 | A0A6I9R1M0
EEEKKPEVK	1	1	| A0A6I9QX31
KVSPEVVAEYTVR	1	1	| A0A6I9QQ68
CAEVTER	3	2	| A0A6I9QQ68 | A0A6I9SAL5
TWAGKEENVEK	1	1	| A0A6I9QQ68
LTGM[15.9949]AFR	3	6	| A0A6I9RQ03 | A0A6I9QSF6 | A0A6I9QP90 | A0A6I9SL92 | A0A6I9QIX0 | Q2XQF4
DAIKEESEGK	4	1	| A0A6I9RQ03
YDTVHGK	6	3	| A0A6I9QIX0 | Q2XQF4 | A0A6I9QDX5
VVGVNEHEYK	1	4	| A0A6I9QP90 | A0A6I9QIX0 | Q2XQF4 | A0A6I9QDX5
ESDM[15.9949]EVVTTDTVR	3	1	| A0A6J0PGW7
VVDSSHPDFK	3	1	| A0A6J0PGW7
AGFHEICSPK	1	3	| A0A6J0PDH5 | A0A6I9QPJ5 | A0A6J0PGW7
AIVAGSAVFGAK	1	1	| A0A6I9RHF8
KGVEQGPQIDEEQFNK	6	2	| A0A6I9QQS7 | A0A6I9QW15
SGVDSGATLQAGGDR	9	2	| A0A6I9QQS7 | A0A6I9QW15
AVVTPIK	3	3	| A0A6I9QQS7 | A0A6I9QW15 | A0A6I9RLB5
NLDTANTLM[15.9949]R	1	1	| A0A6I9QQS7
IHGLVVPADGPH	2	3	| A0A6I9QQS7 | A0A6I9RL07 | A0A6I9QW15
PQGGEAVAVGEGR	5	1	| A0A6I9RV38
DLKPLNDR	4	3	| A0A6I9RV38 | A0A6I9S5A0 | A0A6I9R0A2
TITPGSTVLYSK	1	1	| A0A6I9RV38
SKPQGGEAVAVGEGR	1	1	| A0A6I9RV38
AAHPDWSPAAVR	1	2	| A0A6I9QBZ7 | A0A6I9QAV5
ALSEGLCLADR	1	1	| A0A6I9RYD7
LLESHLIPSATAVESK	1	1	| H6TNP2
M[15.9949]VNHFVQEFK	5	3	| A0A6J0PIS2 | A0A6J0PIZ9 | A0A6I9S4X6
YKAEDEEHKK	3	2	| A0A6J0PIS2 | A0A6I9R685
KDISGNPR	2	5	| A0A6J0PIS2 | A0A6J0PIZ9 | A0A6I9S4X6 | A0A6I9R685 | A0A6I9S4Y0
ALSNQHQVR	3	4	| A0A6I9RYW2 | A0A6J0PHM3 | A0A6I9R0Q2
GMAAVEK	1	2	| A0A6J0PIN1 | A0A6I9R2J1
TTGHSVTSPDDTAEK	7	1	| A0A6I9RZX8
KYTEVKPALTN	1	2	| A0A6I9R4Y7 | A0A6I9RUT6
M[15.9949]SPPELLK	4	1	| A0A6I9S827
VVADLAK	6	1	| A0A6I9S827
KPLDIWLASHGTDK	2	1	| A0A6I9S827
AVVVEEDGAK	3	2	| A0A6I9QKF5 | A0A6I9QKF1
AISSSSAYDEQFR	5	3	| A0A6I9QNX4 | A0A6J0PL58 | A0A6I9SEH1
ANDQYLPPFVIVDESGK	1	2	| A0A6I9R6D2 | A0A6I9R8Z0
WQTLSGNAPAIIAK	3	1	| A0A6I9QQE6
VIVNYISSPEVNFLR	2	1	| A0A6I9QQE6
KPEEVTKEEYASFYK	1	1	| A0A6I9S7C0
AM[15.9949]GIM[15.9949]NSFINDIFEK	6	6	| A0A6J0PR51 | A0A6I9R4W2 | A0A6I9QAQ7 | A0A6I9R6S8 | A0A6I9SDM3 | A0A6I9R917
EGELCSWVPVQAPWLR	1	1	| A0A6I9QEF4
LETESLLDSR	1	1	| A0A6I9SDZ2
SDLLPHFETDAVDPK	1	1	| A0A6I9SDZ2
DGHQVTLFTR	1	1	| A0A6I9SDZ2
VGIANQTTMLK	1	2	| A0A6I9QHC7 | A0A6I9QJ88
GETEEIGK	1	2	| A0A6I9QHC7 | A0A6I9QJ88
AVQIAYEAR	1	2	| A0A6I9QHC7 | A0A6I9QJ88
SPNTFDNK	2	2	| A0A6I9RQV5 | A0A6I9QK59
M[15.9949]GQLSVLTGDQGEIR	1	2	| A0A6I9RQV5 | A0A6I9QK59
DLSQADFGR	2	3	| A0A6I9Q9A1 | A0A6I9QPS1 | A0A6I9QHH7
VAALHLGK	4	3	| A0A6I9Q9A1 | A0A6I9QPS1 | A0A6I9QHH7
VAVVCGYGDVGK	5	3	| A0A6I9Q9A1 | A0A6I9QPS1 | A0A6I9QHH7
ATDVM[15.9949]IAGK	2	3	| A0A6I9Q9A1 | A0A6I9QPS1 | A0A6I9QHH7
KVYVLPK	1	3	| A0A6I9Q9A1 | A0A6I9QPS1 | A0A6I9QHH7
KLSFSEVNEK	6	1	| A0A6I9SGJ5
AVGSGHVNPTK	1	1	| A0A6I9SGJ5
SAHPDWSPAAIK	2	4	| A0A6I9R4D9 | A0A6I9R2L7 | A0A6I9R8V1 | A0A6I9SGJ5
TLLEDVKK	11	2	| A0A6I9QIM7 | A0A6I9S7T1
GANLDM[15.9949]LAM[15.9949]K	5	1	| A0A6I9S7T1
SPAVPALTK	6	1	| A0A6I9S7T1
GANLDM[15.9949]LAMK	3	1	| A0A6I9S7T1
TTPM[15.9949]IPSR	1	2	| A0A6I9QIM7 | A0A6I9S7T1
AIAPDFR	4	2	| A0A6I9RVB3 | A0A6I9R2C6
SLTDEEINQLQGR	1	1	| A0A6I9QUE6
LGVELHR	2	2	| A0A6I9QUE6 | A0A6I9QSH5
DNHPIGILK	1	2	| A0A6I9QUE6 | A0A6I9QSH5
TFTTAETM[15.9949]LNAR	1	1	| A0A6I9SFC5
SAGEILEGQLK	2	1	| A0A6I9R5F1
VLHNYHGQTSGLDSDILK	5	1	| A0A6I9R5F1
IPAGPQIVK	2	8	| A0A6I9SAW1 | A0A6I9SAG1 | A0A6I9S9N5 | A0A6J0PRE7 | A0A6I9SAK9 | A0A6I9SAN3 | A0A6I9SAE8 | A0A6I9SAC2
GGCFLTDHFPSATK	5	1	| A0A6I9SI64
ALEALKPELK	2	1	| A0A6I9SCI9
AYLPVTEILDGEEIDR	1	1	| A0A6I9RM07
EPVNPR	1	1	| A0A6I9QCT8
TEASCAPQQSGHHR	1	1	| A0A6I9QI90
NSADPGDAVPVGR	1	2	| A0A6I9SPD4 | A0A6I9SHM0
ELLSGEK	2	3	| A0A6I9R8C1 | A0A6I9QEX0 | A0A6I9R5S2
EGLLQLPSDK	2	2	| A0A6I9QEX0 | A0A6I9R5S2
EDKPEPPEEGRLPNATK	13	1	| A0A6I9R5S2
EVLQYAAQNK	1	2	| A0A6I9S014 | A0A6I9S170
SNLAPLR	3	1	| A0A6I9QSQ9
TPAGEKPAR	5	1	| A0A6I9R4U7
KM[15.9949]DATAEELTEEK	2	1	| A0A6I9R4U7
KEFAPSIPGK	1	1	| A0A6I9R4U7
HSSTQYPDVNHATVK	1	1	| A0A6I9R4U7
VLLVTPTEVQER	1	1	| A0A6I9SFK5
VSSIM[15.9949]NDKDEESK	9	1	| A0A6I9QDJ8
MVM[15.9949]PGDR	1	2	| A0A6I9QDJ8 | A0A6I9QRI4
M[15.9949]VMPGDR	1	2	| A0A6I9QDJ8 | A0A6I9QRI4
LPDAAAHQR	2	1	| A0A6I9RLK6
LPSFNK	1	4	| A0A6I9S6J5 | A0A6I9SF21 | A0A6I9R6X3 | A0A6J0PJ52
YGLGEENAAK	1	1	| A0A6I9SFR3
ESGATM[15.9949]DVVAAQTK	5	1	| B3TLL4
GGAFTGEVSAEM[15.9949]LK	3	1	| B3TLL4
TGEVSAEM[15.9949]LK	2	1	| B3TLL4
AAYALSQNLK	3	2	| A0A6I9SD38 | A0A6I9S0B7
IDISAQNCWVGK	3	1	| A0A6I9S0B7
RHIIGEDDQFIGK	6	1	| A0A6I9S0B7
NISAEVASSTR	5	1	| A0A6I9S0B7
QEDIDGFLVGGASLK	1	2	| A0A6I9SD38 | A0A6I9S0B7
GGAFTGEISAEQLIDM[15.9949]GCK	1	1	| A0A6I9S0B7
HPYNSLGGGVNEVASGYSK	4	1	| A0A6I9RVP9
SLGPAVIYNNK	1	1	| A0A6I9RVP9
YINQLSNM[15.9949]R	4	1	| A0A6I9RFT6
ELAGVTIPSER	1	2	| A0A6I9R2Y4 | A0A6J0PJH9
EPESESQLK	3	2	| A0A6J0PKU1 | A0A6J0PIT6
GAIPSLPNESEVVQLLER	2	1	| A0A6I9QIP1
GSQYGVQLESAVR	2	2	| A0A6I9R9D7 | A0A6I9RRR6
NIIEHLGNWK	3	1	| A0A6I9R9D7
YKETGPDLLR	6	2	| A0A6I9S6P5 | A0A6I9R7H0
VLDVYEDR	5	1	| A0A6I9S6P5
ADLVTAR	1	1	| A0A6I9S6P5
VVAALNEK	3	1	| A0A6I9S6P5
PLLGGTTDPAVVEK	4	1	| A0A6I9S6P5
IKPLLGGTTDPAVVEK	1	1	| A0A6I9S6P5
IGETTDQTAVER	2	1	| A0A6I9R7H0
GIDFELVPVNLR	1	1	| A0A6I9R7H0
ELASMLEDLKPR	1	1	| A0A6J0PJK8
[truncated: 3,184 more rows]
