# Supplementary material for: Insights from a Multi-Omics Integration (MOI) Study in Oil Palm (Elaeis guineensis Jacq.) Response to Abiotic Stresses: Part Two—Drought
Source: Plants (Basel). 2022 Oct 20;11(20):2786. doi: 10.3390/plants11202786 (PMC9611107; doi:10.3390/plants11202786)
Supplement: Supplementary file 1 [file plants-11-02786-s001.zip › Leão et al_Supplementary Table S3.xlsx]

## Sheet: Table S3
Supplemental Table S3: List of all proteins confidently identified in oil palm conditions.
Entry	Length	Unique peptides	MolWt	Peptide sequence count	Spectral count	Coverage	Description	Gene
A0A6I9RF67	266	20	28865.8	39	115	0.609	Carbonic anhydrase	LOC105048068
B3TM23	265	0	29891.3	2	5	0.0642	40S ribosomal protein S4	LOC105054584
A0A6I9SGQ9	634	0	69745.9	2	7	0.0315	Succinate dehydrogenase [ubiquinone] flavoprotein subunit, mitochondrial	LOC105060729
A0A6I9R2J1	312	4	34170.5	13	39	0.3109	salutaridine reductase isoform X1	LOC105042875
A0A6I9QUE6	454	1	51902.2	4	5	0.0903	Phenylalanyl-tRNA synthetase	LOC105039813
A0A6I9QSH5	451	0	51613.9	3	4	0.0621	Phenylalanyl-tRNA synthetase	LOC105039813
A0A6I9QEJ1	265	0	29863.3	2	5	0.0642	40S ribosomal protein S4	LOC105034384
A0A6I9QDY7	1066	1	110588.3	1	1	0.015	ubiquitin-like domain-containing protein CIP73	LOC105033861
A0A6J0PIN1	248	0	26824.9	8	20	0.2661	(-)-isopiperitenone reductase isoform X2	LOC105042875
A0A6I9QE51	622	1	70081.1	1	1	0.0129	pentatricopeptide repeat-containing protein At1g80270, mitochondrial	LOC105034235
A0A6I9SCI5	391	0	42666.1	1	1	0.023	ATPase ARSA1	LOC105056597
A0A6I9RYB9	235	1	25927.2	1	1	0.0468	peroxisomal membrane protein 11-5	LOC105054145
A0A6I9SFM7	600	1	66350.1	1	1	0.0183	probable nucleolar protein 5-2	LOC105057716
A0A6I9QZW9	804	14	89885.3	14	25	0.1791	Prolyl endopeptidase	LOC105042585
A0A6J0PL33	380	0	39920.3	1	1	0.0316	Thioredoxin reductase	LOC105049482
A0A6J0PKB3	201	6	22365.4	25	88	0.6866	Carbonic anhydrase	LOC105047151
B3TM21	265	0	29833.3	1	4	0.0377	40S ribosomal protein S4	LOC105057494
A0A6I9SNI5	618	0	67900.8	2	7	0.0324	Succinate dehydrogenase [ubiquinone] flavoprotein subunit, mitochondrial	LOC105060729
A0A6I9QSU8	571	1	60204.7	1	1	0.021	dihydrolipoyl dehydrogenase 2, chloroplastic	LOC105039925
A0A6I9SBL5	201	0	22440.1	6	21	0.1045	Carbonic anhydrase	LOC105056288
A0A6I9SIK7	364	0	39736.1	1	2	0.0385	Dihydrolipoyllysine-residue succinyltransferase	LOC105061406
A0A6I9SG82	197	8	21022.9	8	27	0.4467	Glutaredoxin-dependent peroxiredoxin	LOC105060441
A0A6I9QP04	208	1	23382.3	1	1	0.0481	uncharacterized protein LOC105037236 isoform X2	LOC105037236
A0A6I9SHB2	443	0	48791.9	1	2	0.0316	Dihydrolipoyllysine-residue succinyltransferase	LOC105061406
A0A6I9S730	1099	5	119816	5	14	0.03	LOW QUALITY PROTEIN: protein SUPPRESSOR OF QUENCHING 1, chloroplastic	LOC105057332
A0A6I9S750	951	6	105331.4	6	19	0.0557	LOW QUALITY PROTEIN: probable glutamyl endopeptidase, chloroplastic	LOC105057354
A0A6I9SCH6	635	1	71310.3	6	8	0.0976	Beta-galactosidase	LOC105056588
A0A6I9SDV1	170	0	16876.4	2	11	0.0882	Plastocyanin	LOC105059670
A0A6I9RAC6	1905	1	204289.3	1	1	0.0084	E3 ubiquitin-protein ligase UPL3	LOC105044042
A0A6I9QWA6	180	17	20138.1	21	73	0.5	Ribulose bisphosphate carboxylase small subunit	LOC105041203
A0A6I9RNX5	180	0	20274.2	5	17	0.25	Ribulose bisphosphate carboxylase small subunit	LOC105048437
A0A6J0PFN6	383	0	41504.2	4	14	0.1175	L-ascorbate peroxidase	LOC105038429
A0A6I9RQU6	358	0	37852	4	5	0.0726	Thiamine thiazole synthase, chloroplastic	LOC105051965
A0A6I9R4L5	146	0	15417.3	1	1	0.0616	photosystem I reaction center subunit VI, chloroplastic	LOC105044241
A0A6I9S0U1	170	1	16788.3	3	12	0.1294	Plastocyanin	LOC105055143
A0A6I9R8X4	574	1	64684.7	3	3	0.0401	hsp70-Hsp90 organizing protein	LOC105043585
A0A6I9RBF8	523	3	58483.2	3	13	0.0707	Carboxypeptidase	LOC105044448
A0A6I9QZ35	261	1	26887.3	1	1	0.0421	late embryogenesis abundant protein D-34	LOC105042294
A0A6I9RF61	623	0	69030.7	5	6	0.0803	Malic enzyme	LOC105048056
A0A6I9RNZ8	390	5	42393.9	11	22	0.2538	Fructose-bisphosphate aldolase	LOC105048474
A0A6I9R2K3	396	10	42695.9	39	139	0.4773	Fructose-bisphosphate aldolase	LOC105043516
A0A6I9SED4	404	17	42959.5	31	123	0.4703	Glyceraldehyde-3-phosphate dehydrogenase	LOC105060347
A0A6I9R074	235	4	26394.5	10	22	0.3021	small heat shock protein, chloroplastic	LOC105042708
A0A6I9QIR4	461	0	49996.9	1	7	0.0325	Elongation factor Tu	LOC105035404
A0A6I9SJG0	458	0	49762.8	1	7	0.0328	Elongation factor Tu	LOC105061480
A0A6I9R5J1	409	4	45372.1	17	69	0.3447	Phosphoribulokinase	LOC105043976
A0A6I9RNB9	333	0	38125.9	1	1	0.018	uncharacterized protein LOC105048213 isoform X1	LOC105048213
A0A6I9RG86	292	0	33575.3	1	1	0.0205	uncharacterized protein LOC105048213 isoform X2	LOC105048213
A0A6I9R221	237	0	26546.3	7	20	0.1224	small heat shock protein, chloroplastic isoform X1	LOC105042706
A0A6I9QIM4	394	1	44190.5	1	2	0.0228	UDP-D-apiose/UDP-D-xylose synthase 2	LOC105036181
A0A6I9RGA1	636	0	70565.4	5	6	0.0786	Malic enzyme	LOC105048056
A0A6I9S7H9	459	0	49764.9	1	7	0.0327	Elongation factor Tu	LOC105057792
A0A6I9QBK6	151	0	17111.3	1	3	0.0795	40S ribosomal protein S15	LOC105033079
A0A6I9R2L2	389	0	43145.5	9	22	0.2031	probable serine protease EDA2 isoform X4	LOC105043517
A0A6I9SGP9	414	0	46224.4	4	20	0.0821	Phosphopentokinase	LOC105061178
A0A6I9R5D3	514	0	55400.8	1	1	0.0195	Pyruvate kinase	LOC105042489
A0A6I9RRL9	388	11	41974.4	41	135	0.5361	Fructose-bisphosphate aldolase	LOC105051883
A0A6I9QW97	390	2	42335.9	8	12	0.2128	Fructose-bisphosphate aldolase	LOC105041129
A0A6I9QJ29	198	1	21843.1	1	1	0.0556	uncharacterized protein LOC105035473	LOC105035473
A0A6I9QQN9	388	9	41993.4	40	143	0.5515	Fructose-bisphosphate aldolase	LOC105038393
A0A6I9R2J2	482	0	53994.9	13	38	0.2365	probable serine protease EDA2 isoform X1	LOC105043517
A0A6I9RS35	153	0	17372.5	1	3	0.0784	40S ribosomal protein S15	LOC105049514
A0A6I9R6V2	720	0	78319.9	1	1	0.0139	3-hydroxyacyl-CoA dehydrogenase	LOC105045176
A0A6I9R8R7	444	0	49667.3	12	36	0.2387	probable serine protease EDA2 isoform X3	LOC105043517
B3TLS1	153	0	17334.4	1	3	0.0784	40S ribosomal protein S15	LOC105052896
A0A6I9RL07	543	0	58981.2	6	20	0.1234	aldehyde dehydrogenase family 2 member B7, mitochondrial	LOC105050327
A0A6I9SBB1	401	8	42381.4	25	95	0.5187	Phosphoglycerate kinase	LOC105056157
A0A6I9QUQ2	363	0	40090.3	2	2	0.0468	Protein disulfide-isomerase	LOC105039915
A0A6I9Q9M6	236	3	26197.3	3	7	0.1483	dehydrin DHN1	LOC105032477
A0A6I9R8Z0	559	0	61107.1	19	42	0.2826	Phosphoglycerate mutase (2,3-diphosphoglycerate-independent)	LOC105046041
A0A6I9QGG8	422	0	45720	16	49	0.3009	D-fructose-1,6-bisphosphate 1-phosphohydrolase	LOC105035321
A0A6I9SD54	661	0	72727	2	3	0.0333	beta-fructofuranosidase 1	LOC105059505
A0A6I9QH48	413	0	44825.6	16	49	0.3075	D-fructose-1,6-bisphosphate 1-phosphohydrolase	LOC105035321
A0A6I9RJE5	563	1	60008.4	16	44	0.2895	ATP synthase subunit beta	LOC105047073
A0A6I9S5X4	559	0	61270	12	31	0.1664	Phosphoglycerate mutase (2,3-diphosphoglycerate-independent)	LOC105057242
A0A6I9R6D2	559	0	61163.8	14	33	0.2093	Phosphoglycerate mutase (2,3-diphosphoglycerate-independent)	LOC105044879
A0A6J0PQM6	519	0	57900.4	4	11	0.0501	probable nucleoredoxin 1-2	LOC105056707
A0A6I9S557	614	0	69089.6	4	11	0.0423	probable nucleoredoxin 1-1	LOC105056708
B3TLY7	363	1	40091.3	4	4	0.0937	Protein disulfide-isomerase	LOC105052579
A0A6I9QIY7	421	0	45620.9	16	49	0.3017	D-fructose-1,6-bisphosphate 1-phosphohydrolase	LOC105035321
A0A6I9QCV8	653	0	71622.6	2	3	0.0337	beta-fructofuranosidase 1	LOC105033487
A0A6I9QN09	341	8	37225.9	13	33	0.349	D-fructose-1,6-bisphosphate 1-phosphohydrolase	LOC105038009
A0A6J0PNM0	559	3	60791.9	20	43	0.2844	Phosphoglycerate mutase (2,3-diphosphoglycerate-independent)	LOC105052340
A0A6I9QF69	360	1	38483.3	2	5	0.0556	sorbitol dehydrogenase	LOC105034274
A0A6I9QIB1	272	2	29194.7	2	3	0.0699	Inositol-1-monophosphatase	LOC105036034
A0A6I9QQU6	491	3	52281.1	4	5	0.0733	Phosphopyruvate hydratase	LOC105039219
A0A6I9Q8H7	182	0	19571.1	1	2	0.0714	thiosulfate sulfurtransferase 16, chloroplastic isoform X1	LOC105032471
A0A6I9S878	347	0	39433.4	1	1	0.0317	V-type proton ATPase subunit C	LOC105058083
A0A6I9R9D7	209	2	23294.9	5	12	0.2344	Chalcone-flavonone isomerase family protein	LOC105045978
A0A6I9RZX0	184	4	19826.4	4	14	0.288	Dirigent protein	LOC105055219
A0A6I9S8J5	1071	0	119970.3	42	99	0.3483	presequence protease 1, chloroplastic/mitochondrial isoform X2	LOC105058265
A0A6I9Q9H5	180	0	19301.9	1	2	0.0722	thiosulfate sulfurtransferase 16, chloroplastic isoform X2	LOC105032471
A0A6I9QMQ0	575	3	62642	3	5	0.0504	signal recognition particle 54 kDa protein, chloroplastic	LOC105038252
A0A6I9SGZ7	1072	1	120041.3	43	100	0.3489	presequence protease 1, chloroplastic/mitochondrial isoform X1	LOC105058265
A0A6I9S8D5	374	0	42249.6	1	1	0.0294	V-type proton ATPase subunit C	LOC105058083
A0A6I9QDE3	460	0	49649.6	3	6	0.0891	LL-diaminopimelate aminotransferase, chloroplastic isoform X2	LOC105033902
A0A6I9QE26	461	0	49736.7	3	6	0.0889	probable LL-diaminopimelate aminotransferase, chloroplastic isoform X1	LOC105033902
A0A6I9SKR7	308	1	32860.5	1	1	0.0292	Chitinase	LOC105059691
A0A6I9QK72	289	3	31597	3	5	0.0865	28 kDa ribonucleoprotein, chloroplastic	LOC105035877
A0A6I9QQS7	543	3	58760.2	16	60	0.3039	aldehyde dehydrogenase family 2 member B7, mitochondrial	LOC105039198
A0A6I9R129	605	5	67010.1	5	7	0.0959	Malic enzyme	LOC105042873
A0A6I9RBD9	289	0	30480.1	3	12	0.1142	Ribose-5-phosphate isomerase	LOC105046592
A0A6I9QV74	477	0	51732.6	1	1	0.021	Glycosyltransferase	LOC105040726
A0A6I9RPM6	1009	5	109786.8	15	42	0.111	putative aconitate hydratase, cytoplasmic	LOC105051238
A0A6I9QIV2	374	4	41236.3	4	5	0.1283	cysteine proteinase 1	LOC105036083
A0A6I9QSV2	484	0	52635.1	1	1	0.0289	probable diaminopimelate decarboxylase, chloroplastic	LOC105038619
A0A6I9RDZ6	576	1	61480.4	3	9	0.0503	chaperonin CPN60-like 2, mitochondrial	LOC105047673
A0A6I9QZR5	358	3	39464.6	3	7	0.081	oryzain gamma chain	LOC105041860
A0A6I9RGL1	201	6	21759.2	7	23	0.2935	plasma membrane-associated cation-binding protein 1	LOC105048335
A0A6I9QQS0	493	0	53085.2	3	9	0.069	bifunctional aspartate aminotransferase and glutamate/aspartate-prephenate aminotransferase isoform X1	LOC105037948
A0A6I9RPB1	484	1	53036.4	2	2	0.0496	probable diaminopimelate decarboxylase, chloroplastic	LOC105051470
A0A6I9R2A1	249	4	27165.5	5	7	0.1647	GEM-like protein 1	LOC105041418
A0A6I9RAC4	438	0	48071.2	21	73	0.3767	ribulose bisphosphate carboxylase/oxygenase activase 2, chloroplastic isoform X2	LOC105046370
A0A6I9RJ66	534	0	58205.8	1	1	0.0187	Biotin carboxylase	LOC105049274
A0A6I9RYL5	522	0	54989.5	1	1	0.0211	3-phosphoshikimate 1-carboxyvinyltransferase	LOC105054771
A0A6J0PP94	671	3	72210.6	23	65	0.2906	heat shock 70 kDa protein, mitochondrial	LOC105054078
A0A6I9QH71	608	11	64707.1	34	125	0.4655	ruBisCO large subunit-binding protein subunit beta, chloroplastic	LOC105035532
A0A6I9RJ58	535	0	58260.8	1	1	0.0187	Biotin carboxylase	LOC105049274
A0A6I9RUV7	358	0	39904.6	1	2	0.0335	LOW QUALITY PROTEIN: vignain	LOC105052979
A0A6I9RIP7	534	0	58217.8	1	1	0.0187	Biotin carboxylase	LOC105049274
A0A6J0PRD7	395	1	42903.6	1	1	0.0304	protein NCA1	LOC105057260
A0A6I9S4V5	251	2	27693.3	2	2	0.0797	Chlorophyll a-b binding protein, chloroplastic	LOC105056620
A0A6I9RBQ0	477	2	52173	23	79	0.3878	ribulose bisphosphate carboxylase/oxygenase activase 2, chloroplastic isoform X1	LOC105046370
A0A6I9R6H6	474	4	51921.1	14	34	0.2426	ribulose bisphosphate carboxylase/oxygenase activase, chloroplastic isoform X1	LOC105044358
A0A6I9R4N4	306	13	33009.2	16	45	0.4412	uncharacterized protein At5g02240	LOC105044383
A0A6I9RUJ9	171	1	18173.6	1	1	0.0585	protein CURVATURE THYLAKOID 1A, chloroplastic	LOC105053214
A0A6I9SGV1	276	0	29741.8	2	2	0.0761	GLABRA2 expression modulator	LOC105060572
A0A6I9S3D8	285	2	29763.6	2	2	0.1228	stress-response A/B barrel domain-containing protein UP3	LOC105056445
A0A6I9SAN5	384	3	41658	3	4	0.0781	Ornithine carbamoyltransferase	LOC105058763
A0A6I9QSM2	498	3	54074.6	3	3	0.0683	galactokinase isoform X2	LOC105039960
A0A6I9RBL1	362	0	41079.6	2	4	0.0497	UDP-arabinopyranose mutase	LOC105046676
A0A6I9RCI4	129	1	13303.1	1	1	0.0698	photosystem I reaction center subunit psaK, chloroplastic	LOC105046700
A0A6I9QW95	1505	0	169991.9	1	1	0.0053	ABC transporter G family member 42	LOC105040536
A0A6I9R4N0	464	6	50449.9	6	8	0.1293	Aspartate aminotransferase	LOC105044252
A0A6I9SA19	620	6	67879	6	10	0.1097	Glucose-6-phosphate isomerase	LOC105058489
A0A6I9QJM3	1451	0	163294	1	1	0.0055	ABC transporter G family member 36	LOC105036551
A0A6J0PK32	478	0	52321.6	6	13	0.1234	Acetohydroxy-acid reductoisomerase	LOC105048182
A0A6J0PRQ9	1473	0	165126.9	1	2	0.0061	alpha-glucan water dikinase, chloroplastic isoform X1	LOC105058794
A0A6J0PKA9	592	0	63972.7	5	12	0.076	Ketol-acid reductoisomerase	LOC105047589
A0A6J0PRP9	1398	0	156449.5	1	2	0.0064	alpha-glucan water dikinase, chloroplastic isoform X2	LOC105058794
A0A6J0PPZ0	441	0	46944.2	3	6	0.1066	ribokinase isoform X1	LOC105055774
A0A6J0PPZ6	440	0	46845.1	3	6	0.1068	ribokinase isoform X2	LOC105055774
A0A6I9SDW4	189	2	20801.1	2	5	0.1005	thioredoxin O, mitochondrial	LOC105059885
A0A6I9QQI7	592	7	64068.7	13	35	0.2061	Ketol-acid reductoisomerase	LOC105038981
A0A6I9RGK8	589	0	64033.8	6	13	0.1002	Ketol-acid reductoisomerase	LOC105048182
A0A6I9R0A5	235	12	26253.4	20	77	0.4766	small heat shock protein, chloroplastic	LOC105042707
A0A6I9R6V3	246	3	27266	3	6	0.126	psbP-like protein 1, chloroplastic isoform X1	LOC105044486
M1H922	361	1	40982.5	3	5	0.0776	UDP-arabinopyranose mutase	LOC105057156
A0A6J0PJU3	699	0	76642.2	1	2	0.0129	Peroxidase	LOC105052151
A0A6I9QEB5	291	3	31568.3	5	12	0.1581	methyl-CpG-binding domain-containing protein 11 isoform X1	LOC105034492
A0A6I9REU6	289	0	30684.8	1	2	0.0277	zerumbone synthase	LOC105045553
A0A6I9S0L6	822	0	94473.9	10	12	0.1192	endoplasmin homolog	LOC105055072
A0A6I9RIZ3	958	0	106965.5	1	1	0.0136	villin-5 isoform X1	LOC105049197
A0A6I9SGW6	716	6	79635.2	6	9	0.0922	uncharacterized protein LOC105058230 isoform X2	LOC105058230
A0A6J0PKT4	949	0	106131.1	1	1	0.0137	villin-5 isoform X3	LOC105049197
A0A6I9SDN9	838	0	95772.6	10	12	0.1169	endoplasmin homolog	LOC105059624
A0A6J0PQ75	244	1	27465.8	1	1	0.0656	uncharacterized protein LOC105055397	LOC105055397
A0A6J0PRH2	485	0	51971.8	1	2	0.0186	aspartic proteinase oryzasin-1 isoform X2	LOC105048551
A0A6I9RZR3	702	1	80430.8	21	64	0.2493	heat shock protein 83	LOC105054741
A0A6I9QSI6	505	0	54229.4	6	18	0.1228	Succinate-semialdehyde dehydrogenase	LOC105039716
A0A6I9QSR3	527	6	57117.8	6	8	0.1271	CCT-beta	LOC105039996
A0A6J0PGQ0	452	0	49853.6	2	4	0.0509	Peptidylprolyl isomerase	LOC105047935
A0A6I9Q9B5	574	13	64079.9	14	58	0.2613	Peptidylprolyl isomerase	LOC105032409
A0A6I9QCT8	813	1	92276.5	5	13	0.0394	Phospholipase D	LOC105033970
A0A6I9QRG4	962	0	107850.4	1	1	0.0135	villin-5	LOC105039288
A0A6J0PQD9	215	0	24163.3	7	18	0.2512	small heat shock protein, chloroplastic isoform X1	LOC105056781
A0A6I9QI34	342	0	36768.6	3	4	0.1111	ankyrin repeat domain-containing protein 2A isoform X1	LOC105035881
A0A6I9RH57	548	0	61210.6	2	8	0.042	Peptidylprolyl isomerase	LOC105048900
A0A6I9R7S4	280	4	29951.3	4	8	0.1607	zerumbone synthase	LOC105045554
A0A6I9S4M8	589	1	62626.2	1	1	0.0272	Glutamyl-tRNA(Gln) amidotransferase subunit A, chloroplastic/mitochondrial	LOC105056567
B3TLZ4	188	3	21596.8	3	4	0.1277	Temperature-induced lipocalin	LOC105050712
A0A6I9QET1	265	1	28916.2	3	5	0.0717	methyl-CpG-binding domain-containing protein 11	LOC105034477
A0A6I9QTT4	700	0	80101.8	22	64	0.2543	heat shock protein 81-1	LOC105038974
A0A6I9QWA8	516	1	55408	7	19	0.1415	Succinate-semialdehyde dehydrogenase	LOC105039716
A0A6I9Q8G3	297	0	32308	1	1	0.0337	uncharacterized oxidoreductase At1g06690, chloroplastic isoform X4	LOC105032029
A0A6I9SD06	214	0	24107.3	7	18	0.2523	small heat shock protein, chloroplastic isoform X2	LOC105056781
A0A6I9SGG1	797	7	90285.9	20	63	0.2572	heat shock protein 90-5, chloroplastic	LOC105061087
A0A6I9S7C0	701	5	80767	22	61	0.2953	heat shock protein 83	LOC105054742
A0A6I9RAB4	433	6	47580.8	19	66	0.358	glycerate dehydrogenase	LOC105044036
A0A6I9RZX8	252	2	28432.4	2	8	0.1032	Phosphomannomutase	LOC105054912
A0A6I9RFZ0	450	0	49657.5	2	4	0.0511	Peptidylprolyl isomerase	LOC105047935
A0A6I9SCN7	702	8	80427.9	29	80	0.3376	heat shock protein 83	LOC105059479
A0A6I9QKF1	576	0	62784.4	10	24	0.1701	patellin-3 isoform X1	LOC105036846
A0A6I9Q875	358	0	38953.4	1	1	0.0279	uncharacterized oxidoreductase At1g06690, chloroplastic isoform X2	LOC105032029
A0A6I9RC97	578	0	61445.7	2	7	0.0346	2-hydroxyacyl-CoA lyase	LOC105047158
A0A6I9QKF5	575	0	62656.3	10	24	0.1704	patellin-3 isoform X2	LOC105036846
A0A6I9SIE7	801	0	91081.2	7	20	0.0974	heat shock protein 90-6, mitochondrial	LOC105061486
A0A6I9RG95	512	0	54946.3	1	2	0.0176	aspartic proteinase oryzasin-1 isoform X1	LOC105048551
A0A6I9QJV3	565	0	65086.7	24	67	0.3239	heat shock protein 81-1	LOC105036582
A0A6I9RDD8	583	5	61929	6	14	0.1098	2-hydroxyacyl-CoA lyase	LOC105047067
A0A6I9RKM1	702	0	80323	24	68	0.2664	heat shock protein 81-1	LOC105050014
A0A6I9RJX4	794	0	90090.8	13	35	0.1814	heat shock protein 90-5, chloroplastic	LOC105049903
A0A6I9QQI1	700	0	80064.7	24	68	0.29	heat shock protein 81-1-like	LOC105038975
A0A6I9SCC2	723	2	77324.1	2	2	0.0263	ATP-dependent zinc metalloprotease FTSH 1, chloroplastic	LOC105059689
A0A6I9R5H1	383	1	41978.8	1	2	0.0261	probable inactive shikimate kinase like 2, chloroplastic	LOC105043953
A0A6I9QHZ9	280	0	30356.8	3	4	0.1357	ankyrin repeat domain-containing protein 2A isoform X2	LOC105035881
A0A6I9QI90	344	3	37182.8	5	10	0.1512	ankyrin repeat domain-containing protein 2A	LOC105035787
A0A6I9QGQ0	588	0	64479.3	4	8	0.0663	patellin-3	LOC105035315
A0A6I9Q7L3	364	0	39609.7	1	1	0.0275	uncharacterized oxidoreductase At1g06690, chloroplastic isoform X1	LOC105032029
A0A6I9RM07	810	3	91406.2	8	24	0.0914	Phospholipase D	LOC105047820
A0A6I9RFC3	441	1	47021.9	1	1	0.0363	nuclear pore complex protein NUP50B	LOC105047896
A0A6I9Q9T6	807	0	91541.6	6	15	0.0818	heat shock protein 90-6, mitochondrial	LOC105032467
A0A6I9SHM0	474	0	51842.4	2	3	0.0485	Glycosyltransferase	LOC105061006
A0A6I9SLU5	451	2	49214.3	4	5	0.0909	Cysteine desulfurase	LOC105060079
A0A6I9RWN6	303	2	33562.2	2	2	0.0561	Probable 6-phosphogluconolactonase	LOC105054080
A0A6I9R8B2	608	0	66016.1	2	3	0.0345	ATP citrate synthase	LOC105045006
A0A6I9S009	471	20	51840.3	20	69	0.3715	UTP--glucose-1-phosphate uridylyltransferase	LOC105055260
A0A6I9QER4	216	0	24662.3	2	2	0.088	Ribosomal protein	LOC105034454
A0A6I9QMN2	223	0	25549.2	8	25	0.0987	probable glutathione S-transferase parA	LOC105037017
A0A6I9S0T5	228	1	25004.9	1	2	0.0526	uncharacterized protein LOC105055199	LOC105055199
A0A6I9QMI9	527	0	57507.2	4	7	0.0911	Pyruvate kinase	LOC105038179
A0A6I9RV22	433	0	48815.4	1	3	0.0323	GDP-mannose 3,5-epimerase 2	LOC105053413
A0A6I9RMB1	964	0	107750.6	1	1	0.0135	villin-3 isoform X1	LOC105050395
A0A6I9SDT9	155	0	16617.2	1	1	0.0581	Glycine cleavage system H protein	LOC105059867
A0A6I9S680	608	0	65927	2	3	0.0345	ATP citrate synthase	LOC105057335
A0A6I9SPJ2	450	0	48772.3	3	3	0.0644	Cysteine desulfurase	LOC105061105
A0A6I9SP74	273	5	30186.5	5	11	0.1429	cyclase-like protein 3	LOC105060987
A0A6I9QGF4	527	0	57552.1	2	2	0.0398	Pyruvate kinase	LOC105034683
A0A6I9SB14	472	0	52011.8	1	1	0.0191	monodehydroascorbate reductase 2, peroxisomal	LOC105058742
A0A6I9QAA5	216	0	24662.3	2	2	0.088	Ribosomal protein	LOC105033041
A0A6I9R2P8	778	6	85578.9	6	9	0.081	Elongation factor G, chloroplastic	LOC105043583
A0A6I9RIL0	222	0	25618.1	10	31	0.1622	probable glutathione S-transferase parA	LOC105046781
A0A6I9S7J5	195	4	21340	4	5	0.1333	remorin	LOC105054828
A0A6I9QT39	608	0	65910.1	2	3	0.0345	ATP citrate synthase	LOC105039947
A0A6J0PM64	274	1	29728.7	6	11	0.1569	Chitinase	LOC105051630
A0A6J0PE28	698	1	74643.9	23	64	0.2794	LOW QUALITY PROTEIN: heat shock 70 kDa protein 6, chloroplastic-like	LOC105038674
A0A6I9S176	840	3	91436.4	3	4	0.0369	protein PLASTID MOVEMENT IMPAIRED 1	LOC105055269
A0A6I9QGD9	528	0	57657.4	4	7	0.0909	Pyruvate kinase	LOC105035292
A0A6I9RWE7	177	2	19045.7	2	4	0.1073	protein BOLA4, chloroplastic/mitochondrial	LOC105053511
A0A6I9R0D9	583	1	63653.4	9	25	0.1595	Phosphoglucomutase (alpha-D-glucose-1,6-bisphosphate-dependent)	LOC105042097
A0A6I9RBH5	221	0	25636.2	9	31	0.1176	probable glutathione S-transferase	LOC105046782
A0A6I9RSS0	430	4	49270	5	10	0.1	Calreticulin	LOC105052598
A0A6I9R3Q9	402	3	43412.9	3	5	0.0672	probable plastid-lipid-associated protein 3, chloroplastic	LOC105043943
A0A6I9R927	914	0	101301.8	9	21	0.0864	ATP-dependent Clp protease ATP-binding subunit ClpA homolog CD4A, chloroplastic isoform X2	LOC105045308
A0A6I9RJ17	155	0	16897.3	1	1	0.0581	Glycine cleavage system H protein	LOC105049207
A0A6I9RLH4	962	0	107509.5	1	1	0.0135	villin-3 isoform X2	LOC105050395
A0A6I9RG57	557	0	60655.7	2	4	0.0359	T-complex protein 1 subunit gamma	LOC105048001
A0A6I9RJI9	733	4	81760.1	10	19	0.1296	Diadenosine tetraphosphate synthetase	LOC105049746
A0A6I9SAY2	487	0	55084.4	5	23	0.1109	Isocitrate dehydrogenase [NADP]	LOC105058809
A0A6I9S2K0	706	0	75101.9	17	51	0.2351	stromal 70 kDa heat shock-related protein, chloroplastic	LOC105053008
A0A6I9RNW0	707	7	75063	31	102	0.3791	stromal 70 kDa heat shock-related protein, chloroplastic	LOC105051365
A0A6I9RBZ7	222	5	25707.1	15	57	0.4144	probable glutathione S-transferase parA	LOC105046780
A0A6I9SBN2	620	1	66789.8	1	1	0.0145	dihydroxy-acid dehydratase, chloroplastic	LOC105059042
A0A6I9QZ03	234	0	25961.4	10	38	0.3675	glutathione S-transferase U17	LOC105042254
A0A6I9QSQ9	1413	3	154874.7	3	9	0.0177	Formylglycinamide ribonucleotide amidotransferase	LOC105038581
A0A6I9QJU7	731	3	81260.9	9	23	0.1149	Diadenosine tetraphosphate synthetase	LOC105035754
A0A6J0PMD8	274	1	29576.7	6	11	0.1423	Chitinase	LOC109506228
A0A6J0PK65	221	9	25246	22	87	0.4525	probable glutathione S-transferase parA	LOC105046779
A0A6I9S075	756	16	85146.4	16	46	0.1534	Prolyl endopeptidase	LOC105055466
A0A6I9QGX7	388	5	41248.7	18	74	0.3995	protein DJ-1 homolog D	LOC105035496
A0A6I9SBX2	579	0	61238.8	26	64	0.3558	ruBisCO large subunit-binding protein subunit alpha isoform X1	LOC105059108
A0A6I9RII7	340	1	33686	1	1	0.0471	AT-hook motif nuclear-localized protein	LOC105049393
A0A6I9REA2	577	2	63026.7	3	7	0.0537	Pyruvate decarboxylase	LOC105047597
A0A6I9S1C1	388	4	41225.6	16	72	0.3763	protein DJ-1 homolog D	LOC105055359
A0A6I9RFM1	725	2	78928.8	2	2	0.0207	3-hydroxyacyl-CoA dehydrogenase	LOC105048300
A0A6I9RLE2	488	0	54422.6	9	15	0.1844	Vacuolar proton pump subunit B	LOC105047670
A0A6I9SBS5	578	0	61110.8	26	64	0.3564	ruBisCO large subunit-binding protein subunit alpha isoform X2	LOC105059108
A0A6I9QHK1	330	0	34841.4	9	35	0.2576	protein DJ-1 homolog D isoform X1	LOC105035502
A0A6I9S820	966	1	111316.2	1	1	0.0124	Amylomaltase	LOC105057692
A0A6I9SA97	388	2	41595.9	8	20	0.1495	protein DJ-1 homolog D	LOC105058906
A0A6I9QNS4	577	0	62661.7	1	3	0.0191	Pyruvate decarboxylase	LOC105038446
A0A6I9SIC1	488	0	54330.6	9	15	0.1844	Vacuolar proton pump subunit B	LOC105061427
A0A6J0PBI0	3681	1	405249	1	1	0.0033	HECT-type E3 ubiquitin transferase	LOC105032451
A0A6I9QCH1	508	0	56080.5	1	2	0.0276	Carboxypeptidase	LOC105033589
A0A6J0PC38	310	0	32539.3	9	35	0.2742	protein DJ-1 homolog D isoform X2	LOC105035502
A0A6I9QUB6	488	0	54357.7	9	15	0.1844	Vacuolar proton pump subunit B	LOC105040429
A0A6I9RDY5	479	0	53542.3	9	15	0.1879	Vacuolar proton pump subunit B	LOC105047670
A0A6I9R949	694	0	74530	2	2	0.0259	ATP-dependent zinc metalloprotease FTSH 2, chloroplastic	LOC105043631
A0A6I9S206	476	4	51027.9	4	6	0.0819	cyclase-associated protein 1	LOC105055940
A0A6I9QBD6	447	0	49204.2	2	2	0.0626	uncharacterized protein LOC105033055 isoform X2	LOC105033055
A0A6I9QU58	592	0	65480	16	35	0.2686	Malic enzyme	LOC105040502
A0A6I9QAE8	420	0	46082.4	2	2	0.0667	uncharacterized protein LOC105033055 isoform X3	LOC105033055
A0A6I9QUI0	640	0	70667.7	16	35	0.2484	Malic enzyme	LOC105040502
A0A6I9RX67	386	13	42127.8	26	79	0.4767	glycerate dehydrogenase	LOC105053770
A0A6J0PPQ1	151	0	16704.4	1	1	0.0662	protein gar2-like	LOC109506455
A0A6I9Q9A1	485	0	53203	18	54	0.2784	Adenosylhomocysteinase	LOC105032394
A0A6I9R2V8	361	0	39434.9	6	14	0.1468	uncharacterized oxidoreductase At4g09670	LOC105041686
A0A6I9QAZ3	460	0	50576.8	2	2	0.0609	uncharacterized protein LOC105033055 isoform X1	LOC105033055
A0A6I9RBJ0	1026	0	116490.9	3	4	0.0244	Oxoglutarate dehydrogenase (succinyl-transferring)	LOC105044468
A0A6I9S177	408	0	45191.6	2	2	0.0441	60S ribosomal protein L4	LOC105055675
A0A6J0PDI0	820	3	88402.3	4	4	0.0476	nucleolin 2	LOC105035987
A0A6J0PIZ9	648	0	70998	24	93	0.2716	probable mediator of RNA polymerase II transcription subunit 37c	LOC105044427
A0A6I9RKZ5	150	2	16870.6	2	3	0.1133	MLP-like protein 423	LOC105050310
A0A6I9QHH7	536	2	58466.9	20	58	0.2873	Adenosylhomocysteinase	LOC105034922
A0A6I9QDI4	405	9	44372.7	9	19	0.1951	chloroplast stem-loop binding protein of 41 kDa a, chloroplastic	LOC105033957
A0A6I9QA35	276	1	30251.1	1	2	0.0362	plastid-lipid-associated protein 6, chloroplastic	LOC105032929
A0A6I9RAZ2	544	0	58439.3	6	14	0.114	uncharacterized protein LOC105044297 isoform X4	LOC105044297
A0A6I9QXK4	372	0	41087	5	10	0.0995	uncharacterized oxidoreductase At4g09670	LOC105041685
A0A6I9S9Q3	676	0	73001.4	1	1	0.0163	ATP-dependent zinc metalloprotease FTSH 6, chloroplastic	LOC105058308
A0A6I9RJC8	980	1	109465.2	2	3	0.0224	chaperone protein ClpB3, mitochondrial	LOC105049549
A0A6I9QZ97	363	0	39506.2	3	8	0.0716	uncharacterized oxidoreductase At4g09670	LOC105041682
A0A6I9R4R1	619	0	66786.3	6	14	0.1002	uncharacterized protein LOC105044297 isoform X2	LOC105044297
A0A6J0PH47	366	17	40750.7	17	38	0.3661	Ferredoxin--NADP reductase, chloroplastic	LOC105044080
A0A6I9R929	1020	2	116220.9	4	9	0.0363	Oxoglutarate dehydrogenase (succinyl-transferring)	LOC105045720
A0A6I9SK99	694	0	74488.8	2	2	0.0259	ATP-dependent zinc metalloprotease FTSH 2, chloroplastic	LOC105059514
A0A6I9QXM4	362	0	39576.2	5	10	0.1022	uncharacterized oxidoreductase At4g09670	LOC105041684
A0A6I9QPS1	485	1	53059.9	19	56	0.299	Adenosylhomocysteinase	LOC105038875
A0A6I9QY38	362	1	39547	7	16	0.1685	uncharacterized oxidoreductase At4g09670	LOC105041681
A0A6I9QS35	714	1	81168.8	1	1	0.0154	nudix hydrolase 3	LOC105039550
A0A6I9SBM5	383	7	42278.9	7	17	0.141	Formate dehydrogenase, mitochondrial	LOC105056297
A0A6I9R888	547	1	61398.9	1	1	0.0219	Adenylosuccinate lyase	LOC105044982
A0A6I9QS92	278	0	31427.5	1	1	0.0288	serine/arginine-rich splicing factor SR30 isoform X2	LOC105039849
A0A6I9SCQ3	526	2	57211.2	6	13	0.1369	alanine aminotransferase 2 isoform X1	LOC105056662
A0A6J0PF50	323	1	35944.5	2	3	0.0681	cinnamoyl-CoA reductase 1	LOC105039428
A0A6I9Q9I5	393	0	43838.5	2	5	0.056	cinnamoyl-CoA reductase 2 isoform X1	LOC105032898
A0A6I9RFW1	333	7	36288.5	7	19	0.1892	cinnamoyl-CoA reductase 1	LOC105045880
A0A6I9QAK9	392	0	43696.5	2	5	0.0561	cinnamoyl-CoA reductase 2 isoform X2	LOC105032898
A0A6I9QGP4	375	0	41197.5	7	18	0.1973	cinnamoyl-CoA reductase 2 isoform X2	LOC105034771
A0A6I9QPW5	428	0	48347.6	2	5	0.0514	DEAD-box ATP-dependent RNA helicase 56 isoform X1	LOC105038077
A0A6I9QFK8	376	0	41325.6	7	18	0.1968	cinnamoyl-CoA reductase 2 isoform X1	LOC105034771
A0A6I9QAW6	332	0	37043.1	1	4	0.0422	cinnamoyl-CoA reductase 1 isoform X3	LOC105032898
A0A6I9RMH4	324	1	35822.9	2	7	0.0741	cinnamoyl-CoA reductase 1	LOC105050461
A0A6I9QA19	389	0	42837.4	3	8	0.0823	cinnamoyl-CoA reductase 2	LOC105032901
A0A6J0PBN2	325	0	35641.4	2	5	0.0677	cinnamoyl-CoA reductase 1 isoform X1	LOC105032903
A0A6I9QQW8	338	0	37492.3	2	9	0.0769	cinnamoyl-CoA reductase 1	LOC105039426
A0A6I9RW54	617	1	67128.6	1	1	0.0162	Threonine dehydratase	LOC105053794
A0A6J0PBT5	346	0	38380.8	3	4	0.0694	cinnamoyl-CoA reductase 2	LOC105032899
A0A6I9QWR9	340	0	37043.2	1	2	0.0412	putative anthocyanidin reductase	LOC105040723
A0A6I9QSM0	297	0	33751.8	1	1	0.0269	serine/arginine-rich splicing factor SR30 isoform X1	LOC105039849
A0A6I9RIE1	372	3	39094	3	4	0.0591	Ribokinase	LOC105048953
A0A6I9Q9J0	324	2	35613.2	7	19	0.1944	cinnamoyl-CoA reductase 1	LOC105032902
A0A6I9QAZ1	324	0	35554.4	2	5	0.0679	cinnamoyl-CoA reductase 1 isoform X2	LOC105032903
A0A6J0PAT4	375	0	41429.5	2	2	0.0427	Indole-3-glycerol-phosphate synthase	LOC105060736
A0A6I9QAY9	767	0	80539.1	1	3	0.0143	H(+)-exporting diphosphatase	LOC105033049
A0A6I9QBT5	325	0	34159.9	4	14	0.1477	Cysteine synthase	LOC105033394
A0A6I9QGL0	250	1	28290.1	1	1	0.048	glutathione S-transferase T1	LOC105035281
A0A6I9SFF4	401	0	44200	2	2	0.0399	Indole-3-glycerol-phosphate synthase	LOC105060736
A0A6I9RQY4	358	1	39357.8	1	1	0.0335	5-formyltetrahydrofolate cyclo-ligase-like protein COG0212	LOC105051980
A0A6I9S4M9	278	0	31061.9	5	11	0.1475	NADPH-dependent aldo-keto reductase, chloroplastic isoform X2	LOC105056886
A0A6I9QZM4	436	13	46434.5	13	38	0.2317	protein DJ-1 homolog B	LOC105040679
A0A6I9QKD1	297	0	30505	3	3	0.138	mitochondrial carnitine/acylcarnitine carrier-like protein isoform X1	LOC105036817
A0A6I9QH63	300	1	30964.2	4	4	0.1633	mitochondrial carnitine/acylcarnitine carrier-like protein	LOC105035595
A0A6I9QXZ8	472	2	51223.3	2	2	0.0403	Glycosyltransferase	LOC105041619
A0A6I9R3L0	496	1	55972.7	1	4	0.0222	Glutamate decarboxylase	LOC105041902
A0A6I9QXL0	245	1	26912	1	2	0.0612	Allene-oxide cyclase	LOC105041662
A0A6I9QEG5	555	1	61733.6	1	1	0.0234	Prolyl-tRNA synthetase	LOC105034351
A0A6I9SBJ5	469	0	51430.3	1	1	0.0192	monodehydroascorbate reductase 2, peroxisomal-like	LOC105056270
A0A6I9S4U6	329	0	36639.7	1	1	0.0243	V-type proton ATPase subunit D isoform X1	LOC105056563
A0A6J0PNS7	829	0	90812.8	2	3	0.0314	acylamino-acid-releasing enzyme 1 isoform X1	LOC105053423
A0A6I9S782	744	0	82221.2	1	3	0.0202	methylcrotonoyl-CoA carboxylase subunit alpha, mitochondrial isoform X2	LOC105057347
A0A6I9QDA2	364	6	39809.8	6	8	0.1484	uncharacterized oxidoreductase At1g06690, chloroplastic	LOC105033638
A0A6I9REG8	843	4	94044.6	19	49	0.1791	elongation factor 2	LOC105047447
A0A6I9R5I7	488	0	53462.5	4	10	0.0758	6-phosphogluconate dehydrogenase, decarboxylating	LOC105043966
A0A6I9SGR4	331	0	36699.1	2	2	0.0483	Indole-3-glycerol-phosphate synthase	LOC105060736
A0A6I9SHX5	473	0	50650.9	2	2	0.055	Glutamate-1-semialdehyde 2,1-aminomutase	LOC105061308
A0A6I9RPY4	527	1	59973.8	1	2	0.0209	Glucose-6-phosphate 1-dehydrogenase	LOC105051357
A0A6I9RH52	248	1	27827.8	1	1	0.0444	probable plastid-lipid-associated protein 4, chloroplastic isoform X1	LOC105048724
A0A6I9RW76	488	1	53566.5	5	11	0.1066	6-phosphogluconate dehydrogenase, decarboxylating	LOC105053810
A0A6I9QB73	325	1	34211.1	5	15	0.1969	Cysteine synthase	LOC105033392
A0A6I9RTH8	681	1	72805	9	29	0.116	heat shock 70 kDa protein, mitochondrial	LOC105052861
A0A6I9S4W3	1150	13	124737.6	13	21	0.1348	Elongation factor Ts, mitochondrial	LOC105056625
A0A6I9QMZ5	221	1	24587.9	1	1	0.0814	Calcyclin-binding protein	LOC105037203
A0A6I9RMZ6	389	7	42943.5	7	11	0.1877	uncharacterized protein LOC105051020	LOC105051020
A0A6I9RXP8	240	1	26297.3	1	3	0.05	50S ribosomal protein L19-2, chloroplastic	LOC105053938
A0A6I9SN39	178	1	17917.7	1	1	0.0843	mavicyanin	LOC105060552
A0A6I9QGE5	267	1	29473.1	1	1	0.03	ribonuclease 2	LOC105035062
A0A6I9RP15	472	2	50343.3	4	4	0.1081	Glutamate-1-semialdehyde 2,1-aminomutase	LOC105051026
A0A6I9RN91	492	0	54385.6	2	3	0.0386	Glycosyltransferase	LOC105048192
A0A6J0PS13	433	2	48471.6	2	3	0.0439	D-glycerate 3-kinase, chloroplastic	LOC105039298
A0A6I9R0N4	274	2	29094.2	2	2	0.0949	membrane steroid-binding protein 1	LOC105042870
A0A6I9SDC1	311	0	34325.7	5	11	0.1318	NADPH-dependent aldo-keto reductase, chloroplastic isoform X1	LOC105056886
A0A6I9RUK4	782	0	85621.2	2	3	0.0332	acylamino-acid-releasing enzyme 1 isoform X2	LOC105053423
A0A6I9RMS4	392	25	41772.3	25	83	0.6735	2-methylene-furan-3-one reductase	LOC105048022
A0A6I9S957	1016	17	115131.3	18	42	0.1634	Alpha-1,4 glucan phosphorylase	LOC105058113
A0A6I9SCE7	264	0	29262.8	1	1	0.0303	V-type proton ATPase subunit D isoform X2	LOC105056563
A0A6I9QVW6	843	2	94080.5	16	45	0.1423	elongation factor 2	LOC105040392
A0A6I9S9S8	264	0	29223.8	1	1	0.0303	V-type proton ATPase subunit D	LOC105058330
A0A6J0PJ28	747	0	82556.4	1	3	0.0201	methylcrotonoyl-CoA carboxylase subunit alpha, mitochondrial isoform X1	LOC105057347
A0A6I9QZ26	325	0	34176.1	3	13	0.1046	Cysteine synthase	LOC105042287
A0A6I9R2G8	675	0	72411.5	20	60	0.2533	heat shock 70 kDa protein, mitochondrial	LOC105043482
A0A6I9SD28	365	1	40369.7	1	1	0.0329	Methionine aminopeptidase	LOC105059914
A0A6J0PLM1	471	0	49541.5	2	2	0.0446	chaperonin 60 subunit alpha 2, chloroplastic isoform X3	LOC105049206
A0A6I9R8K2	184	3	19805.8	3	3	0.1304	selenoprotein H	LOC105045680
A0A6I9RPJ3	397	9	41929.9	9	20	0.199	Cysteine synthase	LOC105051492
A0A6I9RJ03	584	0	61493.9	2	2	0.036	ruBisCO large subunit-binding protein subunit alpha isoform X1	LOC105049206
A0A6I9RF73	1040	15	112619.8	42	108	0.299	Glycine cleavage system P protein	LOC105047677
A0A6I9Q8B6	249	0	27277.8	6	7	0.2209	Proteasome subunit alpha type	LOC105032066
A0A6I9R5X3	495	15	55177.7	15	42	0.2505	Amine oxidase	LOC105044125
A0A6I9SGE8	784	7	87452.1	7	12	0.0829	probable galactinol--sucrose galactosyltransferase 2	LOC105060492
A0A6I9Q8K9	202	0	22386.3	3	4	0.1287	proteasome subunit alpha type-3 isoform X2	LOC105032066
A0A6I9R7P0	249	3	27224.7	8	12	0.2972	Proteasome subunit alpha type	LOC105045512
A0A6I9S416	237	0	25996.9	5	8	0.2447	Proteasome subunit alpha type	LOC105056664
A0A6I9R8M4	546	1	58172.9	1	1	0.0256	RNA-binding KH domain-containing protein RCF3	LOC105045705
A0A6I9QKE2	234	11	24826.8	11	27	0.4701	Chalcone-flavonone isomerase family protein	LOC105035984
A0A6I9SF97	1042	14	113187.7	41	98	0.2745	Glycine cleavage system P protein	LOC105060641
A0A6I9RU96	544	1	58514.1	3	3	0.0625	CCT-theta	LOC105053270
A0A6I9RM40	496	15	53243.3	15	36	0.2883	NADP-dependent glyceraldehyde-3-phosphate dehydrogenase	LOC105050719
A0A6I9RYE4	422	6	45139.6	12	21	0.237	Succinate--CoA ligase [ADP-forming] subunit beta, mitochondrial	LOC105054469
A0A6I9RB08	313	0	35617.3	1	2	0.0256	Serine/threonine-protein phosphatase	LOC105046451
A0A6I9QCE5	561	0	60424.3	2	2	0.0535	CCT-eta	LOC105033328
A0A6I9QDM7	313	0	35584.3	1	2	0.0256	Serine/threonine-protein phosphatase	LOC105034019
A0A6I9RC39	857	2	94339.8	2	2	0.0233	uncharacterized protein LOC105047048	LOC105047048
A0A6I9SAC1	411	0	43205.9	1	1	0.0292	Malate dehydrogenase	LOC105058543
A0A6I9RXC4	378	1	42285	1	1	0.0212	LOW QUALITY PROTEIN: ribosome-binding factor PSRP1, chloroplastic	LOC105054276
A0A6I9QG88	250	0	27806	1	1	0.032	multiple organellar RNA editing factor 2, chloroplastic	LOC105035169
A0A6I9QEI4	294	0	33417.2	1	2	0.0272	Serine/threonine-protein phosphatase	LOC105034019
A0A6I9S7D0	562	0	60548.4	2	2	0.0534	CCT-eta	LOC105057732
A0A6I9RC65	557	0	60699.7	2	4	0.0359	T-complex protein 1 subunit gamma	LOC105047114
A0A6I9R6T2	810	0	92689.6	1	1	0.0136	Sucrose synthase	LOC105045149
A0A6I9S7F4	810	0	92659.4	1	1	0.0136	Sucrose synthase	LOC105057453
A0A6I9SCI9	412	1	43303	2	8	0.0534	Malate dehydrogenase	LOC105056603
A0A6I9S5B2	546	0	59283.2	2	4	0.0385	CCT-alpha	LOC105053993
A0A6I9R2Z1	546	0	59221.2	2	4	0.0385	CCT-alpha	LOC105043653
A0A6I9QX31	156	1	17950.3	6	18	0.3077	18.1 kDa class I heat shock protein	LOC105041256
A0A6I9S2Z7	525	0	58118.7	1	1	0.019	probable mitochondrial-processing peptidase subunit beta, mitochondrial	LOC105055980
A0A6I9RG45	156	0	17886.2	5	20	0.25	16.9 kDa class I heat shock protein 2	LOC105048400
A0A6I9RFU6	156	2	18007.3	7	31	0.3462	18.1 kDa class I heat shock protein	LOC105048398
A0A6I9QE61	154	0	17169.7	3	4	0.1364	17.6 kDa class I heat shock protein	LOC105033911
A0A6I9QX36	156	1	17894.2	5	17	0.25	16.9 kDa class I heat shock protein 2	LOC105041260
A0A6I9RMU0	155	0	17619.9	4	15	0.2065	18.1 kDa class I heat shock protein	LOC105050567
A0A6I9QPH0	191	1	21546.4	1	3	0.0524	22.7 kDa class IV heat shock protein	LOC105038569
A0A6I9RLZ1	160	0	18108.2	6	19	0.3438	18.1 kDa class I heat shock protein	LOC105050569
A0A6I9R9R1	155	0	17602.9	6	17	0.3355	18.1 kDa class I heat shock protein	LOC105046300
A0A6I9RFG6	155	0	17359.9	6	18	0.2581	17.3 kDa class II heat shock protein	LOC105047941
A0A6I9REM2	155	0	17649	7	20	0.3935	18.1 kDa class I heat shock protein	LOC105047872
A0A6I9QYA7	149	1	17099.9	6	19	0.3624	16.9 kDa class I heat shock protein 2	LOC105041257
A0A6I9SGF4	523	2	57889.6	3	3	0.0535	LOW QUALITY PROTEIN: probable mitochondrial-processing peptidase subunit beta, mitochondrial	LOC105058067
A0A6I9R1M0	152	0	17587.1	4	11	0.2039	18.1 kDa class I heat shock protein	LOC105041255
A0A6I9QKE9	152	0	15186.4	3	25	0.1513	Superoxide dismutase [Cu-Zn]	LOC105036933
A0A6I9RN85	491	0	54330.7	2	3	0.0387	Glycosyltransferase	LOC105048184
A0A6I9QFW6	442	0	50066.9	2	5	0.0498	beta-glucosidase 4 isoform X2	LOC105035046
A0A6I9R685	649	3	71382.2	36	137	0.3821	heat shock cognate 70 kDa protein 2	LOC105042770
A0A6I9RNY5	539	1	60707.7	1	1	0.0241	calnexin homolog	LOC105050980
A0A6I9QY52	853	7	94291.8	20	46	0.2052	heat shock 70 kDa protein 14	LOC105040287
A0A6I9QQ68	358	4	38520	17	60	0.4469	Fructose-bisphosphate aldolase	LOC105038211
A0A6J0PIS2	648	4	71051	38	151	0.4074	probable mediator of RNA polymerase II transcription subunit 37c	LOC105045696
A0A6I9SMY4	357	1	38412.1	10	42	0.2297	Fructose-bisphosphate aldolase	LOC105060505
A0A6I9S4X6	648	0	70964.1	25	98	0.2809	heat shock cognate 70 kDa protein 2	LOC105056954
A0A6I9RSI1	648	0	70861.2	17	63	0.2222	heat shock cognate 70 kDa protein 2	LOC105052208
A0A6I9Q973	653	0	71436.7	14	52	0.1485	heat shock 70 kDa protein	LOC105032307
A0A6I9S4Y0	647	6	70976.2	34	134	0.4003	probable mediator of RNA polymerase II transcription subunit 37c	LOC105056959
A0A6I9QKL0	152	0	15158.4	3	25	0.1513	Superoxide dismutase [Cu-Zn]	LOC105037251
A0A6I9SJ61	220	4	22522.5	6	18	0.2636	Superoxide dismutase [Cu-Zn]	LOC105059069
A0A6I9S7A0	152	2	15146.5	4	17	0.2434	Superoxide dismutase [Cu-Zn]	LOC105057698
A0A6I9RCD6	189	1	19716.7	2	4	0.1111	50S ribosomal protein L12, chloroplastic-like	LOC105047157
A0A6I9R7A7	152	2	15142.4	4	21	0.2303	Superoxide dismutase [Cu-Zn]	LOC105045220
A0A6I9R1G5	209	0	21833.3	2	9	0.1053	LOW QUALITY PROTEIN: superoxide dismutase [Cu-Zn], chloroplastic	LOC105043169
A0A6I9RJV3	358	4	38559.1	18	64	0.4358	Fructose-bisphosphate aldolase	LOC105049575
A0A6I9R8Z3	648	3	71119.1	27	104	0.3611	heat shock cognate 70 kDa protein 2	LOC105045690
A0A6I9QGD0	488	0	55363.6	2	5	0.0451	Beta-glucosidase	LOC105035046
A0A6I9RMV8	357	3	38210.1	11	41	0.2913	Fructose-bisphosphate aldolase	LOC105050625
A0A6I9SAL5	358	3	38470.9	15	61	0.3883	Fructose-bisphosphate aldolase	LOC105059022
A0A6I9RMC7	647	2	70803.4	18	66	0.2179	heat shock 70 kDa protein	LOC105050739
A0A6I9R1F0	460	0	48611.8	1	1	0.037	3-ketoacyl-CoA thiolase 2, peroxisomal	LOC105043155
A0A6J0PQL1	1263	1	144197	1	1	0.0119	protein CROWDED NUCLEI 1	LOC105056331
A0A6I9SD65	133	0	13532.8	3	25	0.1729	Superoxide dismutase [Cu-Zn]	LOC105059944
A0A6I9S1T2	992	0	111398	10	20	0.0978	chaperone protein ClpB3, chloroplastic isoform X2	LOC105055994
A0A6I9QDP2	764	6	81605.9	8	14	0.1165	subtilisin-like protease SBT1.2	LOC105033755
A0A6I9SLG7	154	0	15556.8	3	25	0.1494	Superoxide dismutase [Cu-Zn]	LOC105059944
A0A6I9R2Y4	269	0	30520.8	5	9	0.1822	uncharacterized protein LOC105043034 isoform X2	LOC105043034
A0A6I9REQ3	851	4	93948.7	17	30	0.1504	heat shock 70 kDa protein 14	LOC105047899
A0A6I9S263	995	0	111669.2	10	20	0.0975	chaperone protein ClpB3, chloroplastic isoform X1	LOC105055994
A0A6J0PJH9	278	0	31706.4	5	9	0.1763	uncharacterized protein LOC105043034 isoform X1	LOC105043034
A0A6I9RU77	425	3	46010.1	16	56	0.3365	Fructose-bisphosphate aldolase	LOC105052993
A0A6I9S4C6	318	2	35834.1	2	7	0.0566	non-functional NADPH-dependent codeinone reductase 2	LOC105056367
A0A6I9QHU0	203	0	21729.9	6	13	0.2217	NAD(P)H dehydrogenase (quinone)	LOC105035611
A0A6I9RLH2	203	3	21716	11	23	0.4187	NAD(P)H dehydrogenase (quinone)	LOC105050389
A0A6I9RJ14	203	0	21840	8	15	0.2906	NAD(P)H dehydrogenase (quinone)	LOC105046963
A0A6I9QJS1	209	0	22446.3	6	13	0.2153	NAD(P)H dehydrogenase (quinone)	LOC105035611
A0A6I9QWX2	922	10	102899.5	10	20	0.1041	alpha-xylosidase 1	LOC105041200
A0A6I9RX51	781	0	80509.7	1	2	0.0205	subtilisin-like protease SBT1.6	LOC105053756
A0A6J0PDS1	426	0	47439.4	1	1	0.0235	uncharacterized protein LOC105058306 isoform X1	LOC105058306
A0A6I9RSQ3	203	0	21651.9	5	6	0.1429	NAD(P)H dehydrogenase (quinone)	LOC105052675
A0A6I9SL92	429	0	45524.1	4	10	0.049	Glyceraldehyde-3-phosphate dehydrogenase	LOC105059882
A0A6I9RTW5	451	0	48386.3	1	1	0.0288	chaperone protein dnaJ A7A, chloroplastic	LOC105050087
A0A6I9SFC5	567	4	62563.5	4	11	0.0511	Glucose-6-phosphate isomerase	LOC105060694
A0A6I9QSF6	429	0	45461.2	7	14	0.0932	Glyceraldehyde-3-phosphate dehydrogenase	LOC105039685
A0A6I9R652	452	13	48066.8	27	105	0.3938	Glyceraldehyde-3-phosphate dehydrogenase	LOC105042746
A0A6I9QIX0	340	1	36906.1	20	66	0.4206	Glyceraldehyde-3-phosphate dehydrogenase	LOC105036331
A0A6I9QTX4	410	1	45689.1	2	3	0.0366	acyl transferase 9	LOC105040265
A0A6I9QP90	337	2	36629.9	21	67	0.4243	Glyceraldehyde-3-phosphate dehydrogenase	LOC105037818
Q2XQF4	295	0	32117.5	14	49	0.3492	Glyceraldehyde-3-phosphate dehydrogenase (Fragment)	LOC105036324
A0A6I9QYQ2	496	0	53725.6	1	1	0.0202	6-phosphogluconate dehydrogenase, decarboxylating	LOC105042133
Q05FE8	254	2	27602.5	2	2	0.0827	Asparagine synthase-related protein	M39A
A0A6I9S6J5	516	2	57886.3	6	15	0.124	beta-glucosidase 22	LOC105057477
A0A6I9S3U2	765	2	82382.7	3	5	0.0431	subtilisin-like protease SBT1.2	LOC105056599
A0A6I9Q9E0	496	1	53659.4	3	3	0.0645	6-phosphogluconate dehydrogenase, decarboxylating	LOC105032435
A0A6I9QDX5	341	0	37055.2	13	47	0.305	Glyceraldehyde-3-phosphate dehydrogenase	LOC105034336
A0A6I9RQ03	337	2	36583.9	16	42	0.3264	Glyceraldehyde-3-phosphate dehydrogenase	LOC105051363
A0A6I9QVJ7	431	5	47094.8	5	10	0.1183	Fumarylacetoacetase	LOC105039501
A0A6I9SJX1	333	1	36139.2	1	1	0.042	probable 6-phosphogluconolactonase 4, chloroplastic	LOC105059350
A0A6I9QPJ5	346	0	38187.2	4	4	0.1156	2-alkenal reductase (NADP(+)-dependent) isoform X2	LOC105038600
A0A6I9RCY2	498	0	53748.8	1	1	0.0201	Pyruvate kinase	LOC105044926
A0A6I9RKQ8	384	5	40387	6	10	0.1432	enoyl-[acyl-carrier-protein] reductase [NADH] 1, chloroplastic	LOC105050202
A0A6J0PGW7	345	2	38380.3	7	21	0.1913	2-alkenal reductase (NADP(+)-dependent)	LOC105038598
A0A6J0PDH5	346	0	38352.3	6	16	0.1532	2-alkenal reductase (NADP(+)-dependent) isoform X3	LOC105038600
A0A6I9RUU4	499	1	55700.8	1	1	0.02	DEAD-box ATP-dependent RNA helicase 38	LOC105053260
A0A6I9QNX4	408	1	44911.1	11	24	0.3284	Transaldolase	LOC105037637
A0A6J0PMX7	383	0	41128	9	32	0.2298	L-ascorbate peroxidase	LOC105051809
A0A6I9QJ92	439	3	48232.1	11	20	0.2642	Transaldolase	LOC105035433
A0A6J0PL58	440	0	48020.9	8	18	0.2114	Transaldolase	LOC105049749
A0A6I9RDE3	334	2	35256.9	10	20	0.2395	oxygen-evolving enhancer protein 1, chloroplastic	LOC105047072
A0A6J0PMX1	403	0	43421.3	7	28	0.1712	probable L-ascorbate peroxidase 6, chloroplastic/mitochondrial isoform X2	LOC105051809
A0A6I9RHF8	288	9	30508.3	10	21	0.2812	Pentose-5-phosphate 3-epimerase	LOC105048825
A0A6I9RRD0	432	0	46576	9	32	0.2037	L-ascorbate peroxidase	LOC105051809
A0A6I9RJT4	334	1	35515.1	9	18	0.1826	LOW QUALITY PROTEIN: oxygen-evolving enhancer protein 1, chloroplastic-like	LOC105047208
A0A6I9SEH1	441	7	48311.1	11	27	0.2902	Transaldolase	LOC105060382
A0A6I9SE11	454	23	50033.8	23	62	0.4493	Aspartate aminotransferase	LOC105060235
A0A6I9QP88	257	2	28708.1	3	11	0.1012	extracellular ribonuclease LE	LOC105038640
A0A6I9SGS2	464	2	49856.8	2	3	0.0323	Glycosyltransferase	LOC105060740
A0A6I9R2Q3	474	2	51449.9	2	2	0.0338	Glycosyltransferase	LOC105041627
A0A6I9QJZ5	457	0	50950.9	1	1	0.0219	Methionine aminopeptidase 2	LOC105035669
A0A6I9R0P4	209	0	22741.7	5	15	0.177	salutaridine reductase	LOC105042877
A0A6I9R0A2	258	6	27079.4	10	34	0.376	20 kDa chaperonin, chloroplastic	LOC105042032
A0A6J0PH48	561	0	60396.1	2	5	0.0285	Glutathione reductase	LOC105042176
B3TLU2	229	0	26292.9	1	2	0.0437	V-type proton ATPase subunit E isoform X1	LOC105052321
A0A6I9QFU6	482	1	55980.1	1	1	0.0332	DNA ligase 1	LOC105034438
A0A6I9R5X4	230	0	26700	1	2	0.0435	V-type proton ATPase subunit E	LOC105044854
A0A6I9RV56	565	7	60492.2	9	32	0.1735	Glutathione reductase	LOC105053424
A0A6I9S011	307	1	33193.1	1	2	0.0326	Chlorophyllase	LOC105054855
A0A6I9S5A0	258	2	26968.4	5	8	0.2171	20 kDa chaperonin, chloroplastic	LOC105056693
A0A6I9RV38	258	5	26927.3	11	32	0.3837	20 kDa chaperonin, chloroplastic	LOC105053060
A0A6I9QE86	801	1	90245.4	1	1	0.0112	Methionyl-tRNA synthetase	LOC105033934
A0A6I9QHE3	458	0	51080	1	1	0.0218	Methionine aminopeptidase 2	LOC105035669
A0A6I9RFF4	474	0	51217.5	1	1	0.0211	Glycosyltransferase	LOC105048221
A0A6I9RAW6	229	0	26301.8	1	2	0.0437	V-type proton ATPase subunit E	LOC105046015
A0A6I9RG09	556	0	59557.2	17	50	0.3237	ATP synthase subunit beta	LOC105048467
A0A6I9SPD4	474	0	52034.4	2	3	0.0485	Glycosyltransferase	LOC105061046
A0A6I9S646	447	0	49216.8	15	50	0.2617	Elongation factor 1-alpha	LOC105057062
A0A6I9SDA1	447	0	49244.8	15	50	0.2617	Elongation factor 1-alpha	LOC105056868
A0A6I9RHU0	446	0	48483.4	1	1	0.0247	50S ribosomal protein L1, chloroplastic	LOC105049137
A0A6I9R334	738	0	81709.6	1	2	0.0163	Transketolase	LOC105043080
A0A6I9S699	447	0	49285.8	14	49	0.2304	Elongation factor 1-alpha	LOC105057063
A0A6I9QPU0	242	2	27584.2	15	49	0.4876	protein IN2-1 homolog B isoform X1	LOC105037578
A0A6I9R5X7	261	0	28212.9	4	6	0.1264	60S ribosomal protein L8-1	LOC105044131
A0A6I9QJJ5	447	0	49305.7	15	50	0.2617	Elongation factor 1-alpha	LOC105036434
A0A6J0PPA1	261	0	28202	3	5	0.0996	60S ribosomal protein L8	LOC105054409
A0A6I9SD15	261	0	28219.9	4	6	0.1264	60S ribosomal protein L8	LOC105059409
A0A6I9S672	599	0	67927	4	8	0.0634	Phosphoinositide phospholipase C	LOC105057087
A0A6I9S8U8	447	0	49350.8	14	49	0.2371	Elongation factor 1-alpha	LOC105058399
A0A6I9QXX3	556	2	59494.1	17	47	0.3435	ATP synthase subunit beta	LOC105041149
A0A6I9QDN8	1029	0	108882.1	1	1	0.0107	Serine/threonine-protein phosphatase	LOC105034029
A0A6I9RYT3	341	5	37689.2	5	11	0.1261	uncharacterized protein LOC105054843	LOC105054843
A0A6I9Q8S6	1180	1	127794.1	1	1	0.0119	uncharacterized protein LOC105032148	LOC105032148
A0A6I9RDD2	559	1	59654.3	16	47	0.2934	ATP synthase subunit beta	LOC105047063
A0A6I9SAS9	489	0	55242.5	5	23	0.1104	Isocitrate dehydrogenase [NADP]	LOC105058809
A0A6J0PHI4	452	0	49776	14	48	0.2478	Elongation factor 1-alpha	LOC105045817
A0A6I9S747	352	0	37554.8	1	1	0.0312	Ribosomal protein	LOC105057725
Q5J1K3	447	0	49274.8	14	48	0.2506	Elongation factor 1-alpha	EF1-a1
A0A6I9QEJ3	1028	0	108726	1	1	0.0107	Serine/threonine-protein phosphatase	LOC105034029
A0A6I9S6C7	598	0	67799	4	8	0.0635	Phosphoinositide phospholipase C	LOC105057087
A0A6I9R7B3	447	0	49257.8	14	48	0.2506	Elongation factor 1-alpha	LOC105044645
A0A6J0PNC7	500	0	54697.8	4	4	0.064	aldehyde dehydrogenase family 2 member C4	LOC105048589
A0A6I9RQ67	526	0	56999.7	2	2	0.0399	Pyruvate kinase	LOC105051730
A0A6I9QK48	243	0	26408.3	2	2	0.0823	T-complex protein 1 subunit theta	LOC105036960
A0A6I9S1W2	947	0	104384.1	1	1	0.0137	villin-2	LOC105052743
B3TLM7	181	0	20662.7	3	7	0.116	ADP ribosylation factor 002	LOC105040006
A0A6I9R4D9	705	0	73191.6	1	2	0.017	subtilisin-like protease SBT1.2	LOC105043552
A0A6I9R433	778	13	81354.9	13	39	0.1748	LOW QUALITY PROTEIN: subtilisin-like protease SBT1.4	LOC105042087
A0A6I9QDC8	299	0	32771.4	3	9	0.0669	4-diphosphocytidyl-2C-methyl-D-erythritol synthase	LOC105034194
A0A6I9S8J3	270	0	29921.9	2	2	0.0778	Ribosome-recycling factor, chloroplastic	LOC105055131
A0A6I9QCN4	811	0	89915.9	10	15	0.1245	cell division cycle protein 48 homolog	LOC105033806
A0A6I9QKN5	201	0	21501	2	2	0.0697	subtilisin-like protease SBT1.1	LOC105037281
A0A6I9QAV5	731	3	76355.2	7	10	0.1081	subtilisin-like protease SBT1.7	LOC105033248
A0A6J0PLX8	1738	0	194284.7	1	2	0.0075	proteasome activator subunit 4 isoform X1	LOC105049914
A0A6I9SGM4	546	0	57291	2	5	0.0311	subtilisin-like protease SBT1.7	LOC105061141
A0A6I9RE98	781	9	83398.1	11	29	0.1242	subtilisin-like protease SBT1.7	LOC105047772
A0A6J0PER7	350	0	39082.2	1	1	0.0286	uncharacterized protein LOC105058306 isoform X2	LOC105058306
A0A6I9SE52	181	0	20690.7	3	7	0.116	ADP-ribosylation factor	LOC105059772
A0A6I9R255	784	0	83909.2	1	2	0.0153	LOW QUALITY PROTEIN: subtilisin-like protease SBT1.3	LOC105043369
A0A6I9R8I6	982	1	107725.8	2	2	0.0255	villin-2	LOC105045535
A0A6J0PDQ3	762	4	82096.3	7	8	0.1155	LOW QUALITY PROTEIN: subtilisin-like protease SBT1.9	LOC105037431
A0A6J0PCA8	784	0	82498	2	3	0.0242	subtilisin-like protease SBT1.7	LOC105035870
A0A6I9R2L7	732	0	76700.9	1	2	0.0164	subtilisin-like protease SBT1.7	LOC105043550
A0A6J0PC55	314	0	34554.3	4	10	0.0987	4-diphosphocytidyl-2C-methyl-D-erythritol synthase	LOC105034194
A0A6I9QN56	765	1	82455.6	3	3	0.0536	subtilisin-like protease SBT1.9	LOC105038043
A0A6I9QQ03	503	3	55072.2	3	7	0.0636	betaine aldehyde dehydrogenase 2	LOC105039123
A0A6I9S992	769	4	79655.9	6	11	0.0858	subtilisin-like protease SBT1.7	LOC105058557
A0A6I9R426	785	0	80781.4	1	2	0.0204	subtilisin-like protease SBT1.6	LOC105044054
A0A6I9R5F1	766	10	82321.3	10	38	0.1084	subtilisin-like protease SBT1.7	LOC105043923
A0A6I9RR54	273	15	29981.5	15	51	0.3004	Thioredoxin-dependent peroxiredoxin	LOC105052078
A0A6I9RYH1	292	2	30839	2	4	0.0753	Chlorophyll a-b binding protein, chloroplastic	LOC105051572
A0A6I9S0T2	275	0	30514.1	2	2	0.0764	Ribosome-recycling factor, chloroplastic	LOC105055131
A0A6I9R8V1	729	0	76460.9	1	2	0.0165	subtilisin-like protease SBT1.2	LOC105043551
A0A6I9RE60	501	0	54630.9	2	2	0.0299	aldehyde dehydrogenase family 2 member C4	LOC105047732
A0A6I9QKE0	291	0	30824	1	3	0.0515	Chlorophyll a-b binding protein, chloroplastic	LOC105036918
A0A6J0PLF2	1736	0	194043.6	1	2	0.0075	proteasome activator subunit 4 isoform X2	LOC105049914
A0A6I9QEY4	316	0	34710.4	4	10	0.0981	4-diphosphocytidyl-2C-methyl-D-erythritol synthase	LOC105034194
A0A6I9QBZ7	764	1	80092.4	5	6	0.072	subtilisin-like protease SBT1.7	LOC105033247
A0A6J0PL32	1706	0	190771.7	1	2	0.0076	proteasome activator subunit 4 isoform X3	LOC105049914
A0A6I9QCU5	528	1	58088.3	1	1	0.0208	probable aspartyl aminopeptidase isoform X1	LOC105033870
A0A6I9QXZ3	754	2	80811	3	3	0.0385	subtilisin-like protease SBT1.7	LOC105040256
A0A6I9QWZ0	521	0	57453.5	2	8	0.048	Seryl-tRNA synthetase	LOC105041394
A0A6I9REJ5	341	1	35671.2	2	2	0.0792	glyoxylate/succinic semialdehyde reductase 2, chloroplastic isoform X1	LOC105047663
A0A6I9SK64	501	0	54607.1	22	80	0.3852	monodehydroascorbate reductase 5, chlorplastic isoform X2	LOC105059480
A0A6I9RPP8	222	7	24976	7	20	0.2432	Glutathione transferase	LOC105051555
A0A6I9RYD7	293	4	30916.8	8	15	0.3106	glyoxylate/succinic semialdehyde reductase 1	LOC105051539
A0A6I9RL42	359	1	40287.4	1	1	0.0279	uncharacterized protein LOC105050226	LOC105050226
A0A6I9R268	381	0	42058.2	2	8	0.0656	Seryl-tRNA synthetase	LOC105041394
A0A6J0PE11	153	0	16224.3	5	10	0.3137	glyoxylate/succinic semialdehyde reductase 1	LOC105037121
A0A6I9SD80	503	0	54735.2	22	80	0.3837	monodehydroascorbate reductase 5, chlorplastic isoform X1	LOC105059480
A0A6J0PDC9	342	1	37198.8	1	1	0.0322	senescence-specific cysteine protease SAG39	LOC105033205
A0A6I9SFB9	328	7	35797.1	7	16	0.2134	GrpE protein homolog	LOC105060161
A0A6I9RLC7	312	0	32873.8	1	1	0.0321	glyoxylate/succinic semialdehyde reductase 2, chloroplastic isoform X2	LOC105047663
A0A6I9RS43	273	0	28997.1	2	2	0.022	tropinone reductase homolog At5g06060	LOC105052187
A0A6I9RDZ4	484	1	53286	1	1	0.0331	heterogeneous nuclear ribonucleoprotein Q isoform X1	LOC105047682
A0A6J0PED6	261	0	29292.8	10	30	0.2452	14-3-3-like protein	LOC105035059
A0A6I9R3S3	260	0	29419.5	2	10	0.0577	14-3-3-like protein D isoform X2	LOC105043958
A0A6I9S8U2	262	0	29819.7	2	4	0.0611	14-3-3-like protein GF14 iota	LOC105058213
A0A6I9QN25	274	6	29148.9	9	27	0.2518	tropinone reductase homolog At5g06060	LOC105036843
A0A6I9QZ13	262	3	28884.8	4	15	0.1489	acid phosphatase 1	LOC105040509
A0A6I9RI31	260	1	29675.7	3	6	0.0885	14-3-3-like protein GF14 iota	LOC105046648
A0A6I9QUW0	259	0	29448.5	3	13	0.0927	14-3-3-like protein D isoform X2	LOC105040620
A0A6I9SHH8	249	1	28728.5	1	1	0.0482	14-3-3-like protein GF14 lambda	LOC105058486
A0A6I9QSD2	957	1	105519.4	9	20	0.1024	Plasma membrane ATPase	LOC105039662
A0A6I9RRR0	544	3	61265.2	3	7	0.0588	LOW QUALITY PROTEIN: carotenoid 9,10(9',10')-cleavage dioxygenase	LOC105052030
A0A6I9S8Y9	257	0	29096.5	8	18	0.2179	14-3-3 protein 6	LOC105058447
A0A6I9SCH0	451	0	49945.3	1	2	0.0333	heterogeneous nuclear ribonucleoprotein Q isoform X2	LOC105059146
H6TNP2	261	1	29468.9	14	36	0.433	14-3-3-like protein	LOC105048516
A0A6I9QY85	258	0	28936.4	7	17	0.1899	14-3-3-like protein	LOC105041928
A0A6I9REC3	261	0	29613.6	3	13	0.092	14-3-3-like protein D	LOC105047394
A0A6I9QW35	261	3	29399.8	16	45	0.4713	14-3-3-like protein	LOC105041071
A0A6I9RU42	208	0	23533.1	17	54	0.5481	14-3-3-like protein isoform X2	LOC105053212
A0A6I9QWH9	260	0	29519.5	3	13	0.0923	14-3-3-like protein D isoform X1	LOC105040620
A0A6I9R5H5	261	0	29490.5	2	10	0.0575	14-3-3-like protein D isoform X1	LOC105043958
A0A6I9RQ80	449	22	49010.1	22	62	0.3408	LOW QUALITY PROTEIN: phosphoglycolate phosphatase 1B, chloroplastic	LOC105051428
A0A6I9QEE0	301	1	34461	1	2	0.0598	26.5 kDa heat shock protein, mitochondrial	LOC105033976
A0A6I9QK56	409	0	44276.4	2	2	0.0367	Alpha-galactosidase	LOC105035858
A0A6I9S1M4	292	7	32857.6	11	40	0.2877	Glyoxalase I	LOC105052660
A0A6I9RN41	260	0	29507.5	2	4	0.0615	14-3-3 protein 9 isoform X1	LOC105048134
A0A6I9QI16	337	0	36359.5	2	2	0.0445	Alpha-galactosidase	LOC105035858
A0A6I9QA10	595	0	64206.1	2	2	0.0235	ruBisCO large subunit-binding protein subunit beta, chloroplastic isoform X1	LOC105032887
A0A6I9SCB8	484	0	53491	1	2	0.031	heterogeneous nuclear ribonucleoprotein Q isoform X1	LOC105059146
A0A6I9S430	261	2	29394.7	9	24	0.2605	14-3-3-like protein B	LOC105056773
A0A6I9RUQ9	207	0	23340.9	17	54	0.5507	14-3-3-like protein isoform X3	LOC105053212
A0A6I9SB87	356	0	39142.5	6	36	0.1292	Glutamine synthetase	LOC105058949
A0A6I9QGX3	356	1	39222.7	12	45	0.3343	Glutamine synthetase	LOC105035493
A0A6I9S346	356	1	39213.5	13	53	0.3567	Glutamine synthetase	LOC105053181
A0A6I9S799	434	6	48350.3	7	12	0.1336	Glutamine synthetase	LOC105057795
A0A6I9RG31	357	0	39278.6	11	47	0.2801	Glutamine synthetase	LOC105048492
A0A6I9RU62	712	0	78941.8	1	1	0.0126	ABC transporter F family member 4	LOC105052709
A0A6I9S043	356	0	39183.4	7	34	0.1854	Glutamine synthetase	LOC105055426
A0A6I9QW68	357	0	39138.5	4	14	0.1289	Glutamine synthetase	LOC105041104
A0A6J0PIS8	327	0	37019.8	1	1	0.0245	serine/arginine-rich-splicing factor SR34 isoform X1	LOC105045197
A0A6I9R776	300	0	33863.1	1	1	0.0267	serine/arginine-rich-splicing factor SR34 isoform X2	LOC105045197
A0A6I9SFN2	332	0	35951.6	11	41	0.3373	nitrile-specifier protein 5 isoform X1	LOC105060307
A0A6I9S7H2	301	0	33938.2	1	1	0.0266	serine/arginine-rich-splicing factor SR34	LOC105057475
A0A6I9RU38	179	2	18837.4	2	3	0.1397	HMG-Y-related protein A	LOC105053206
A0A6I9SC19	320	0	35592.5	2	2	0.0625	Pyruvate kinase	LOC105059219
A0A6I9R1A4	575	6	61078.2	18	65	0.2591	chaperonin CPN60-2, mitochondrial	LOC105043119
A0A6I9S0Z7	887	0	99906.6	14	30	0.1646	puromycin-sensitive aminopeptidase isoform X2	LOC105055608
A0A6I9RJH2	767	0	80473.7	1	3	0.0143	H(+)-exporting diphosphatase	LOC105049421
A0A6I9S3S5	949	0	104090.6	6	10	0.0558	Plasma membrane ATPase	LOC105056652
A0A6I9RRR6	209	0	23109.9	3	7	0.1483	Chalcone-flavonone isomerase family protein	LOC105052295
A0A6I9QPT6	765	0	80247.8	1	3	0.0144	H(+)-exporting diphosphatase	LOC105039062
A0A6J0PQP3	878	0	95914.4	6	10	0.0604	Plasma membrane ATPase	LOC105056652
A0A6I9RJ59	543	0	60617.9	4	5	0.0718	Aspartate--tRNA ligase	LOC105049264
A0A6I9RVT6	575	7	61134.1	19	59	0.2904	chaperonin CPN60-2, mitochondrial	LOC105053654
A0A6I9SH60	351	6	37389.8	7	24	0.2251	probable plastid-lipid-associated protein 2, chloroplastic	LOC105061027
A0A6I9S3E6	1039	0	117444.2	1	1	0.0077	probable ubiquitin conjugation factor E4	LOC105056004
A0A6J0PPW2	854	0	96122.6	13	27	0.1569	puromycin-sensitive aminopeptidase isoform X3	LOC105055608
A0A6I9RSD5	722	2	78974.5	3	3	0.0457	3-hydroxyacyl-CoA dehydrogenase	LOC105052538
A0A6J0PDS5	209	0	23943.3	11	32	0.3971	protein IN2-1 homolog B isoform X2	LOC105037578
A0A6I9REV0	472	0	52414.7	1	1	0.0212	WD-40 repeat-containing protein MSI4 isoform X1	LOC105047984
A0A6I9RWL2	547	4	61208	7	14	0.1335	Aspartate--tRNA ligase	LOC105050898
A0A6J0PHE6	604	0	64297	21	64	0.3245	ruBisCO large subunit-binding protein subunit beta, chloroplastic isoform X3	LOC105043987
A0A6I9R3X6	611	0	65022.3	21	64	0.3208	ruBisCO large subunit-binding protein subunit beta, chloroplastic isoform X2	LOC105043987
A0A6I9R1C0	583	0	61272.7	31	76	0.4803	ruBisCO large subunit-binding protein subunit alpha isoform X2	LOC105042992
A0A6I9QDG2	577	2	61888.7	2	5	0.0347	protein TIC 62, chloroplastic	LOC105033703
A0A6I9SFV4	325	0	35100.2	11	41	0.3446	nitrile-specifier protein 5 isoform X3	LOC105060307
A0A6I9S1Z5	578	0	60995.5	18	52	0.2353	ruBisCO large subunit-binding protein subunit alpha	LOC105055575
A0A6I9SF09	327	0	35327.4	11	41	0.3425	nitrile-specifier protein 5 isoform X2	LOC105060307
A0A6I9RLA3	765	0	80244.8	1	3	0.0144	H(+)-exporting diphosphatase	LOC105050114
A0A6I9R6Y7	584	0	61400.8	31	76	0.4795	ruBisCO large subunit-binding protein subunit alpha isoform X1	LOC105042992
A0A6I9R4Y7	803	8	89120.7	17	55	0.1557	5-methyltetrahydropteroyltriglutamate--homocysteine S-methyltransferase	LOC105042372
A0A6I9RDU1	437	1	47281.7	1	1	0.0275	IAA-amino acid hydrolase ILR1-like 1	LOC105047633
A0A6I9SGJ4	608	4	64521	27	94	0.4079	ruBisCO large subunit-binding protein subunit beta, chloroplastic	LOC105060637
A0A6I9SDU9	508	2	55680.7	2	8	0.0433	probable gamma-aminobutyrate transaminase 3, mitochondrial	LOC105059874
A0A6I9Q9N6	240	5	25557.1	5	13	0.2042	endo-1,31,4-beta-D-glucanase	LOC105032490
A0A6J0PPX6	980	0	110590	14	30	0.149	puromycin-sensitive aminopeptidase isoform X1	LOC105055608
A0A6I9RX00	644	7	71209.4	8	19	0.1335	beta-fructofuranosidase 1	LOC105054034
A0A6I9QB65	1089	0	121241.6	1	1	0.0092	DNA damage-binding protein 1a	LOC105033280
A0A6I9QYI5	342	6	35462.3	6	15	0.1842	probable 3-hydroxyisobutyrate dehydrogenase-like 1, mitochondrial	LOC105040401
A0A6I9QTZ9	956	0	104991.9	4	9	0.0408	Plasma membrane ATPase	LOC105039663
A0A6I9R9I4	971	0	106553.2	7	13	0.0783	Plasma membrane ATPase	LOC105043730
A0A6I9RBU7	956	0	105094.4	13	31	0.1496	Plasma membrane ATPase	LOC105046422
A0A6I9QMQ4	389	0	44431.7	7	9	0.1362	60S ribosomal protein L3	LOC105038030
A0A6I9QU51	892	19	100762.2	20	41	0.1996	Aminopeptidase	LOC105040383
A0A6I9R3U8	534	0	58663.8	2	8	0.0393	alanine aminotransferase 2 isoform X1	LOC105041987
A0A6I9RTT3	760	0	79817.2	1	3	0.0145	H(+)-exporting diphosphatase	LOC105052596
A0A6I9SE74	1089	0	121163.8	1	1	0.0092	DNA damage-binding protein 1a	LOC105059787
A0A6I9S6L2	878	1	94669.1	1	1	0.0239	probably inactive leucine-rich repeat receptor-like protein kinase IMK2	LOC105057166
A0A6I9SFL7	142	2	14905.8	2	6	0.169	Acyl carrier protein	LOC105057703
A0A6I9S260	571	1	63568.8	1	1	0.0175	Glutamyl-tRNA synthetase	LOC105052855
A0A6I9QYV2	516	0	56446.7	2	8	0.0407	alanine aminotransferase 2 isoform X2	LOC105041987
A0A6I9RNH9	953	0	105154.3	11	23	0.1238	Plasma membrane ATPase	LOC105050809
A0A6I9RZK9	282	0	30004.3	1	1	0.0355	protein starmaker isoform X1	LOC105055180
A0A6I9Q9M2	413	4	43449.1	4	5	0.0484	LOW QUALITY PROTEIN: heterodimeric geranylgeranyl pyrophosphate synthase small subunit, chloroplastic	LOC105032472
A0A6I9SBB2	184	1	19962.6	1	1	0.0489	thioredoxin X, chloroplastic	LOC105058974
A0A6I9R2R6	544	2	58800	2	2	0.046	4-coumarate--CoA ligase-like 1	LOC105042958
A0A6I9S0U8	810	0	89889.8	11	19	0.1407	cell division cycle protein 48 homolog	LOC105055569
A0A6I9QW84	327	3	36388.9	3	3	0.1009	clavaminate synthase-like protein At3g21360	LOC105040526
A0A6I9S0B7	307	12	33057.7	21	78	0.5212	triosephosphate isomerase, chloroplastic	LOC105055051
A0A6I9SBX7	810	0	89735.6	11	19	0.1407	cell division cycle protein 48 homolog	LOC105059112
A0A6I9R4Z1	890	0	97397.4	7	13	0.0854	Plasma membrane ATPase	LOC105043730
A0A6J0PQ15	510	0	55338	3	3	0.049	Pyruvate kinase	LOC105055472
A0A6I9RN31	950	0	104320.6	6	10	0.0726	Plasma membrane ATPase	LOC105050697
A0A6I9QQK9	389	0	44584.8	7	9	0.1362	60S ribosomal protein L3	LOC105038358
A0A6I9SAH5	510	2	55409	5	5	0.1	Pyruvate kinase	LOC105058982
A0A6I9RB14	459	3	50046.8	4	16	0.0719	probable apyrase 2	LOC105046068
A0A6I9S0R7	275	0	29189.8	1	1	0.0364	clumping factor A isoform X2	LOC105055180
A0A6I9RVI6	811	0	89906.7	10	15	0.1245	cell division cycle protein 48 homolog	LOC105053566
A0A6J0PMB4	885	0	97244.1	8	16	0.1051	Plasma membrane ATPase	LOC105050384
A0A6I9SER9	950	0	104322.9	8	16	0.0916	Plasma membrane ATPase	LOC105060232
A0A6I9RTC0	953	0	104723.1	8	16	0.0913	Plasma membrane ATPase	LOC105052943
A0A6J0PFU7	477	0	52422.7	1	6	0.0252	alanine aminotransferase 2 isoform X4	LOC105041987
A0A6I9QSY8	954	0	105192.4	8	16	0.0975	Plasma membrane ATPase	LOC105039277
A0A6I9RV15	954	0	105004.1	8	16	0.0975	Plasma membrane ATPase	LOC105050384
A0A6J0PP20	956	0	105173.3	13	31	0.1496	Plasma membrane ATPase	LOC105054079
A0A6I9RYK4	746	23	80809.1	33	103	0.3271	Transketolase	LOC105054770
A0A6I9RYW2	661	0	73099.8	8	22	0.1271	luminal-binding protein 4	LOC105054898
A0A6I9Q9K8	843	0	94053.5	8	24	0.0712	elongation factor 2 isoform X2	LOC105032360
A0A6I9R0Q2	664	0	73417	10	26	0.1536	luminal-binding protein 4 isoform X2	LOC105042857
A0A6J0PHM3	668	0	73876.3	10	26	0.1527	luminal-binding protein isoform X1	LOC105042857
A0A6I9Q9D9	844	0	94181.6	8	24	0.0711	elongation factor 2 isoform X1	LOC105032360
A0A6I9SDM3	154	1	16951.3	9	42	0.3831	Histone H2B	LOC105056972
A0A6I9QQA8	238	0	26049.9	7	29	0.1723	probable mediator of RNA polymerase II transcription subunit 37c	LOC105037769
A0A6I9R917	153	0	16818.3	8	41	0.3137	Histone H2B	LOC105045712
A0A6I9RR19	427	4	45913	4	11	0.0984	3'(2'),5'-bisphosphate nucleotidase	LOC105051760
A0A6J0PJ10	436	0	48151.4	14	60	0.2844	actin-101 isoform X1	LOC105045739
A0A6I9Q9C0	377	0	41549.9	14	60	0.3289	actin-101	LOC105032827
A0A6I9RVF5	377	0	41507.8	12	47	0.2653	actin	LOC105053160
A0A6I9QQQ6	621	0	68302.8	9	18	0.132	V-ATPase 69 kDa subunit	LOC105039332
A0A6I9QKX8	150	0	16573.2	8	35	0.4067	actin-7-like	LOC105037098
A0A6I9QGJ8	377	0	41590.9	13	51	0.2944	actin	LOC105035347
A0A6I9SF35	334	0	36337.6	2	2	0.018	ATP-dependent Clp protease proteolytic subunit	LOC105057488
A0A6I9RBM3	377	0	41574	13	51	0.2944	actin-101	LOC105044497
A0A6I9QLV1	290	0	32048.2	1	1	0.0448	Prohibitin	LOC105037905
A0A6J0PRX6	195	0	21260.8	1	2	0.0564	Proteasome subunit alpha type	LOC105058962
A0A6I9SD99	377	2	41601	14	54	0.3289	actin-2	LOC105059495
A0A6I9RR22	377	0	41579.9	14	60	0.3289	actin-101	LOC105052013
A0A6I9S996	235	0	25591.2	1	2	0.0468	Proteasome subunit alpha type	LOC105055438
A0A6I9RWU5	377	0	41556.8	13	55	0.2865	actin-101	LOC105054048
A0A6I9R951	377	0	41605.9	14	60	0.3289	actin-101 isoform X2	LOC105045739
A0A6I9S387	377	0	41577.9	13	51	0.2944	actin	LOC105056387
A0A6I9S645	377	0	41560	13	51	0.2944	actin-3	LOC105057000
Q5J1K2	377	0	41644.9	15	55	0.3289	Actin	ACT1
A0A6J0PDU0	210	0	22902.8	4	8	0.1619	actin-66-like	LOC105036664
A0A6J0PDE1	758	0	82252.3	3	16	0.0356	receptor kinase-like protein Xa21	LOC105035828
A0A6I9RRW8	377	0	41632	15	55	0.3289	actin-2	LOC105049442
A0A6I9RYU0	292	0	32266.4	1	1	0.0445	Prohibitin	LOC105051703
A0A6J0PRY9	225	0	24397.5	1	2	0.0489	Proteasome subunit alpha type	LOC105058962
A0A6I9RMC8	621	0	68298.8	9	18	0.132	V-ATPase 69 kDa subunit	LOC105050418
A0A6I9QND7	253	0	28457.5	3	4	0.087	H(+)-transporting two-sector ATPase	LOC105037397
A0A6J0PIN5	332	0	36986.7	9	43	0.3102	actin-100 isoform X3	LOC105045739
A0A6I9QQI9	377	0	41607.9	14	60	0.3289	actin-101	LOC105038335
A0A6J0PF73	1061	2	120331.4	2	2	0.016	Valyl-tRNA synthetase	LOC105037449
A0A6I9QQX9	292	0	32328.5	1	1	0.0445	Prohibitin	LOC105038519
A0A6I9RJR0	468	1	51327.1	2	4	0.0598	oryzain alpha chain	LOC105049532
A0A6I9SAW1	468	0	51007.9	6	10	0.1026	uncharacterized protein LOC105058674 isoform X4	LOC105058674
A0A6I9SGQ2	323	12	35707.2	12	33	0.4489	2-hydroxyisoflavanone dehydratase	LOC105060856
A0A6I9SAK9	471	0	51308	6	10	0.1019	uncharacterized protein LOC105058674 isoform X2	LOC105058674
A0A6I9SAG1	459	0	49993.5	6	10	0.1046	uncharacterized protein LOC105058674 isoform X8	LOC105058674
A0A6I9S691	328	0	35480.1	3	3	0.1128	probable carboxylesterase 8	LOC105054288
A0A6I9SI64	459	4	50177.6	9	18	0.1961	uncharacterized protein LOC105058713	LOC105058713
A0A6I9SAC2	475	0	51695.2	6	10	0.1011	uncharacterized protein LOC105058674 isoform X1	LOC105058674
A0A6I9SQ87	434	21	46530.3	25	99	0.4677	monodehydroascorbate reductase 3, cytosolic	LOC105061389
A0A6J0PRE7	462	0	50293.6	6	10	0.1039	uncharacterized protein LOC105058674 isoform X6	LOC105058674
A0A6I9RT37	557	1	62800.2	4	6	0.079	Asparagine--tRNA ligase	LOC105052713
A0A6I9SHM3	317	1	34541.5	2	7	0.0694	tuliposide A-converting enzyme 2, chloroplastic	LOC105060862
A0A6I9SHW2	306	10	34801.9	10	29	0.2288	Isopentenyl-diphosphate Delta-isomerase	LOC105061297
A0A6I9SP27	321	0	34686.5	1	5	0.0343	tuliposide A-converting enzyme 2, chloroplastic-like	LOC105060935
A0A6I9RAK9	282	2	30436.5	2	14	0.0496	uncharacterized protein LOC105046469	LOC105046469
A0A6I9SAE8	466	0	50680.8	6	10	0.103	uncharacterized protein LOC105058674 isoform X5	LOC105058674
A0A6I9SAN3	460	0	50052.5	6	10	0.1043	uncharacterized protein LOC105058674 isoform X7	LOC105058674
A0A6I9S9N5	469	0	51066.9	6	10	0.1023	uncharacterized protein LOC105058674 isoform X3	LOC105058674
A0A6I9RY30	363	1	39514.2	2	2	0.0413	probable carboxylesterase 8	LOC105054568
A0A6I9RYS7	315	7	33692.1	10	20	0.3556	probable carboxylesterase 8	LOC105054287
A0A6J0PKR3	156	0	16350	1	1	0.1026	non-specific lipid transfer protein GPI-anchored 1 isoform X2	LOC105048987
A0A1D5AIW8	176	2	18483.1	3	3	0.2273	Type X nonspecific lipid transfer protein LTPX04	LOC105048987
A0A6I9QYW7	814	0	92758.8	1	1	0.0135	Sucrose synthase	LOC105042002
A0A6I9RBG6	375	0	41137.8	3	5	0.0613	ATP synthase gamma chain 1, chloroplastic	LOC105046816
A0A6I9RUT3	393	15	41973.6	15	38	0.3511	probable fructokinase-6, chloroplastic	LOC105053244
A0A6I9QGP3	328	1	34827.6	1	5	0.0396	chloroplast envelope quinone oxidoreductase homolog	LOC105034700
A0A6I9R5W1	633	2	70331.6	2	2	0.0332	peptide-N4-(N-acetyl-beta- glucosaminyl)asparagine amidase A	LOC105044716
A0A6I9RQI5	290	1	31691.6	5	7	0.131	3-deoxy-8-phosphooctulonate synthase	LOC105051528
A0A6I9RPE9	510	3	56341.9	4	5	0.0941	Myo-inositol 1-phosphate synthase	LOC105048608
A0A6I9RWS6	838	1	93710.5	3	4	0.0298	5-methyltetrahydropteroyltriglutamate--homocysteine S-methyltransferase	LOC105054007
A0A6I9SF98	530	5	55481.6	17	54	0.3453	leucine aminopeptidase 2, chloroplastic	LOC105060178
A0A6I9RQ88	327	0	35114.2	1	2	0.0367	fructokinase-1	LOC105051457
A0A6I9RPN3	375	1	41159.7	4	6	0.0987	ATP synthase gamma chain 1, chloroplastic	LOC105051242
A0A6I9QGV3	766	2	84593.3	11	31	0.1057	5-methyltetrahydropteroyltriglutamate--homocysteine S-methyltransferase	LOC105035375
A0A6I9QHH2	766	1	84695.6	11	33	0.1057	5-methyltetrahydropteroyltriglutamate--homocysteine S-methyltransferase	LOC105035031
A0A6I9Q808	665	4	73028.8	5	9	0.0722	Non-reducing end alpha-L-arabinofuranosidase	LOC105032074
A0A6I9RIT8	1124	3	127093.7	3	3	0.0258	Lactase	LOC105049109
A0A6I9QNB3	1221	0	135274.6	1	1	0.009	cullin-associated NEDD8-dissociated protein 1	LOC105038525
A0A6I9RUB4	776	0	88369.4	1	1	0.0142	Sucrose synthase	LOC105053047
A0A6I9SCL5	743	3	80471.1	12	33	0.1575	Transketolase	LOC105059450
A0A6I9R2N8	369	0	41747.9	2	4	0.0515	phosphoglucan phosphatase DSP4, amyloplastic isoform X1	LOC105042928
A0A6I9SD89	565	1	61611.7	1	1	0.023	Acetyltransferase component of pyruvate dehydrogenase complex	LOC105059487
A0A6I9QR41	290	0	31612.5	4	6	0.0862	3-deoxy-8-phosphooctulonate synthase	LOC105038588
A0A6I9QX59	194	1	20874.7	3	8	0.1237	plasma membrane-associated cation-binding protein 1	LOC105040884
A0A6I9RVA2	852	0	94006.4	7	13	0.0563	heat shock 70 kDa protein 14	LOC105045377
A0A6I9RMC2	604	14	63623.5	26	79	0.4205	leucine aminopeptidase 1	LOC105050732
A0A6I9RUT6	766	0	84522	4	20	0.0574	5-methyltetrahydropteroyltriglutamate--homocysteine S-methyltransferase	LOC105053250
A0A6I9RWH7	623	5	68859.2	5	8	0.0883	Malic enzyme	LOC105053894
A0A6I9RZ97	565	1	61742.4	1	3	0.0177	Acetyltransferase component of pyruvate dehydrogenase complex	LOC105054728
A0A6I9QZ63	510	0	56550.2	2	2	0.051	Myo-inositol 1-phosphate synthase	LOC105041643
A0A6I9RYR0	435	1	46893.4	1	1	0.0276	SNF1-related protein kinase regulatory subunit gamma-1-like	LOC105054802
A0A6I9S437	816	0	92808.5	1	1	0.0135	Sucrose synthase	LOC105056682
A0A6I9R683	422	1	45245.7	7	11	0.1374	Succinate--CoA ligase [ADP-forming] subunit beta, mitochondrial	LOC105044231
A0A6I9RTK4	816	0	93016.8	1	1	0.0135	Sucrose synthase	LOC105053047
A0A6J0PRV4	815	0	92608.3	1	1	0.0135	Sucrose synthase	LOC105058592
A0A6I9RKZ1	379	1	41424.5	2	2	0.0422	GDP-L-fucose synthase	LOC105049885
A0A6I9S6U1	1624	0	177110.1	26	87	0.1355	ferredoxin-dependent glutamate synthase, chloroplastic isoform X1	LOC105057601
A0A6I9R0T5	357	0	40710.4	2	4	0.0532	phosphoglucan phosphatase DSP4, amyloplastic isoform X2	LOC105042928
A0A6I9QQW5	380	8	41051.6	9	22	0.2342	alcohol dehydrogenase 1	LOC105038505
A0A6I9RLW5	396	0	42732.6	16	45	0.3157	sedoheptulose-1,7-bisphosphatase, chloroplastic isoform X1	LOC105050547
A0A6I9R3C7	472	1	49666.5	1	1	0.0233	RNA-binding KH domain-containing protein PEPPER	LOC105043778
A0A6I9SHR3	475	0	51766.6	5	12	0.1137	alanine aminotransferase 2 isoform X2	LOC105058582
A0A6I9QYM1	509	3	54522.1	3	3	0.055	Aldehyde dehydrogenase (NAD(+))	LOC105042090
A0A6I9RA58	396	0	42860.7	20	47	0.404	sedoheptulose-1,7-bisphosphatase, chloroplastic isoform X2	LOC105046280
A0A6I9QI09	318	0	33525.2	1	2	0.0472	probable pyridoxal 5'-phosphate synthase subunit PDX1.1	LOC105035898
A0A6I9RVI7	394	0	42477.5	16	45	0.3173	sedoheptulose-1,7-bisphosphatase, chloroplastic isoform X2	LOC105050547
A0A6I9RBI4	398	0	43115.8	20	47	0.402	sedoheptulose-1,7-bisphosphatase, chloroplastic isoform X1	LOC105046280
A0A6I9SCQ1	250	0	28370.2	1	1	0.032	serine/arginine-rich splicing factor SR34A isoform X2	LOC105059292
A0A6I9QHP7	318	0	33546	1	2	0.0472	probable pyridoxal 5'-phosphate synthase subunit PDX1.1	LOC105035764
A0A6I9Q8X1	266	0	28603.6	1	2	0.0414	Chlorophyll a-b binding protein, chloroplastic	LOC105032432
A0A6I9RJH9	544	1	59785.9	1	1	0.0221	Tyrosyl-tRNA synthetase	LOC105049738
A0A6I9SAG8	518	0	56160.6	5	12	0.1042	alanine aminotransferase 2 isoform X1	LOC105058582
A0A6I9RW47	474	1	50136.6	1	2	0.0232	RNA-binding KH domain-containing protein PEPPER	LOC105053924
A0A6J0PSJ2	269	0	30213.1	1	1	0.0297	serine/arginine-rich splicing factor SR34A isoform X1	LOC105059292
A0A6I9QYQ0	266	0	28746.8	1	2	0.0414	Chlorophyll a-b binding protein, chloroplastic	LOC105042121
A0A6I9QMM3	379	2	40840.1	3	6	0.0686	isocitrate dehydrogenase [NAD] regulatory subunit 1, mitochondrial	LOC105037000
A0A6I9QJ84	238	1	25785.1	3	3	0.1092	endo-1,31,4-beta-D-glucanase	LOC105035420
A0A6J0PRA4	238	1	25578.9	1	1	0.042	endo-1,31,4-beta-D-glucanase	LOC105057799
A0A6I9S827	238	12	25782.2	14	40	0.5294	endo-1,31,4-beta-D-glucanase	LOC105057753
A0A6J0PC88	378	0	40700	2	2	0.0423	isocitrate dehydrogenase [NAD] regulatory subunit 1, mitochondrial isoform X1	LOC105033741
A0A6J0PBW3	374	0	40258.7	2	2	0.0428	isocitrate dehydrogenase [NAD] regulatory subunit 1, mitochondrial isoform X2	LOC105033741
A0A6I9QF10	444	2	49539.9	3	4	0.0676	Guanosine nucleotide diphosphate dissociation inhibitor	LOC105034762
A0A6I9S7Y7	451	0	50497.5	3	5	0.082	serine carboxypeptidase-like 17 isoform X3	LOC105057967
A0A6I9SG72	475	0	53416	3	5	0.0779	serine carboxypeptidase-like 17 isoform X1	LOC105057967
A0A6I9S7P3	456	0	51083.7	3	5	0.0811	serine carboxypeptidase-like 18 isoform X2	LOC105057967
A0A6I9S9U3	554	0	60378.5	3	4	0.056	glutamate dehydrogenase 1, mitochondrial isoform X2	LOC105058731
A0A6I9S9B9	237	0	25890.9	5	8	0.2447	Proteasome subunit alpha type	LOC105058583
A0A6I9SI81	560	0	61102.9	3	4	0.0554	glutamate dehydrogenase 1, mitochondrial isoform X1	LOC105058731
A0A6I9S8M3	432	0	48165.2	3	5	0.0856	serine carboxypeptidase-like 18 isoform X4	LOC105057967
A0A6J0PBI1	1125	0	124744	5	5	0.0418	E1 ubiquitin-activating enzyme	LOC105034409
A0A6I9RZB2	279	0	30465.8	1	1	0.043	short-chain dehydrogenase TIC 32, chloroplastic isoform X2	LOC105051827
A0A6I9RQF9	275	0	29926.6	1	1	0.0436	short-chain dehydrogenase TIC 32, chloroplastic isoform X3	LOC105051827
A0A6I9R943	1131	0	125416.6	6	6	0.0504	E1 ubiquitin-activating enzyme	LOC105045873
A0A6I9RUF9	534	0	59280.5	1	1	0.0169	eukaryotic peptide chain release factor GTP-binding subunit ERF3A	LOC105053108
A0A6I9RRG3	326	0	35480.5	1	1	0.0368	short-chain dehydrogenase TIC 32, chloroplastic isoform X1	LOC105051827
A0A6I9S2Y0	476	10	52802.5	15	29	0.2458	serine carboxypeptidase-like 18	LOC105055847
A0A6I9R9K8	1073	0	119157.8	6	6	0.0531	E1 ubiquitin-activating enzyme	LOC105045873
A0A6I9S9Z5	572	1	62459.7	1	2	0.0157	Pyruvate kinase	LOC105055684
A0A6I9S6I3	1081	0	119867.9	2	2	0.0167	ubiquitin-activating enzyme E1 1 isoform X1	LOC105057138
A0A6I9SE38	1066	0	118216	2	2	0.0169	ubiquitin-activating enzyme E1 1 isoform X2	LOC105057138
A0A6I9SAG9	476	0	53061.7	6	10	0.1282	serine carboxypeptidase-like 18	LOC105055848
A0A6J0PQK8	532	2	59258.5	7	13	0.1128	serine carboxypeptidase-like 1 isoform X1	LOC105055845
A0A6I9QQE6	759	8	84012.6	8	15	0.1344	Glycerophosphodiester phosphodiesterase	LOC105038943
A0A6I9RK99	1357	0	148481.6	1	1	0.0066	uncharacterized protein LOC105050032 isoform X1	LOC105050032
A0A6I9S8E6	290	3	31784.4	5	13	0.131	L-ascorbate peroxidase	LOC105055090
A0A6I9QEY6	1100	2	123925.3	2	2	0.0182	Leucyl-tRNA synthetase	LOC105034513
A0A6I9RDP4	146	0	15472.3	1	1	0.0616	photosystem I reaction center subunit VI, chloroplastic	LOC105047376
A0A6I9QKK7	416	2	45819.2	2	3	0.0577	acyl transferase 5	LOC105037013
A0A6I9RKP6	1342	0	146737.8	1	1	0.0067	uncharacterized protein LOC105050032 isoform X2	LOC105050032
A0A6I9RW65	409	5	45531	18	72	0.3447	Phosphoribulokinase	LOC105053805
A0A6I9SBP2	258	1	28433.8	1	1	0.031	histone H2B.11	LOC105059053
A0A6J0PR51	294	1	32447	9	42	0.3265	Histone H2B	LOC105056980
A0A6I9R861	186	0	20422.1	4	23	0.1398	Histone H2B	LOC105045733
A0A6J0PNF1	262	0	29790.9	1	2	0.0458	Reticulon-like protein	LOC105052335
A0A6I9R7F2	312	0	34724.6	3	7	0.0737	nitrilase-like protein 2 isoform X1	LOC105044681
A0A6I9QAQ7	141	0	15495.6	8	41	0.3404	Histone H2B	LOC105032844
A0A6I9QFA0	302	9	32246.7	9	31	0.3444	uncharacterized protein LOC105034880	LOC105034880
A0A6I9R5U1	269	0	29822.1	3	7	0.0855	nitrilase-like protein 2 isoform X2	LOC105044681
A0A6I9R6S8	154	0	16953.3	8	41	0.3117	Histone H2B	LOC105044462
A0A6I9R111	141	0	15560.6	4	23	0.1844	Histone H2B	LOC105042855
A0A6I9R4W2	154	0	16993.4	8	41	0.3117	Histone H2B	LOC105044455
A0A6I9S9N4	394	1	42750.9	1	1	0.0457	AP2-like ethylene-responsive transcription factor PLT2	LOC105058336
A0A6I9SA83	221	9	24982	9	11	0.3439	Glutathione transferase	LOC105058893
A0A6I9RSK1	238	0	27057.2	1	2	0.0504	Reticulon-like protein	LOC105052335
A0A6I9SFI2	531	0	58148.8	3	3	0.0565	Glucose-1-phosphate adenylyltransferase	LOC105060488
A0A6J0PLE8	236	0	25672.5	5	8	0.0932	Nucleoside diphosphate kinase	LOC105047333
A0A6I9R9M7	148	1	16436.6	10	29	0.5405	Nucleoside diphosphate kinase	LOC105043765
A0A6I9RE71	478	0	53194.1	5	8	0.046	Nucleoside diphosphate kinase	LOC105047333
A0A6I9RXP4	148	3	16487.5	12	32	0.5811	Nucleoside diphosphate kinase	LOC105053933
A0A6I9RUY4	233	0	25263.2	5	13	0.1631	Nucleoside diphosphate kinase	LOC105053002
A0A6I9QSH0	655	3	72113.5	3	7	0.0351	Peroxidase	LOC105039804
A0A6I9R9I7	1707	2	193184	10	12	0.0562	Clathrin heavy chain	LOC105045851
A0A6I9QEF4	233	3	25421.4	7	17	0.3004	Nucleoside diphosphate kinase	LOC105034341
A0A6I9SDZ2	388	10	43139.4	10	23	0.2474	chloroplast stem-loop binding protein of 41 kDa b, chloroplastic	LOC105059775
A0A6I9QNS9	354	3	37082.5	11	36	0.3616	Malate dehydrogenase	LOC105038457
A0A6I9RHB2	583	12	63568.3	19	51	0.3276	Phosphoglucomutase (alpha-D-glucose-1,6-bisphosphate-dependent)	LOC105048493
A0A6I9RG83	269	2	29716.4	2	9	0.0855	LOW QUALITY PROTEIN: uncharacterized protein LOC105045986	LOC105045986
A0A6I9S630	1024	0	116845	1	1	0.0078	Oxoglutarate dehydrogenase (succinyl-transferring)	LOC105056984
A0A6I9QHC7	371	0	41672.1	7	12	0.1644	4-hydroxy-3-methylbut-2-enyl diphosphate reductase, chloroplastic isoform X2	LOC105035427
A0A6I9RS20	288	1	31099.6	1	3	0.0486	UMP pyrophosphorylase	LOC105052170
A0A6I9QJ88	462	1	51749.2	8	13	0.158	4-hydroxy-3-methylbut-2-enyl diphosphate reductase, chloroplastic isoform X1	LOC105035427
A0A6I9RED0	428	0	48397.6	2	5	0.0514	DEAD-box ATP-dependent RNA helicase 56 isoform X1	LOC105047621
A0A6I9SCZ9	221	0	24351.2	1	2	0.0452	Proteasome subunit beta	LOC105059397
A0A6I9S733	329	0	35207.1	1	1	0.0304	Peroxidase	LOC105057296
A0A6I9RZN9	347	6	37790.8	10	17	0.245	Peroxidase	LOC105051975
A0A6I9QTC7	345	12	35909.9	12	43	0.2754	Peroxidase	LOC105040036
A0A6I9R7F7	237	4	26761.8	7	23	0.2574	protein IN2-1 homolog B	LOC105044685
A0A6I9QK59	125	0	14280	4	12	0.24	Peroxidase	LOC105036974
A0A6I9RQV5	347	4	37712	12	21	0.2795	Peroxidase	LOC105051976
A0A6I9RD22	411	6	46682.4	6	24	0.1727	Proline iminopeptidase	LOC105047374
A0A6I9REP9	286	2	31561.2	4	9	0.1469	hypersensitive-induced response protein 1	LOC105047712
A0A6I9SAW3	260	4	26988.9	5	20	0.1923	NADPH-dependent aldehyde reductase-like protein, chloroplastic	LOC105058779
A0A6I9RTK3	286	2	31506	5	6	0.1818	hypersensitive-induced response protein 1	LOC105052867
A0A6I9SI77	470	0	50806.6	3	8	0.0532	1-deoxy-D-xylulose-5-phosphate reductoisomerase	LOC105058728
A0A6I9RFX3	285	0	31382.1	1	1	0.0421	hypersensitive-induced response protein 1	LOC105047921
A0A6I9RTE3	333	0	36962.2	6	18	0.1201	28 kDa ribonucleoprotein, chloroplastic	LOC105052972
A0A6I9S3V0	195	0	21733	3	8	0.1282	1-deoxy-D-xylulose 5-phosphate reductoisomerase, chloroplastic	LOC105056285
A0A6I9RJT9	336	1	37187.3	7	20	0.1607	28 kDa ribonucleoprotein, chloroplastic	LOC105049560
A0A6I9RXX6	166	0	17723.5	1	1	0.0904	60S ribosomal protein L12	LOC105054513
A0A6I9S942	795	6	89617.9	6	18	0.078	probable cytosolic oligopeptidase A	LOC105055389
A0A6I9R6W5	199	0	22259.4	1	3	0.0452	probable glutathione S-transferase DHAR1, cytosolic isoform X2	LOC105044500
A0A6I9SHG8	299	1	33227	1	1	0.0401	N-carbamoylputrescine amidase	LOC105061473
A0A6I9RI63	166	0	17764.6	1	1	0.0904	60S ribosomal protein L12	LOC105049272
A0A6I9RQE5	446	2	49284.2	2	2	0.0561	Carboxypeptidase	LOC105048908
A0A6I9S014	357	0	38930.1	1	1	0.028	Quinolinate phosphoribosyltransferase [decarboxylating]	LOC105055263
A0A6I9RNS1	166	0	17778.6	1	1	0.0904	60S ribosomal protein L12-3	LOC105050895
A0A6I9R6B3	166	0	17764.6	1	1	0.0904	60S ribosomal protein L12	LOC105044285
A0A6I9S170	377	0	40773.2	1	1	0.0265	Quinolinate phosphoribosyltransferase [decarboxylating]	LOC105055263
A0A6I9RHL3	209	0	23429.2	1	1	0.0383	ras-related protein RABA4d	LOC105048884
A0A6I9R501	216	0	24185.6	1	3	0.0417	probable glutathione S-transferase DHAR1, cytosolic isoform X1	LOC105044500
A0A6I9RU65	273	6	30134.7	7	12	0.2344	Glutathione transferase	LOC105053239
A0A6I9QQY0	399	0	43867.1	2	2	0.0576	Pyruvate dehydrogenase E1 component subunit alpha	LOC105039117
A0A6I9SHF2	748	8	79865.4	10	37	0.1324	subtilisin-like protease SBT1.2	LOC105061111
A0A6I9S115	440	11	48147.6	11	20	0.2455	Malate dehydrogenase (NADP(+))	LOC105055621
A0A6I9SGJ5	761	6	80242.9	8	17	0.088	subtilisin-like protease SBT1.2	LOC105060813
A0A6I9QJY4	686	3	73278.6	4	6	0.0554	nucleolin 2	LOC105035798
A0A6I9RM18	533	0	58366.8	3	3	0.0563	Glucose-1-phosphate adenylyltransferase	LOC105050621
A0A1D5AIU8	118	7	11583	7	25	0.4153	Non-specific lipid-transfer protein	LOC105052291
A0A6I9QMJ1	308	5	34041.7	13	55	0.3279	glutathione S-transferase U17	LOC105037855
A0A6I9QUZ9	491	14	53852.1	14	38	0.2953	allene oxide synthase 2	LOC105039328
A0A1D5AIU6	118	3	11714.1	3	4	0.2627	Non-specific lipid-transfer protein	LOC105045973
A0A6I9S7T1	401	7	44089	13	45	0.2344	Alanine--glyoxylate transaminase	LOC105057640
A0A6I9RXL0	191	0	21369.6	5	10	0.199	Protein-methionine-S-oxide reductase	LOC105051296
A0A6I9QIM7	402	1	44090.1	7	25	0.1269	Alanine--glyoxylate transaminase	LOC105035354
A0A6I9RVB3	311	2	35469.1	3	10	0.0611	bifunctional epoxide hydrolase 2	LOC105053506
A0A6I9QWU0	317	4	35847.2	6	9	0.1356	uncharacterized protein LOC105039874 isoform X1	LOC105039874
A0A6I9QUL2	319	0	36151.4	2	5	0.0627	epoxide hydrolase A isoform X1	LOC105039871
A0A6I9QMA0	123	2	14196	2	2	0.1301	epoxide hydrolase 1	LOC105036823
A0A6I9RFS4	396	1	43647.7	1	3	0.0303	aromatic aminotransferase ISS1 isoform X1	LOC105047871
A0A6I9REE4	325	8	34233	8	17	0.2215	quinone oxidoreductase PIG3	LOC105045416
A0A6I9R2C6	310	2	35127.1	3	11	0.0839	bifunctional epoxide hydrolase 2	LOC105042806
A0A6I9QSB9	318	3	35913.9	5	6	0.1509	uncharacterized protein LOC105039873	LOC105039873
A0A6I9S2E2	269	2	29441.9	2	5	0.0743	Probable 6-phosphogluconolactonase	LOC105056077
A0A6I9QE04	852	0	95264.8	1	1	0.0106	Beta-galactosidase	LOC105034363
A0A6I9QDZ1	817	0	91442.8	1	1	0.011	Beta-galactosidase	LOC105034363
A0A6I9R0E3	726	1	76126.5	1	1	0.0193	far upstream element-binding protein 3	LOC105042772
A0A6J0PBE6	702	0	78285.1	1	1	0.0128	Beta-galactosidase	LOC105034363
A0A6I9R7T0	575	0	64464.3	3	5	0.0487	Asparagine--tRNA ligase	LOC105045391
A0A6I9SEA8	410	2	43101.7	2	2	0.0585	fasciclin-like arabinogalactan protein 2	LOC105060306
A0A6I9SEI7	920	0	101587.5	14	29	0.1609	ATP-dependent Clp protease ATP-binding subunit ClpA homolog CD4B, chloroplastic	LOC105060398
A0A6I9QCM3	521	1	56610.8	1	2	0.023	Glycerol kinase	LOC105033796
A0A6I9R8F8	255	5	27343.4	8	26	0.2902	uncharacterized protein At2g37660, chloroplastic	LOC105045643
A0A6I9RX22	920	0	101737.5	14	29	0.1609	ATP-dependent Clp protease ATP-binding subunit ClpA homolog CD4B, chloroplastic isoform X2	LOC105051075
A0A6I9RK92	481	4	53451.3	13	22	0.3035	glutamate--glyoxylate aminotransferase 2	LOC105049882
A0A060ID42	150	3	15567.2	3	5	0.24	Glycine-rich RNA-binding protein	GRP
A0A6I9QQ41	453	5	47591	5	11	0.1126	aspartyl protease family protein At5g10770	LOC105038997
A0A6I9RMM8	481	0	53445.1	9	17	0.183	glutamate--glyoxylate aminotransferase 2 isoform X2	LOC105050532
B3TLT8	142	0	15718.7	1	2	0.0775	40S ribosomal protein S23	LOC105058739
B3TLT7	142	0	15702.7	1	2	0.0775	40S ribosomal protein S23	LOC105047156
A0A6I9QDA8	431	0	46676.5	5	7	0.0951	uncharacterized protein LOC105034073 isoform X1	LOC105034073
A0A6I9QN84	136	0	15047.3	1	2	0.0809	40S ribosomal protein S23-like isoform X1	LOC105037333
A0A6I9QEN9	431	0	46648.6	5	7	0.0951	uncharacterized protein LOC105034073 isoform X2	LOC105034073
A0A6I9R720	207	2	24246.5	2	2	0.1063	Ribosomal protein L19	LOC105045140
A0A6I9RYT9	445	0	50067.7	3	9	0.0652	Tubulin beta chain	LOC105054846
A0A6I9SF60	356	0	37638.8	7	18	0.1461	Malate dehydrogenase	LOC105060089
A0A6I9QZF4	416	0	44169	1	1	0.0288	Malate dehydrogenase	LOC105041737
A0A6I9QZK3	348	2	36338.1	10	37	0.319	Malate dehydrogenase	LOC105040661
A0A6I9S1I5	349	0	36827.3	5	17	0.1461	Malate dehydrogenase	LOC105055912
A0A6I9SP93	356	3	37491.6	10	27	0.2388	Malate dehydrogenase	LOC105061005
A0A6I9SAN0	357	0	37727.8	6	19	0.1821	Malate dehydrogenase	LOC105055912
A0A6I9S6I1	207	1	24166.4	1	1	0.0725	Ribosomal protein L19	LOC105057444
A0A6I9S1X7	356	0	37599.7	6	19	0.1826	Malate dehydrogenase	LOC105055912
A0A6I9RI09	129	0	13894.9	2	3	0.1395	nuclear transport factor 2A isoform X1	LOC105048995
A0A6I9RQP6	123	0	13397.5	2	3	0.1463	nuclear transport factor 2B isoform X2	LOC105048995
A0A6I9RHG7	109	0	11717.7	2	3	0.1651	nuclear transport factor 2A isoform X3	LOC105048995
A0A6I9RSQ5	123	0	13365.6	2	3	0.1463	nuclear transport factor 2B isoform X1	LOC105049723
B3TLR5	123	1	13483.6	2	3	0.1463	Nuclear transport factor 2	LOC105032687
A0A6I9QW71	255	1	28097.9	1	1	0.0353	acid phosphatase 1 isoform X1	LOC105040511
A0A6J0PFD7	211	0	23436.2	2	9	0.0853	stem 28 kDa glycoprotein-like	LOC105041459
A0A6I9RC96	229	0	25635.8	6	20	0.5109	polyubiquitin 11	LOC105046895
A0A6J0PNK0	77	0	8629.6	6	20	0.5065	ubiquitin	LOC105052645
A0A6I9QV09	211	0	23724.7	6	20	0.1848	Ubiquitin	LOC105040025
A0A6J0PPP7	384	0	42908.1	6	20	0.4844	polyubiquitin isoform X3	LOC105054981
A0A6I9Q9M0	154	0	17257.2	6	20	0.2532	ubiquitin-NEDD8-like protein RUB2 isoform X2	LOC105032512
A0A6I9QDC9	153	0	17067.2	6	20	0.2549	ubiquitin-NEDD8-like protein RUB2	LOC105033676
A0A6I9QSU5	188	0	20731.1	6	20	0.2074	Ubiquitin	LOC105040025
A0A6I9S731	307	0	34381.4	6	20	0.4886	polyubiquitin	LOC105057697
A0A6I9QLT0	110	0	12039.1	2	5	0.2	hydroxyacylglutathione hydrolase cytoplasmic isoform X6	LOC105037620
A0A6I9QNV7	111	0	12142.1	2	5	0.1982	hydroxyacylglutathione hydrolase cytoplasmic isoform X5	LOC105037620
A0A6I9R6R6	156	0	17659.5	6	20	0.25	Ubiquitin	LOC105044944
A0A6J0PRE2	156	0	17673.5	6	20	0.25	Ubiquitin	LOC109506628
A0A6I9SEM4	155	0	17337.4	6	20	0.2516	ubiquitin-NEDD8-like protein RUB2 isoform X1	LOC105060174
B3TLP6	128	0	14645.9	6	20	0.3047	Ubiquitin	LOC105061466
A0A6I9QZM1	495	1	55419.7	1	1	0.0182	DEAD-box ATP-dependent RNA helicase 38	LOC105042474
A0A6I9QNA8	259	4	28948.7	6	11	0.2394	hydroxyacylglutathione hydrolase cytoplasmic	LOC105037371
A0A6I9SFC9	129	0	14465.7	6	20	0.3023	ubiquitin isoform X2	LOC105060174
A0A6I9QT52	193	0	21308.3	6	20	0.2021	Ubiquitin	LOC105040025
A0A6J0PRG0	156	0	17717.5	6	20	0.25	Ubiquitin	LOC105057295
A0A6J0PPQ8	156	0	17405.3	6	20	0.5	polyubiquitin isoform X5	LOC105054981
A0A6I9SDI6	156	0	17673.5	6	20	0.25	Ubiquitin	LOC105059762
A0A6J0PPP6	916	0	102434.1	6	20	0.5109	polyubiquitin-A isoform X6	LOC105054981
A0A6I9QPZ5	384	0	42910	6	20	0.5078	polyubiquitin 4	LOC105037656
A0A6I9QM12	117	0	12897.6	2	5	0.188	hydroxyacylglutathione hydrolase cytoplasmic isoform X4	LOC105037620
A0A6I9SKN0	288	2	31856.7	5	7	0.2049	uncharacterized protein LOC105059658	LOC105059658
A0A6I9RB61	674	0	74194.4	1	3	0.0134	putative elongation factor TypA-like SVR3, chloroplastic isoform X2	LOC105046524
A0A6I9R4P9	351	1	38627.6	1	1	0.0256	uncharacterized protein LOC105044287	LOC105044287
A0A6I9SAI8	214	3	23570.3	4	15	0.1916	Thioredoxin-dependent peroxiredoxin	LOC105058599
A0A6I9RAU4	439	2	47184.4	2	4	0.1093	LOW QUALITY PROTEIN: proline-rich protein 2-like	LOC105044236
A0A6I9QKK3	232	0	25348.6	1	2	0.0388	uncharacterized protein At3g52155, chloroplastic isoform X1	LOC105036058
A0A6I9RG27	413	2	46911.9	9	23	0.2107	eukaryotic initiation factor 4A-8	LOC105047976
A0A6I9S252	239	0	26611.6	2	3	0.0795	psbP domain-containing protein 3, chloroplastic isoform X4	LOC105052847
A0A6I9RNP2	413	0	46871.9	9	34	0.2107	eukaryotic initiation factor 4A-2	LOC105050873
A0A6I9QIH5	230	0	25135.5	1	2	0.0391	uncharacterized protein At3g52155, chloroplastic isoform X2	LOC105036058
A0A6I9SPR5	995	0	108510.9	14	32	0.0955	Aconitate hydratase	LOC105061192
A0A6I9RMW2	413	0	46984	9	34	0.2107	eukaryotic initiation factor 4A-15	LOC105050872
A0A6I9QUC0	413	0	47014	9	34	0.2107	eukaryotic initiation factor 4A-8	LOC105040432
A0A6I9RI98	413	0	46885.9	9	34	0.2107	eukaryotic initiation factor 4A-2	LOC105049303
A0A6I9RRI4	413	0	47046.9	8	31	0.184	eukaryotic initiation factor 4A-15	LOC105049302
A0A6I9RAP3	675	0	74293.5	1	3	0.0133	putative elongation factor TypA-like SVR3, chloroplastic isoform X1	LOC105046524
A0A6I9RTG2	249	0	27780.2	2	3	0.0763	psbP domain-containing protein 3, chloroplastic isoform X2	LOC105052847
A0A6I9QWF0	324	0	35146.7	3	6	0.0895	guanine nucleotide-binding protein subunit beta-like protein A	LOC105041173
B3TLZ5	320	1	35647.9	1	1	0.0344	Ubiquitin fusion degradation protein	LOC105059367
A0A6I9RAH8	492	5	50959.1	24	92	0.4004	Phosphoglycerate kinase	LOC105046543
A0A6I9R6R1	656	1	72493.2	1	2	0.0213	uncharacterized protein LOC105044938	LOC105044938
A0A6I9RUH7	240	0	26710.7	2	3	0.0792	psbP domain-containing protein 3, chloroplastic isoform X3	LOC105052847
A0A6I9RTW3	250	0	27879.3	2	3	0.076	psbP domain-containing protein 3, chloroplastic isoform X1	LOC105052847
A0A6J0PKU1	344	0	37597	8	21	0.2006	3-hydroxyisobutyryl-CoA hydrolase-like protein 3, mitochondrial isoform X3	LOC105047741
A0A6I9QKI6	543	0	59452.4	1	1	0.0203	Threonine synthase	LOC105036983
A0A6I9RZZ1	520	10	55571.9	10	17	0.2442	oxalate--CoA ligase isoform X2	LOC105054837
A0A6J0PIT6	434	2	47491.2	10	23	0.1866	3-hydroxyisobutyryl-CoA hydrolase-like protein 3, mitochondrial isoform X2	LOC105047741
A0A6I9S2M1	631	2	71959.6	2	2	0.0491	alpha-dioxygenase 1	LOC105056286
A0A6I9QZY0	992	5	107930.6	18	44	0.1411	Aconitate hydratase	LOC105042560
A0A6I9RL36	619	2	65361.9	3	4	0.0501	D-3-phosphoglycerate dehydrogenase	LOC105050358
A0A6I9QRK4	502	2	55427	2	2	0.0339	2-carboxy-D-arabinitol-1-phosphatase	LOC105038209
A0A6I9RJR4	597	6	62582.3	7	10	0.1106	D-3-phosphoglycerate dehydrogenase	LOC105049537
A0A6I9RXY5	629	2	68248.9	2	2	0.0429	Phosphoglucomutase (alpha-D-glucose-1,6-bisphosphate-dependent)	LOC105054280
A0A6I9QGY0	145	3	15740	3	5	0.2483	ferredoxin C 1, chloroplastic	LOC105035425
A0A6I9QDJ8	481	5	52009	13	43	0.2017	Elongation factor Tu	LOC105033743
A0A6I9SPU0	221	2	25444.2	2	2	0.086	Glutathione transferase	LOC105061212
A0A6I9QER0	445	1	48043.4	24	98	0.4	Phosphopyruvate hydratase	LOC105034448
A0A6I9QRI4	490	1	52919.4	9	33	0.1245	Elongation factor Tu	LOC105038767
A0A6I9QVG6	344	0	37202.3	2	4	0.061	serine-threonine kinase receptor-associated protein	LOC105040210
A0A6I9R8M9	374	0	40054.1	1	1	0.0267	protein RETICULATA-RELATED 4, chloroplastic	LOC105045562
A0A6I9RF74	343	0	37111.1	2	4	0.0612	serine-threonine kinase receptor-associated protein	LOC105047852
A0A6I9QR02	409	3	45871.4	8	28	0.1907	Isocitrate dehydrogenase [NADP]	LOC105039135
A0A6I9RVI2	445	2	47738.4	23	89	0.3663	Phosphopyruvate hydratase	LOC105053561
A0A6I9RUU5	114	2	12740.6	2	9	0.1667	thioredoxin H1	LOC105053337
A0A6I9RI03	278	3	29836.3	3	7	0.0899	29 kDa ribonucleoprotein A, chloroplastic	LOC105048820
A0A6I9QES4	230	0	25835.3	1	1	0.0565	uncharacterized protein LOC105034116	LOC105034116
A0A6I9R717	230	0	25989.4	1	1	0.0565	uncharacterized protein LOC105043023	LOC105043023
A0A6J0PHD9	228	0	25275.1	2	6	0.0351	L-ascorbate peroxidase	LOC105044047
A0A6I9RF79	282	0	31530.4	1	2	0.039	Hydrolase_4 domain-containing protein	LOC105047683
A0A6J0PJB9	212	0	23627.3	1	2	0.0519	uncharacterized protein LOC105047683 isoform X5	LOC105047683
A0A6I9RE07	272	0	30478.8	1	2	0.0404	Hydrolase_4 domain-containing protein	LOC105047683
A0A6I9QEX0	249	0	27349.7	9	25	0.2169	L-ascorbate peroxidase	LOC105034165
A0A6I9R8C1	250	1	27601.8	4	9	0.104	L-ascorbate peroxidase	LOC105045793
A0A6I9R5S2	249	10	27285.9	19	82	0.4217	L-ascorbate peroxidase	LOC105044666
A0A6I9QN48	229	16	24112.8	16	42	0.3843	Glutaredoxin-dependent peroxiredoxin	LOC105038200
B3TM49	199	2	23503.3	7	21	0.3367	1,2-dihydroxy-3-keto-5-methylthiopentene dioxygenase	LOC105035746
A0A6I9R436	283	0	31434.5	2	6	0.0283	L-ascorbate peroxidase	LOC105044047
A0A6I9RPJ6	464	0	50607.8	1	2	0.0194	Protein-synthesizing GTPase	LOC105051498
A0A6I9QST6	464	0	50539.8	1	2	0.0194	Protein-synthesizing GTPase	LOC105038605
A0A6J0PJP4	372	0	40673.2	4	7	0.1156	ERBB-3 BINDING PROTEIN 1 isoform X2	LOC105044571
A0A6J0PRU8	344	0	39105.1	2	5	0.064	DEAD-box ATP-dependent RNA helicase 56 isoform X2	LOC105038077
A0A6J0PKE1	344	0	39086.1	2	5	0.064	DEAD-box ATP-dependent RNA helicase 15 isoform X2	LOC105047621
A0A6I9QL50	307	0	33566.4	2	7	0.0554	(+)-neomenthol dehydrogenase	LOC105036292
A0A6I9QWH1	650	1	70217.6	1	1	0.0154	probable LRR receptor-like serine/threonine-protein kinase RKF3	LOC105039783
A0A6I9QEQ4	394	0	43101.5	2	4	0.0457	ERBB-3 BINDING PROTEIN 1	LOC105034086
A0A6I9R721	397	0	43594.7	4	7	0.1083	ERBB-3 BINDING PROTEIN 1 isoform X1	LOC105044571
A0A6I9S6A2	397	1	43491.7	3	3	0.0907	ERBB-3 BINDING PROTEIN 1	LOC105057115
A0A6J0PH21	355	0	38192.7	5	10	0.1437	Malate dehydrogenase	LOC105043662
A0A6I9R300	332	0	35440.3	5	10	0.1536	Malate dehydrogenase	LOC105043662
A0A6I9RR81	548	15	61314.3	18	45	0.312	Protein disulfide-isomerase	LOC105051770
A0A6I9R4U7	332	11	35549.3	22	63	0.4669	Malate dehydrogenase	LOC105044322
A0A6I9S0S5	332	6	35419.1	18	56	0.4066	Malate dehydrogenase	LOC105055679
A0A6I9RM93	204	0	22832.4	2	6	0.1127	Proteasome subunit beta	LOC105050696
A0A6I9SFK5	204	1	22757.4	3	7	0.1716	Proteasome subunit beta	LOC105060233
A0A6I9R0D2	550	27	61357.4	27	107	0.3873	Serine hydroxymethyltransferase	LOC105042733
A0A6I9R420	999	0	111889	8	16	0.0891	Alpha-mannosidase	LOC105044052
A0A6I9S580	891	4	101350.3	5	5	0.0527	Aminopeptidase	LOC105056651
A0A6J0PHW6	1000	0	112017	8	16	0.089	Alpha-mannosidase	LOC105044052
A0A6I9RLK6	213	1	23674	1	2	0.0423	triphosphate tunnel metalloenzyme 3	LOC105050110
A0A6I9R1V8	238	7	26639.4	7	18	0.1723	dehydrin DHN1	LOC105042628
A0A6J0PPX3	598	1	66972.5	1	2	0.0184	ABC transporter F family member 1	LOC105055566
A0A6I9SF21	516	0	58073.7	3	3	0.0446	beta-glucosidase 22	LOC105057476
A0A6J0PJ52	515	0	57941.3	3	4	0.0466	beta-glucosidase 22 isoform X3	LOC105045203
A0A6J0PIT4	413	0	46474.7	3	11	0.0702	beta-glucosidase 22 isoform X4	LOC105045203
A0A6I9R6X3	515	0	57833.3	3	4	0.0466	beta-glucosidase 22 isoform X2	LOC105045203
A0A6J0PIZ4	515	0	58194.7	3	11	0.0563	beta-glucosidase 22 isoform X1	LOC105045203
A0A6I9SFV1	510	0	56735.1	1	1	0.0275	uncharacterized protein LOC105060389 isoform X1	LOC105060389
A0A6I9S3C8	772	6	83139.9	6	9	0.0946	beta-xylosidase/alpha-L-arabinofuranosidase 2	LOC105056534
A0A6I9RJL9	184	1	19926.4	2	3	0.0815	thioredoxin F, chloroplastic	LOC105049612
A0A6I9R0D1	484	5	54866.3	5	7	0.095	Carboxypeptidase	LOC105042764
A0A6I9SF75	508	0	56415.9	1	1	0.0276	uncharacterized protein LOC105060389 isoform X2	LOC105060389
A0A6I9S0H3	479	1	54348.7	1	1	0.0167	Carboxypeptidase	LOC105055434
A0A6I9RF39	175	1	19306.6	1	1	0.0514	Profilin	LOC105048026
A0A6I9RI33	148	1	16189.6	2	2	0.1014	thioredoxin F2, chloroplastic	LOC105048844
A0A6I9R626	335	0	37354	1	6	0.0358	Ferritin	LOC105044722
A0A6I9S2R0	379	0	40572.4	5	12	0.1108	S-(hydroxymethyl)glutathione dehydrogenase	LOC105055771
A0A6I9RC93	301	0	33538.1	1	6	0.0399	Ferritin	LOC105044722
A0A6J0PNZ7	826	0	88600.1	1	1	0.0133	Serine/threonine-protein phosphatase	LOC105059841
A0A6I9QRX1	408	0	45969.9	1	1	0.0245	Aspartate carbamoyltransferase	LOC105039606
A0A6J0PAW9	331	3	36173.8	4	4	0.1118	GDP-L-fucose synthase	LOC105031979
A0A6J0PI97	300	6	31660.7	9	35	0.28	Ribose-5-phosphate isomerase	LOC105057517
A0A6I9SB03	380	6	40633.4	12	23	0.2105	S-(hydroxymethyl)glutathione dehydrogenase	LOC105059176
A0A6I9QUN8	168	2	18666.1	2	3	0.1369	lachrymatory-factor synthase	LOC105040541
A0A6I9SFR3	407	2	43611.6	2	2	0.0541	3-isopropylmalate dehydrogenase	LOC105057764
A0A6I9S1S9	509	3	56542.7	3	3	0.0648	Glutathione synthetase	LOC105052710
A0A6I9QQT8	393	2	41492.2	2	2	0.0407	calcium sensing receptor, chloroplastic	LOC105039208
A0A6I9R0X5	503	0	55856.4	1	2	0.0278	Carboxypeptidase	LOC105042940
A0A6I9QSE1	159	1	17398	1	1	0.044	pathogenesis-related protein 1	LOC105039894
A0A6I9SD38	307	9	33013.9	18	60	0.4202	triosephosphate isomerase, chloroplastic	LOC105059611
A0A6I9RKB9	322	1	36344.9	1	1	0.0404	Ubiquitin thioesterase	LOC105049739
A0A6I9SDH8	254	8	27185	19	68	0.5748	triosephosphate isomerase, cytosolic	LOC105056934
A0A6I9RZ79	367	0	39973.6	1	2	0.0272	Isocitrate dehydrogenase [NAD] subunit, mitochondrial	LOC105051802
A0A6I9R8V5	254	1	27096.1	19	81	0.622	triosephosphate isomerase, cytosolic isoform X1	LOC105045658
B3TLL4	254	8	27230	20	75	0.5748	Triose phosphate isomerase cytosolic isoform	LOC105044400
A0A6I9RGA3	490	0	53732.7	3	7	0.0653	Cysteine desulfurase	LOC105046007
A0A6I9QB88	328	1	34553.3	3	4	0.0915	chloroplast envelope quinone oxidoreductase homolog	LOC105033183
A0A6I9R8V3	485	0	53266.5	3	7	0.066	Cysteine desulfurase	LOC105046007
A0A6I9QQS2	367	0	40051.5	1	2	0.0272	Isocitrate dehydrogenase [NAD] subunit, mitochondrial	LOC105038431
A0A6I9RF47	217	0	23009	18	75	0.682	triosephosphate isomerase, cytosolic isoform X2	LOC105045658
A0A6I9RVP9	282	5	30042.8	7	16	0.2837	probable aquaporin PIP2-6	LOC105053778
A0A6I9R4N3	285	0	30326.8	3	9	0.1228	aquaporin PIP2-4 isoform X1	LOC105044283
A0A6I9QQR2	416	2	45783.7	2	2	0.0457	acyl transferase 5	LOC105037913
A0A6I9R6A4	317	1	34668	1	1	0.0347	ABC transporter I family member 6, chloroplastic	LOC105044852
A0A6I9R5N0	282	1	29885.6	3	4	0.1418	probable aquaporin PIP2-6	LOC105044023
A0A6I9RAW8	238	0	25372.2	2	7	0.084	aquaporin PIP2-4 isoform X2	LOC105044283
A0A6I9R5D7	914	1	102336.8	1	1	0.0175	probable LRR receptor-like serine/threonine-protein kinase At1g67720	LOC105044665
A0A6I9RFT6	249	9	28321.8	9	22	0.2369	extracellular ribonuclease LE	LOC105047884
A0A6I9R7C0	191	1	20540.9	2	8	0.089	uncharacterized protein LOC105045179	LOC105045179
A0A6J0PPZ1	451	0	48536.1	5	15	0.0909	Glutathione reductase	LOC105055818
A0A6I9QHR3	456	3	50302.4	3	3	0.0768	Glycosyltransferase	LOC105034980
A0A6I9Q9P2	498	6	53584.7	11	34	0.2129	Glutathione reductase	LOC105032941
A0A6I9RB59	377	0	40660.6	1	1	0.0318	hsp70-binding protein 1 isoform X2	LOC105044364
A0A6I9R4Z0	394	0	42630.4	1	1	0.0305	hsp70-binding protein 1 isoform X1	LOC105044364
A0A6I9RQI8	324	0	34900.9	1	1	0.037	short-chain dehydrogenase TIC 32, chloroplastic-like	LOC105051826
A0A6I9QIU4	575	7	62054.9	7	16	0.1148	heat shock 70 kDa protein 8	LOC105036067
A0A6I9QMB1	965	1	105326.6	1	1	0.0114	Pyruvate, phosphate dikinase	LOC105038099
A0A6I9QIP1	328	6	35333.5	6	14	0.2439	fructokinase-1	LOC105035371
A0A6I9SHL8	319	2	34843.5	2	8	0.0784	tuliposide A-converting enzyme 2, chloroplastic	LOC105060857
A0A6I9QWL2	427	0	46600.4	2	3	0.0492	Mg-protoporphyrin IX chelatase	LOC105040656
A0A6I9QDI5	256	0	28251.7	2	6	0.0781	4-diphosphocytidyl-2C-methyl-D-erythritol synthase	LOC105034194
A0A6I9Q986	192	1	20991.8	4	4	0.1771	remorin	LOC105032365
A0A6I9R7H0	215	5	24120.7	7	21	0.2977	Glutathione transferase	LOC105045274
A0A6I9S6P5	215	7	23618.5	9	29	0.3395	Glutathione transferase	LOC105057499
A0A6I9RAH1	308	3	32907	3	6	0.1039	monothiol glutaredoxin-S12, chloroplastic	LOC105045844
A0A6J0PJK8	665	11	73525.1	13	22	0.182	Non-reducing end alpha-L-arabinofuranosidase	LOC105045517
A0A6I9Q8W1	296	0	32064	2	2	0.0541	uncharacterized protein At2g34460, chloroplastic isoform X2	LOC105032193
A0A6I9Q8N0	297	0	32192.1	2	2	0.0539	uncharacterized protein At2g34460, chloroplastic isoform X1	LOC105032193
A0A6I9Q8W6	272	0	29405.4	4	10	0.114	Proteasome subunit beta	LOC105032647
A0A6J0PFA4	272	0	29276.6	4	10	0.114	Proteasome subunit beta	LOC105038112
A0A6I9SJN2	353	3	37258.2	3	8	0.0935	chitin elicitor-binding protein	LOC105061543
A0A6I9QJV9	197	0	21778.9	9	33	0.3503	Phosphopyruvate hydratase	LOC105036589
A0A6I9QEP7	1701	0	192575	8	10	0.0453	Clathrin heavy chain	LOC105034085
A0A6I9QUY6	326	1	36591.3	1	1	0.0429	probable 2-oxoglutarate-dependent dioxygenase AOP1	LOC105040605
A0A6I9RBB1	434	0	46735	3	4	0.076	Histidinol dehydrogenase, chloroplastic	LOC105046721
A0A6I9Q938	270	1	29890.3	1	1	0.037	probable esterase D14L	LOC105032505
A0A6I9RIC1	485	0	52694.1	3	4	0.068	Histidinol dehydrogenase	LOC105046721
A0A6I9SCJ2	540	5	57358.9	19	74	0.35	Dihydrolipoyl dehydrogenase	LOC105059764
A0A6I9RU75	636	1	67622	1	1	0.0189	Formyltetrahydrofolate synthetase	LOC105053130
A0A6I9RNA2	642	1	71574.2	1	1	0.0202	protein CYPRO4	LOC105050771
A0A6I9SFQ2	401	1	41211.3	3	3	0.0648	acetyl-CoA acetyltransferase, cytosolic 1	LOC105060540
A0A6I9S3Y7	415	2	43172.4	4	5	0.106	acetyl-CoA acetyltransferase, cytosolic 1	LOC105056313
A0A6I9SCW7	401	1	42283.3	14	51	0.3566	Phosphoglycerate kinase	LOC105059872
A0A6I9QV05	500	8	52836.5	22	81	0.43	Dihydrolipoyl dehydrogenase	LOC105040020
A0A6I9RQZ7	1221	0	135311.3	1	1	0.009	cullin-associated NEDD8-dissociated protein 1	LOC105051697
A0A6I9QLE8	698	19	76518.9	19	38	0.3123	uncharacterized protein LOC105037336	LOC105037336
A0A6I9QM11	210	3	22006.3	5	8	0.2	Germin-like protein	LOC105036672
A0A6I9RU34	205	3	21151	5	13	0.2293	Germin-like protein	LOC105053091
A0A6I9SKP3	875	0	99625.3	2	2	0.0194	Phospholipase D	LOC105059671
A0A6I9QLJ9	380	2	41014.6	6	8	0.1658	alcohol dehydrogenase 1	LOC105036492
A0A6I9SCA8	809	0	92113.5	2	2	0.021	Phospholipase D	LOC105059671
A0A6I9RIC5	1633	12	177849.4	38	120	0.2051	ferredoxin-dependent glutamate synthase, chloroplastic	LOC105049124
A0A6I9RVV2	277	1	29431.9	1	1	0.0397	binding partner of ACD11 1	LOC105053830
A0A6I9S8J7	873	1	98866.2	3	3	0.0344	Phospholipase D	LOC105055144
A0A6I9S4E2	331	2	37495.8	2	4	0.0453	Purple acid phosphatase	LOC105056384
A0A6J0PK81	844	2	95871.7	3	6	0.0415	Alpha-1,4 glucan phosphorylase	LOC105046284
A0A6I9RDE8	131	0	14079.9	1	2	0.0992	Profilin	LOC105047286
A0A6I9QD32	219	1	24026.9	1	1	0.0594	Adenine phosphoribosyltransferase	LOC105034067
A0A6I9S3G9	490	8	50865.2	27	113	0.4163	Phosphoglycerate kinase	LOC105056168
A0A6I9RQF3	222	3	23212	3	4	0.1622	6,7-dimethyl-8-ribityllumazine synthase	LOC105051526
A0A6I9QTT7	131	0	14212	1	2	0.0992	Profilin	LOC105040221
A0A6I9QNL3	241	0	26662	2	2	0.1079	(3R)-hydroxymyristoyl-[acyl-carrier-protein] dehydratase	LOC105038379
B3TLV2	131	2	14216	3	7	0.1679	Profilin	LOC105047285
A0A6I9QTE4	131	1	14143.9	3	6	0.1679	Profilin	LOC105040237
A0A6I9R1D2	136	7	14769.6	7	18	0.4191	photosystem I reaction center subunit IV B, chloroplastic	LOC105043122
A0A6I9QUN0	637	0	70235.2	3	5	0.0487	Malic enzyme	LOC105040530
A0A6I9RRB2	486	0	54380.3	3	3	0.07	patellin-3	LOC105051838
A0A6I9QPH4	273	2	29168.8	2	2	0.0696	photosystem II 22 kDa protein, chloroplastic	LOC105037935
A0A6I9R913	245	2	26020	2	2	0.0735	THO complex subunit 4A	LOC105045708
A0A6I9S0C2	348	0	38815.2	2	2	0.046	probable aldo-keto reductase 1	LOC105055526
A0A6I9QW15	571	4	61971.1	16	56	0.2715	aldehyde dehydrogenase family 2 member B7, mitochondrial	LOC105039648
A0A6I9SBT2	310	0	32795.1	1	1	0.0323	mediator of RNA polymerase II transcription subunit 36a	LOC105059088
A0A6I9RVM9	307	0	32094.6	1	1	0.0326	mediator of RNA polymerase II transcription subunit 36a	LOC105053596
A0A6I9QZE1	344	5	37972.8	6	9	0.1977	probable aldo-keto reductase 1	LOC105042197
A0A6I9S1P7	351	0	39391.4	2	3	0.0598	probable aldo-keto reductase 1 isoform X1	LOC105055545
A0A6I9QB77	349	0	37992.7	1	1	0.0372	perakine reductase	LOC105033395
A0A6I9S9H9	350	0	39067.3	3	4	0.0829	probable aldo-keto reductase 1	LOC105055537
A0A6I9SKA3	367	1	40374.2	8	18	0.2071	(S)-2-hydroxy-acid oxidase	LOC105059510
A0A6I9RN61	421	0	46490.6	3	4	0.0808	Pyruvate dehydrogenase E1 component subunit alpha	LOC105050691
A0A6I9RAE4	418	2	46114.1	2	2	0.0407	uncharacterized protein LOC105046209	LOC105046209
A0A6I9QFY4	269	2	27446.1	2	2	0.0297	NADPH-dependent aldehyde reductase-like protein, chloroplastic	LOC105035074
A0A6I9S7J9	264	2	27246	3	7	0.0644	NADPH-dependent aldehyde reductase-like protein, chloroplastic	LOC105057927
A0A6I9RM16	453	0	50051.5	3	4	0.0751	Pyruvate dehydrogenase E1 component subunit alpha	LOC105050691
A0A6I9SDD6	492	0	56782.3	6	11	0.0874	Catalase	LOC105059701
A0A6I9QHQ6	441	0	47764.4	2	3	0.0544	Glutamate dehydrogenase	LOC105034975
A0A6I9QDW9	492	1	57067.4	8	15	0.1423	Catalase	LOC105033846
A0A6I9R1Y0	492	0	57105.4	6	12	0.1159	Catalase	LOC105042655
A0A6I9QG58	411	0	44425.6	2	3	0.0584	Glutamate dehydrogenase	LOC105034975
B3TLY5	492	6	56904.4	14	28	0.2419	Catalase	CAT2
A0A6J0PAX3	259	2	27949.1	5	14	0.1969	oxygen-evolving enhancer protein 2, chloroplastic	LOC105032043
A0A6I9QNB4	111	1	12845.1	1	2	0.0811	alpha carbonic anhydrase 7-like	LOC105037375
A0A6I9RN57	234	4	25442.5	4	19	0.1453	heme-binding protein 2	LOC105048157
A0A6I9R825	570	6	63046.1	6	19	0.0772	rRNA N-glycosidase	LOC105045692
A0A6I9RB04	181	1	19369.1	1	1	0.0552	uncharacterized protein LOC105046447	LOC105046447
A0A6I9Q9Q5	564	0	62072.6	1	3	0.0177	rRNA N-glycosidase	LOC105032548
A0A6I9RDE7	362	0	38999.8	12	22	0.2624	sorbitol dehydrogenase isoform X1	LOC105047077
A0A6I9R7L5	340	1	36665.6	1	1	0.0353	glucan endo-1,3-beta-glucosidase	LOC105045326
A0A6J0PRZ2	361	1	38689.6	7	17	0.1662	sorbitol dehydrogenase	LOC105059340
A0A6I9R784	341	0	37048.9	3	10	0.0469	glucan endo-1,3-beta-glucosidase	LOC105045348
A0A6I9QEA6	339	1	36176.5	6	16	0.1209	glucan endo-1,3-beta-glucosidase	LOC105033962
A0A6I9R7N0	356	2	38677.7	7	16	0.1489	glucan endo-1,3-beta-glucosidase-like	LOC105045343
A0A6I9Q8T8	328	0	34515.5	2	3	0.061	chloroplast envelope quinone oxidoreductase homolog	LOC105032397
A0A6I9R7V0	339	6	36120.5	11	24	0.2537	glucan endo-1,3-beta-glucosidase	LOC105045344
A0A6I9QXY1	531	0	58859.1	1	1	0.0169	eukaryotic peptide chain release factor GTP-binding subunit ERF3A isoform X2	LOC105041813
A0A6I9RC26	361	0	38871.8	12	22	0.2632	sorbitol dehydrogenase isoform X2	LOC105047077
A0A6I9RBL6	204	0	22453.5	2	3	0.0931	Proteasome subunit beta	LOC105046681
A0A6I9QPG3	389	0	42311.7	5	8	0.1157	ADP/ATP translocase	LOC105038936
A0A6I9QRK7	391	0	42664.9	3	5	0.0742	ADP/ATP translocase	LOC105039485
A0A6I9RLJ9	391	0	42905.9	4	7	0.0946	ADP/ATP translocase	LOC105050512
A0A6J0PKM9	391	0	42725.8	3	5	0.0742	ADP/ATP translocase	LOC105050250
A0A6I9SHR5	387	0	41866.8	5	8	0.1163	ADP/ATP translocase	LOC105061571
A0A6I9S622	204	0	22529.4	2	3	0.0931	Proteasome subunit beta	LOC105057271
A0A6I9SMM5	1022	5	114982.9	20	44	0.182	Alpha-mannosidase	LOC105060392
A0A6I9RPA3	1024	10	115636.4	25	67	0.2188	Alpha-mannosidase	LOC105051085
A0A6I9S105	819	10	94001.5	10	13	0.1233	1,4-alpha-glucan branching enzyme	LOC105055201
A0A6I9Q901	888	0	96908.5	1	1	0.0124	Serine/threonine-protein phosphatase	LOC105032170
A0A6I9RTS9	708	1	78188.2	1	1	0.0198	uncharacterized protein LOC105052991	LOC105052991
A0A6I9RY35	432	4	47347	4	14	0.1088	probable inactive purple acid phosphatase 29	LOC105054572
A0A6I9SK48	664	2	74045.8	2	2	0.0301	Acyl-coenzyme A oxidase	LOC105059458
A0A6I9RL52	399	0	43793.1	1	1	0.0351	Pyruvate dehydrogenase E1 component subunit alpha	LOC105050071
A0A6I9S615	320	0	34945	1	1	0.0375	short-chain dehydrogenase TIC 32, chloroplastic isoform X1	LOC105056971
A0A6I9R5Q9	1082	0	121560.9	4	6	0.0342	Alpha-mannosidase	LOC105044051
A0A6I9QGP7	467	5	51171	5	8	0.1221	probable polygalacturonase	LOC105035417
A0A6J0PIQ2	458	0	49671.9	1	7	0.0175	probable apyrase 2 isoform X1	LOC105046067
A0A6I9RKF4	966	3	110366.9	13	26	0.1066	Phosphoenolpyruvate carboxylase	LOC105047390
A0A6J0PKQ9	388	0	42351.1	1	7	0.0206	probable apyrase 2 isoform X3	LOC105046067
A0A6I9QBW0	743	13	82435.3	13	27	0.1642	4-hydroxy-3-methylbut-2-en-1-yl diphosphate synthase (Ferredoxin), chloroplastic	LOC105033410
A0A6I9RG01	2192	4	244842	14	29	0.0479	Phosphoenolpyruvate carboxylase	LOC105048129
A0A6I9QWH4	965	1	110075.5	12	31	0.0953	Phosphoenolpyruvate carboxylase	LOC105040616
A0A6I9R7R4	392	2	43331.8	2	4	0.0561	Uroporphyrinogen decarboxylase	LOC105044798
A0A6I9S538	408	2	44420.3	4	5	0.0882	isovaleryl-CoA dehydrogenase, mitochondrial isoform X1	LOC105057074
A0A6I9S6A9	329	0	35762.7	3	3	0.0851	isovaleryl-CoA dehydrogenase, mitochondrial isoform X2	LOC105057074
A0A6I9QJN4	336	0	35853.5	13	35	0.2708	CBBY-like protein	LOC105036569
A0A6I9RPV6	336	0	35881.5	13	35	0.2708	CBBY-like protein	LOC105051320
A0A6I9QBZ0	257	1	28657.5	4	14	0.1128	Ferritin	LOC105033645
A0A6I9R952	265	3	29556.9	5	25	0.1434	Ferritin	LOC105045883
A0A6I9QDB7	590	3	66180.3	3	4	0.0254	Asparagine synthetase [glutamine-hydrolyzing]	LOC105034084
A0A6I9RZG1	208	3	22591.7	6	13	0.3269	uncharacterized protein LOC105055126	LOC105055126
A0A6I9QWK8	305	2	34396.2	2	2	0.0393	syntaxin-132	LOC105039809
A0A6I9QJR8	205	9	22402.6	9	31	0.3268	CBS domain-containing protein CBSX3, mitochondrial	LOC105035712
A0A6I9RXJ2	633	1	71528.2	1	1	0.0142	Alpha-galactosidase	LOC105051276
A0A6I9QQY6	470	0	52263.1	2	4	0.0468	Citrate synthase	LOC105039446
A0A6J0PD39	227	0	25267.9	1	1	0.0352	LOW QUALITY PROTEIN: multiple organellar RNA editing factor 2, chloroplastic-like	LOC105037436
A0A6I9QW44	646	3	69184.3	3	3	0.0449	probable inactive receptor kinase At2g26730	LOC105041050
A0A6I9RMJ3	471	1	52135.2	3	5	0.0764	Citrate synthase	LOC105050474
A0A6I9QVC7	405	0	44972.2	1	3	0.0296	Citrate synthase	LOC105039446
A0A6J0PR63	300	0	32684.8	1	1	0.04	short-chain dehydrogenase TIC 32, chloroplastic isoform X2	LOC105056971
A0A6I9RHN1	258	0	29255.5	2	2	0.0775	60S ribosomal protein L7a	LOC105048906
A0A6I9RR46	439	0	47072.2	4	12	0.0729	ultraviolet-B receptor UVR8 isoform X4	LOC105051784
A0A6I9RR96	476	0	51063.2	4	12	0.0672	ultraviolet-B receptor UVR8 isoform X1	LOC105051784
A0A6I9SEU4	546	1	58559.9	1	1	0.0421	nucleobase-ascorbate transporter 6	LOC105060258
A0A6I9RQ81	448	0	47961.5	4	12	0.0714	ultraviolet-B receptor UVR8 isoform X3	LOC105051784
A0A6J0PMZ1	474	0	50806.1	4	12	0.0675	ultraviolet-B receptor UVR8 isoform X2	LOC105051784
A0A6I9RQM7	258	0	29281.6	2	2	0.0775	60S ribosomal protein L7a	LOC105048977
A0A6I9R991	720	0	79995.4	1	1	0.0125	ABC transporter F family member 4	LOC105045396
A0A6I9S6L8	223	0	24880.4	2	8	0.1166	translationally-controlled tumor protein homolog	TCTP
B3TM15	167	0	18936.5	2	8	0.1557	Putative controlled tumor protein	LOC105045204
A0A6I9SHH5	239	0	26642.4	1	1	0.0335	multiple organellar RNA editing factor 2, chloroplastic isoform X1	LOC105060815
A0A6I9RTH5	168	0	19139.6	1	5	0.0595	translationally-controlled tumor protein homolog	LOC105052517
Q5J907	168	0	19077.5	2	8	0.1548	Translationally-controlled tumor protein homolog	TCTP
B3TLX6	168	1	19112.5	2	6	0.1548	Translationally controlled tumor protein	LOC105039847
A0A6I9QGZ8	427	1	44279.8	1	1	0.0234	putative oxidoreductase TDA3	LOC105035444
A0A6J0PGZ4	445	0	49052.7	2	2	0.0382	3-hydroxyisobutyryl-CoA hydrolase-like protein 3, mitochondrial isoform X6	LOC105040272
A0A6I9SC58	174	0	18786.3	2	3	0.0805	Peptidyl-prolyl cis-trans isomerase	LOC105059095
A0A6I9QFU1	724	6	81762.5	6	14	0.0732	LOW QUALITY PROTEIN: CSC1-like protein ERD4	LOC105034485
A0A6I9RWZ9	421	3	43420.8	3	3	0.0641	fasciclin-like arabinogalactan protein 8	LOC105054173
A0A6I9SBM8	524	0	55626.7	2	3	0.042	3-phosphoshikimate 1-carboxyvinyltransferase	LOC105059449
A0A6I9S4C1	235	0	26323.9	2	2	0.0851	40S ribosomal protein S3-3	LOC105056456
A0A6I9QE28	520	3	57329.2	3	4	0.0923	Probable bifunctional methylthioribulose-1-phosphate dehydratase/enolase-phosphatase E1	LOC105034201
A0A6I9QZV2	297	2	32871.5	6	12	0.1145	thioredoxin-like protein CDSP32, chloroplastic	LOC105042567
A0A6I9SI35	299	1	33038.7	5	9	0.1237	thioredoxin-like protein CDSP32, chloroplastic	LOC105061200
A0A6I9SB66	229	0	25720.7	2	2	0.0873	40S ribosomal protein S3-3 isoform X1	LOC105059268
A0A6I9RUF3	235	0	26280.9	2	2	0.0851	40S ribosomal protein S3-3 isoform X1	LOC105053104
A0A6I9QNI0	293	10	30610.8	11	46	0.3413	histone H1	LOC105037015
A0A6I9QAG2	263	1	28016.5	1	1	0.0494	histone H1	LOC105033083
A0A6I9QB11	288	8	29987.5	9	28	0.2257	histone H1	LOC105033080
A0A6I9SCZ8	522	0	55334.6	2	3	0.0421	3-phosphoshikimate 1-carboxyvinyltransferase	LOC105059449
A0A6I9R5W6	244	2	27344.2	2	11	0.1148	gamma-interferon-responsive lysosomal thiol protein	LOC105044721
A0A6I9S0M9	189	3	19120.8	3	16	0.0952	mavicyanin	LOC105055149
A0A6I9QGW0	151	0	16047.7	1	3	0.0662	Ferredoxin	LOC105035238
A0A6J0PEQ4	871	0	97437	2	2	0.0218	Sucrose-phosphate synthase	LOC105039053
A0A6I9RKJ3	1058	0	118575.6	2	2	0.018	Sucrose-phosphate synthase	LOC105050124
A0A6I9QPS6	1052	0	118177.6	2	2	0.0181	Sucrose-phosphate synthase	LOC105039053
A0A6I9QAY5	151	3	16352	4	10	0.3046	Ferredoxin	LOC105033044
A0A6I9QDC0	151	22	15730.7	22	62	0.4636	Ferredoxin	LOC105034183
A0A6I9QDK5	367	1	40345.3	8	21	0.2125	(S)-2-hydroxy-acid oxidase	LOC105033990
A0A6I9Q8U2	1041	0	117693.3	1	1	0.0077	probable ubiquitin conjugation factor E4	LOC105032245
A0A6I9QNQ2	558	0	61293.4	3	3	0.0609	patellin-3	LOC105038414
A0A6I9S9I9	464	3	51294.3	3	5	0.069	uncharacterized protein LOC105058225	LOC105058225
A0A6J0PFB6	507	10	55644.5	10	36	0.211	aspartic proteinase	LOC105035462
K0A0L0	244	1	26714.8	8	40	0.2541	Superoxide dismutase	MnSOD
A0A6I9SHL5	357	1	38735.5	1	1	0.0392	cinnamyl alcohol dehydrogenase 2	LOC105061001
A0A6I9RZA1	318	2	36105.3	2	6	0.0503	PI-PLC X-box domain-containing protein DDB_G0293730	LOC105055064
B3TLT5	164	0	16484.7	1	1	0.0671	V-type proton ATPase proteolipid subunit	LOC105054189
A0A6I9QLJ1	164	0	16514.7	1	1	0.0671	V-type proton ATPase proteolipid subunit	LOC105037747
A0A6I9RZI7	164	0	16498.7	1	1	0.0671	V-type proton ATPase proteolipid subunit	LOC105051928
A0A6I9RIQ9	164	0	16554.7	1	1	0.0671	V-type proton ATPase proteolipid subunit	LOC105049462
A0A6I9QP12	164	0	16513.7	1	1	0.0671	V-type proton ATPase proteolipid subunit	LOC105038385
A0A6I9QM58	380	0	41184.8	1	1	0.0368	alcohol dehydrogenase 2	LOC105037800
A0A6I9QPA6	442	0	48587.6	2	3	0.0543	alcohol dehydrogenase 3-like	LOC105038504
A0A6I9QSH6	442	0	48273.4	1	1	0.0317	alcohol dehydrogenase 3	LOC105038502
A0A6I9RNU4	384	8	42507	8	15	0.2161	alpha-L-fucosidase 3	LOC105051244
A0A6I9RGY9	312	1	34986.7	1	1	0.0321	protein BOBBER 1	LOC105048822
A0A6I9R3I4	331	0	36614.4	3	7	0.1027	Hydroxyisourate hydrolase	LOC105043855
A0A6I9R5B1	320	0	35495.8	3	7	0.1062	Hydroxyisourate hydrolase	LOC105043855
A0A6I9QHA2	377	1	40672.8	1	2	0.0292	Pyruvate dehydrogenase E1 component subunit beta	LOC105034969
A0A6I9QGI9	164	0	16961.6	2	10	0.128	uncharacterized protein At5g48480	LOC105034656
A0A6I9QJF3	157	1	16445.3	3	11	0.1975	uncharacterized protein At5g48480	LOC105036614
A0A6I9R3K0	306	0	34142.1	2	5	0.0784	Hydroxyisourate hydrolase	LOC105043855
A0A6I9SEC3	444	0	49825.8	5	11	0.1171	Tubulin beta chain	LOC105059836
A0A6I9RH74	446	0	50170.9	3	9	0.065	Tubulin beta chain	LOC105048741
A0A6I9RD25	199	0	21465.3	2	2	0.0905	nitrogen regulatory protein P-II homolog isoform X2	LOC105044965
A0A6I9R6U4	207	0	22735.2	2	2	0.087	nitrogen regulatory protein P-II homolog isoform X1	LOC105044965
A0A6I9QWJ9	447	0	50291	2	6	0.038	Tubulin beta chain	LOC105041299
A0A6I9R7H9	446	0	50281.8	3	9	0.065	Tubulin beta chain	LOC105045457
A0A6I9QIG6	446	0	50143.8	3	9	0.065	Tubulin beta chain	LOC105035914
A0A6I9QG66	447	0	50150.9	3	9	0.0649	Tubulin beta chain	LOC105034593
A0A6I9Q9B8	487	0	54875.2	3	9	0.0595	Tubulin beta chain	LOC105032591
A0A6I9RXV9	593	4	65786.7	4	8	0.0675	Asparagine--tRNA ligase	LOC105054002
A0A6I9RBX3	443	0	49758.7	5	11	0.1174	Tubulin beta chain	LOC105046761
A0A6I9QB12	443	0	49786.7	5	11	0.1174	Tubulin beta chain	LOC105033235
A0A6I9RD94	386	1	42941.1	1	1	0.0233	3-hydroxyisobutyryl-CoA hydrolase-like protein 5	LOC105047243
A0A6I9RIL7	446	0	50141.9	5	11	0.1166	Tubulin beta chain	LOC105049046
B3TLP9	173	6	18141	9	23	0.4046	Peptidyl-prolyl cis-trans isomerase	LOC105059616
A0A6I9RZQ4	447	0	50097.7	3	9	0.0649	Tubulin beta chain	LOC105054836
A0A6I9SJ21	447	0	50065.7	3	9	0.0649	Tubulin beta chain	LOC105059030
A0A6I9R0S5	443	0	49841.8	2	6	0.0384	Tubulin beta chain	LOC105042885
A0A6I9QGI6	447	0	50233.9	3	9	0.0649	Tubulin beta chain	LOC105035258
A0A6I9RL30	118	0	13201.4	1	2	0.0932	heat shock protein 90-2-like	LOC105050052
A0A6I9RTS5	118	0	13215.4	1	2	0.0932	heat shock protein 90-2-like	LOC105050053
A0A6I9QVY8	518	1	55822.6	2	4	0.0405	aspartic proteinase oryzasin-1 isoform X1	LOC105041016
A0A6I9RTN8	371	0	39526.8	1	1	0.027	protein RETICULATA-RELATED 4, chloroplastic	LOC105052745
A0A6I9RCG5	511	0	55061.2	1	2	0.0176	aspartic proteinase oryzasin-1	LOC105047184
A0A6I9SEF8	499	0	54772.5	4	9	0.0661	Tubulin alpha chain	LOC105060088
A0A6I9QLX1	309	4	33710.8	12	31	0.3398	isoflavone reductase-like protein	LOC105037680
A0A6I9SG99	451	0	49592.3	4	9	0.0732	Tubulin alpha chain	LOC105061039
A0A6I9S5Q7	431	0	47733.1	8	29	0.1694	Alpha-galactosidase	LOC105057194
A0A6J0PL10	411	0	45862.6	1	1	0.0243	Aspartate carbamoyltransferase	LOC105050360
A0A6I9S345	451	0	49631.3	4	9	0.0732	Tubulin alpha chain	LOC105055911
A0A6I9QHB3	206	1	22204.1	1	2	0.0583	DNA repair RAD52-like protein 2, chloroplastic	LOC105035408
A0A6I9RZF9	450	0	49681.5	5	10	0.1067	Tubulin alpha chain	LOC105054774
A0A6I9RA73	450	0	49601.5	5	10	0.1067	Tubulin alpha chain	LOC105046462
A0A6I9QVW0	134	1	14990	1	1	0.1045	signal recognition particle 19 kDa protein	LOC105040926
A0A6I9SGR1	451	0	49640.3	4	9	0.0732	Tubulin alpha chain	LOC105058171
A0A6I9S9B1	450	0	49572.3	4	9	0.0733	Tubulin alpha chain	LOC105058344
A0A6J0PDG6	556	0	60897.9	1	1	0.0216	Pectinesterase	LOC105036793
A0A6I9RIN9	291	1	31867.3	6	14	0.1684	D-fructose-1,6-bisphosphate 1-phosphohydrolase	LOC105049443
A0A6I9QE56	419	1	47863.3	7	22	0.1456	elongation factor 1-gamma 2	LOC105033921
A0A6I9QRJ0	231	1	26055.4	2	3	0.0823	60S ribosomal protein L6	LOC105039467
A0A6I9RBL3	581	0	63319.5	1	1	0.0189	Threonine synthase	LOC105046819
A0A6I9RLB5	538	1	58755.1	9	25	0.1431	aldehyde dehydrogenase family 2 member B7, mitochondrial	LOC105050328
A0A6I9RTE8	361	0	38422.2	1	1	0.0249	Electron transfer flavoprotein subunit alpha	LOC105052492
A0A6I9RKI1	914	0	101340.7	12	16	0.1291	chaperone protein ClpB1	LOC105047431
A0A6I9RSE5	477	0	53810.6	2	3	0.0419	peptide chain release factor APG3, chloroplastic isoform X2	LOC105052482
A0A6J0PN44	487	0	54996.3	2	3	0.0411	peptide chain release factor APG3, chloroplastic isoform X1	LOC105052482
A0A6I9QHS4	226	0	26857.4	5	17	0.2168	1,2-dihydroxy-3-keto-5-methylthiopentene dioxygenase	LOC105035746
A0A6I9RMJ6	419	7	47786.5	13	33	0.2649	elongation factor 1-gamma 2	LOC105050502
A0A6I9R051	914	3	101182.7	16	21	0.1871	chaperone protein ClpB1	LOC105040848
A0A6J0PN31	471	0	53188.4	2	3	0.0425	peptide chain release factor APG3, chloroplastic isoform X3	LOC105052482
A0A6I9S5X7	216	0	24046.4	1	5	0.0556	ras-related protein RABE1c isoform X2	LOC105056983
A0A6I9S4V6	251	0	27714.3	1	5	0.0478	ras-related protein RABE1c isoform X1	LOC105056983
A0A6I9RYJ7	218	0	24044.4	2	4	0.0872	ras-related protein RABA2a	LOC105051594
A0A6I9RDY0	218	0	24088.1	2	4	0.0872	ras-related protein RIC2	LOC105047487
A0A6I9R2C9	218	0	24164.1	2	4	0.0872	ras-related protein RIC2	LOC105041448
A0A6I9QW05	216	0	24126.3	2	4	0.088	ras-related protein RABA1f-like	LOC105040972
A0A6I9QNE9	218	1	24099.4	3	5	0.1468	ras-related protein RABA2a	LOC105038554
A0A6I9QB16	216	0	24110.3	1	1	0.037	ras-related protein Rab2BV	LOC105032958
A0A6I9QG51	258	0	28633.8	2	4	0.0736	ras-related protein RABA2a	LOC105034523
A0A6I9RJN6	221	0	24470.7	1	1	0.0362	ras-related protein RABA2a	LOC105049801
A0A6I9RFB8	216	0	24004.3	2	10	0.1065	ras-related protein RABE1c	LOC105045717
A0A6I9R1P2	317	0	35643.6	2	4	0.0599	ras-related protein RABA1f	LOC105043229
A0A6I9Q8P1	216	0	24129.2	2	4	0.088	ras-related protein RABA1f	LOC105032202
A0A6I9QAR9	216	1	23951.3	3	11	0.1806	ras-related protein RABE1c	LOC105032840
A0A6I9RGD8	217	0	23976.1	2	4	0.0876	ras-related protein RIC2	LOC105048099
A0A6I9RDV9	216	0	24137.3	2	4	0.088	ras-related protein RABA1f	LOC105047250
A0A6I9QUS8	217	0	24002.2	2	4	0.0876	ras-related protein RIC2	LOC105040589
A0A6I9RBM7	216	0	24003.4	1	1	0.037	ras-related protein Rab2BV isoform X1	LOC105046343
A0A6I9QA66	216	0	23888.2	1	1	0.037	ras-related protein Rab2BV	LOC105032610
B3TLW5	153	1	17205	1	1	0.0719	Ubiquitin-conjugating enzyme 1	LOC105043931
A0A6I9QPN2	148	0	16647.3	2	2	0.0541	ubiquitin-conjugating enzyme E2-17 kDa isoform X3	LOC105039005
A0A6J0PF22	165	0	18603.4	2	2	0.0485	ubiquitin-conjugating enzyme E2-17 kDa isoform X2	LOC105039005
A0A6I9QS22	148	0	16602.4	2	2	0.0541	ubiquitin-conjugating enzyme E2 8	LOC105039520
A0A6J0PM78	148	0	16624.3	2	2	0.0541	ubiquitin-conjugating enzyme E2-17 kDa isoform X2	LOC105050038
B3TLV3	148	0	16618.4	2	2	0.0541	Ubiquitin-conjugating enzyme	LOC105050540
A0A6I9RL15	234	0	25601	2	2	0.0342	ubiquitin-conjugating enzyme E2-17 kDa isoform X1	LOC105050038
A0A6J0PFG9	179	0	20301.2	2	2	0.0447	ubiquitin-conjugating enzyme E2-17 kDa isoform X1	LOC105039005
B3TM39	150	1	16352.6	1	4	0.0733	40S ribosomal protein S14	LOC105038265
A0A6I9Q8V4	224	1	25056.5	1	1	0.0759	40S ribosomal protein S8	LOC105032412
A0A6I9R6A9	575	2	62927.8	2	3	0.0313	Protein disulfide-isomerase	LOC105044281
A0A6I9S798	498	1	53478.5	1	1	0.0261	Fumarate hydratase	LOC105057440
A0A6I9RRY8	486	0	51424.3	1	2	0.0288	cell division protein FtsZ homolog 2-2, chloroplastic isoform X1	LOC105052129
A0A6I9RWN0	383	0	43536.9	2	4	0.047	Tyrosine--tRNA ligase	LOC105053982
A0A6J0PBS7	399	1	43476.9	1	1	0.0276	Dihydrolipoyllysine-residue succinyltransferase	LOC105034968
A0A6I9RQT1	325	3	35821.2	3	3	0.0769	GrpE protein homolog	LOC105051932
A0A6I9RWZ2	508	1	55718.4	1	2	0.0276	Dihydrolipoyllysine-residue succinyltransferase	LOC105051043
A0A6I9QBN0	466	4	51220.3	5	10	0.1159	WD-40 repeat-containing protein MSI4	LOC105033298
A0A6I9S685	609	0	68315.9	1	3	0.0197	Arginyl-tRNA synthetase	LOC105057102
A0A6I9S576	658	0	73790.7	1	3	0.0182	Arginyl-tRNA synthetase	LOC105057102
A0A6I9QRQ6	598	0	65716.4	3	6	0.0502	AICAR transformylase	LOC105039684
A0A6I9RX17	141	2	15253.9	2	2	0.1064	Acyl carrier protein	LOC105051071
A0A6I9RF56	467	0	51511.6	2	4	0.0535	WD-40 repeat-containing protein MSI4	LOC105047661
A0A6I9QW69	598	0	65688.4	3	6	0.0502	AICAR transformylase	LOC105039684
A0A6I9RLW4	232	1	26058.4	2	5	0.0819	60S ribosomal protein L6	LOC105050221
A0A6I9QLA4	103	0	10557.5	1	3	0.1456	Chlorophyll a-b binding protein, chloroplastic	LOC105037272
A0A6I9RK36	313	1	34747.1	1	2	0.0511	uncharacterized protein LOC105049817	LOC105049817
A0A6I9S8S1	400	6	44622.4	6	17	0.085	3-oxo-Delta(4,5)-steroid 5-beta-reductase	LOC105058029
A0A6I9SFT3	436	1	47095.8	1	4	0.0367	amidase 1 isoform X1	LOC105057785
A0A6I9SJ30	312	3	33380.5	3	6	0.1058	30S ribosomal protein S5, chloroplastic	LOC105061575
A0A6I9RS48	291	0	31163.1	2	2	0.0206	tropinone reductase homolog At5g06060-like	LOC105052200
A0A6I9R6G7	272	3	29188.8	3	3	0.114	tropinone reductase homolog At5g06060	LOC105044348
A0A6I9RRI0	267	3	28388.5	7	12	0.2172	tropinone reductase homolog At5g06060 isoform X2	LOC105052189
A0A6I9RHU8	151	0	16962.4	2	2	0.106	60S ribosomal protein L26-2	LOC105048757
A0A6I9QQ34	258	13	27367.1	15	47	0.407	Peptidyl-prolyl cis-trans isomerase	LOC105038792
A0A6I9R9T9	317	8	33754.8	12	32	0.4385	DNA damage-repair/toleration protein DRT102	LOC105045962
A0A6I9RBD3	323	0	35473.7	3	6	0.0898	guanine nucleotide-binding protein subunit beta-like protein A	LOC105046778
A0A6I9RDC4	323	0	35496.7	3	6	0.0898	guanine nucleotide-binding protein subunit beta-like protein A	LOC105047052
A0A6I9R1P8	152	0	17000.3	2	2	0.1053	60S ribosomal protein L26-2	LOC105041276
B3TLT9	244	0	28532.7	1	1	0.0451	60S ribosomal protein L7	LOC105039311
A0A6I9RC73	190	3	20067.5	3	3	0.2368	reactive Intermediate Deaminase A, chloroplastic	LOC105046859
A0A6I9RVU0	587	0	65581.3	1	8	0.0187	serine/threonine-protein phosphatase 2A 65 kDa regulatory subunit A beta isoform	LOC105050655
A0A6I9SMG2	587	2	65492.1	3	11	0.0528	serine/threonine-protein phosphatase 2A 65 kDa regulatory subunit A beta isoform	LOC105060308
A0A6I9RMB6	244	0	28609.7	1	1	0.0451	60S ribosomal protein L7-2	LOC105050403
A0A6I9SAT9	309	2	33980.9	10	31	0.3172	isoflavone reductase-like protein	LOC105058757
A0A6I9QPK0	452	0	51539.8	1	4	0.0243	V-type proton ATPase subunit H	LOC105038603
A0A6I9RQF7	452	0	51263.9	1	4	0.0243	V-type proton ATPase subunit H	LOC105051499
A0A6I9RRM4	294	0	34238.8	1	1	0.0374	60S ribosomal protein L7-4 isoform X1	LOC105049335
A0A6I9RID7	244	0	28569.9	1	1	0.0451	60S ribosomal protein L7-4 isoform X2	LOC105049335
A0A6I9QR26	193	2	21478.4	2	2	0.1036	22.0 kDa class IV heat shock protein	LOC105038573
A0A6I9RK04	337	0	38558.7	2	2	0.0445	60S ribosomal protein L3 isoform X2	LOC105049775
A0A6I9QU75	156	0	17629	5	12	0.2115	17.3 kDa class II heat shock protein	LOC105040381
A0A6I9QVV4	151	2	17080	6	17	0.2583	17.1 kDa class II heat shock protein	LOC105040382
A0A6I9R314	383	0	43490.2	2	4	0.047	Tyrosine--tRNA ligase	LOC105043671
A0A6I9RKH6	389	0	44533.9	3	3	0.0617	60S ribosomal protein L3 isoform X1	LOC105049775
A0A6I9QYH5	167	1	18339.6	2	2	0.0898	17.4 kDa class III heat shock protein	LOC105042017
A0A6I9R4T4	341	2	37403.8	4	6	0.0968	Adenosine kinase	LOC105044315
A0A6I9RZ63	341	5	37464.9	7	14	0.1848	Adenosine kinase	LOC105054498
A0A6I9S5D1	322	4	35110.9	4	11	0.1211	haloacid dehalogenase-like hydrolase domain-containing protein At4g39970	LOC105056800
A0A6I9RYM8	221	0	24328.1	1	2	0.0452	Proteasome subunit beta	LOC105054787
A0A6I9R640	398	2	41955.9	2	2	0.0402	[Acyl-carrier-protein] S-malonyltransferase	LOC105044732
A0A6I9QV69	340	1	37420	4	6	0.1412	putative anthocyanidin reductase isoform X3	LOC105040722
A0A6I9RAN5	1089	1	120154	1	1	0.0156	uncharacterized protein LOC105046304	LOC105046304
A0A6J0PF76	302	0	32695.1	1	2	0.0364	protein transport protein SEC13 homolog B	LOC105039912
A0A6I9RN79	302	0	32692.1	1	2	0.0364	protein transport protein SEC13 homolog B	LOC105050713
A0A6I9SFG5	302	0	32719.1	1	2	0.0364	protein transport protein SEC13 homolog B	LOC105060212
A0A6I9QE97	223	1	25095.4	1	1	0.0628	40S ribosomal protein S8	LOC105033948
A0A6I9QXX7	298	2	31859	2	3	0.0973	fruit protein pKIWI502	LOC105041153
A0A6I9RBF6	377	1	41443	1	1	0.0371	Sulfurtransferase	LOC105046766
A0A6I9R1C4	240	1	26914.7	1	2	0.0333	LOW QUALITY PROTEIN: cyclic phosphodiesterase	LOC105041172
A0A6I9RR60	188	0	20683.3	2	8	0.1117	thioredoxin M-type, chloroplastic	LOC105051750
A0A6I9QSH1	188	0	20679.4	2	8	0.1117	thioredoxin M-type, chloroplastic	LOC105038494
A0A6I9QFE2	471	2	51577.9	7	11	0.1826	Serine hydroxymethyltransferase	LOC105034921
A0A6I9S0P3	313	2	34172.6	5	10	0.1406	short-chain dehydrogenase TIC 32, chloroplastic isoform X1	LOC105055644
A0A6I9S219	267	0	29271.9	4	5	0.1161	short-chain dehydrogenase TIC 32, chloroplastic isoform X2	LOC105055644
A0A6I9R5A4	321	0	35087.1	1	1	0.0374	short-chain dehydrogenase TIC 32, chloroplastic	LOC105044453
A0A6I9SMJ3	140	0	14940.4	2	2	0.1143	Histone H2A	LOC105060359
A0A6I9R0S3	252	2	25974.9	2	2	0.0833	LOW QUALITY PROTEIN: early nodulin-like protein 1	LOC105041028
A0A6I9S774	173	0	19384.1	1	1	0.0694	Glutathione peroxidase	LOC105057765
A0A6I9R2L4	248	4	27151.8	4	9	0.1492	Glutathione peroxidase	LOC105042890
A0A6I9RFH3	221	0	24914.5	8	25	0.3394	GTP-binding nuclear protein	LOC105047773
A0A6I9SHX6	246	0	27316.1	7	11	0.3008	Proteasome subunit alpha type	LOC105058614
A0A6I9SCV4	246	4	27386	10	17	0.3984	Proteasome subunit alpha type	LOC105056714
A0A6I9QCS1	250	2	27236.8	4	7	0.152	Proteasome subunit alpha type	LOC105033701
A0A6I9QVF6	221	0	25039.6	8	25	0.3394	GTP-binding nuclear protein	LOC105040203
A0A6I9QTQ1	270	1	30158.2	1	2	0.0333	tetraspanin-8	LOC105039566
A0A6I9RRV1	250	0	27184.7	2	4	0.064	Proteasome subunit alpha type	LOC105049427
A0A6I9R1G8	221	0	25011.6	8	25	0.3394	GTP-binding nuclear protein	LOC105043032
A0A6I9R375	273	0	30802.6	8	25	0.2747	GTP-binding nuclear protein	LOC105043116
B2CZK7	287	2	30613	4	7	0.1533	Aquaporin	AQP
A0A6I9SAN6	287	0	30748.1	1	1	0.0488	probable aquaporin PIP1-2	LOC105059047
A0A6I9RS62	328	0	36095.1	1	1	0.0244	ABSCISIC ACID-INSENSITIVE 5-like protein 2	LOC105052394
A0A6I9QEX9	444	0	49775	1	1	0.027	Guanosine nucleotide diphosphate dissociation inhibitor	LOC105034185
A0A6I9QAA8	281	0	32150.8	1	1	0.0285	serine/arginine-rich splicing factor SR34A isoform X3	LOC105032660
A0A6I9RVC5	315	1	34043.6	1	2	0.0444	putative D-cysteine desulfhydrase 1, mitochondrial	LOC105053135
A0A6I9SG91	369	1	39376.3	2	3	0.0678	geranylgeranyl pyrophosphate synthase, chloroplastic/chromoplastic	LOC105057980
A0A6I9QY35	310	1	34656	1	2	0.0355	Reticulon-like protein	LOC105041675
A0A6I9QJP7	477	0	51751.6	1	1	0.0231	probable fructokinase-1	LOC105036727
A0A6I9QA22	330	0	36128.7	1	1	0.0333	uncharacterized protein LOC105032644	LOC105032644
A0A6I9RCQ5	219	0	24588.9	1	2	0.0548	Reticulon-like protein	LOC105044874
A0A6I9R6I2	248	0	28019.8	1	2	0.0484	Reticulon-like protein	LOC105044874
A0A6I9S0F1	402	0	42641.9	1	2	0.0274	26S proteasome non-ATPase regulatory subunit 4 homolog isoform X2	LOC105055077
A0A6I9RVM2	406	0	43036.2	1	2	0.0271	26S proteasome non-ATPase regulatory subunit 4 homolog isoform X1	LOC105053754
A0A6I9RG69	501	1	54839.9	5	5	0.0739	aldehyde dehydrogenase family 2 member C4	LOC105048511
A0A6I9RBI2	452	4	50320.1	4	5	0.0774	UDP-glycosyltransferase 83A1	LOC105046647
A0A6I9RZG2	404	0	42867	1	2	0.0272	26S proteasome non-ATPase regulatory subunit 4 homolog isoform X1	LOC105055077
A0A6I9SI09	310	1	33147.4	1	3	0.029	uncharacterized protein At1g32220, chloroplastic	LOC105061160
A0A6I9RG91	500	0	54445.7	2	2	0.03	aldehyde dehydrogenase family 2 member C4	LOC105048426
A0A6I9RBC4	408	0	45194.5	2	2	0.0441	60S ribosomal protein L4	LOC105046577
A0A6I9RAE8	404	0	42668	1	2	0.0272	26S proteasome non-ATPase regulatory subunit 4 homolog isoform X2	LOC105044059
A0A6I9RN42	140	0	14983.6	2	2	0.1143	Histone H2A	LOC105050979
A0A6I9QE09	87	2	8958.5	2	4	0.3103	copper transport protein ATX1 isoform X1	LOC105033880
A0A6J0PCI5	119	0	12473.5	2	2	0.2269	copper transport protein ATX1 isoform X4	LOC105038225
A0A6I9QQ82	142	0	14639.4	2	2	0.1901	copper transport protein ATX1 isoform X1	LOC105038225
A0A6J0PEA1	132	0	13857	2	2	0.2045	copper transport protein ATX1 isoform X2	LOC105038225
A0A6I9QN72	129	0	13255.8	2	2	0.2093	copper transport protein ATX1 isoform X3	LOC105038225
A0A6I9RSI3	165	3	17656.1	3	4	0.1394	universal stress protein PHOS34	LOC105052516
A0A6I9RXB0	211	2	21488.9	2	2	0.1137	uncharacterized protein LOC105054115	LOC105054115
A0A6I9S087	210	3	22981	3	4	0.119	photosystem I reaction center subunit II, chloroplastic	LOC105055013
A0A6I9RNA7	191	0	19878.7	1	1	0.0471	50S ribosomal protein L12, chloroplastic	LOC105048206
A0A6I9QR90	265	5	29549.9	6	12	0.1925	ribonuclease 1	LOC105038639
A0A6I9RH44	290	5	30413.9	5	6	0.2069	HMG-Y-related protein A	LOC105048882
A0A6I9R9F2	506	0	54455.1	1	1	0.0198	Pyruvate kinase	LOC105046216
A0A6I9RU70	352	2	38865.9	2	4	0.0881	activator of 90 kDa heat shock protein ATPase homolog	LOC105053125
A0A6I9SBS9	194	1	20860.1	1	1	0.0722	uncharacterized protein LOC105059010	LOC105059010
A0A6I9Q8K7	266	2	28295.3	5	11	0.203	Chlorophyll a-b binding protein, chloroplastic	LOC105032174
A0A6I9RHL5	264	1	27988.2	5	7	0.1932	Chlorophyll a-b binding protein, chloroplastic	LOC105048687
A0A6I9RCC8	264	1	27952.1	5	7	0.2121	Chlorophyll a-b binding protein, chloroplastic	LOC105047188
A0A6I9QI39	265	1	28649.4	4	8	0.1698	Chlorophyll a-b binding protein, chloroplastic	LOC105035084
A0A6I9QVP3	266	0	28280.3	4	6	0.1466	Chlorophyll a-b binding protein, chloroplastic	LOC105041013
A0A6I9QV54	341	0	37749	3	5	0.0909	putative anthocyanidin reductase	LOC105040724
A0A6I9Q9S6	1799	1	199557.4	1	2	0.0094	brefeldin A-inhibited guanine nucleotide-exchange protein 5 isoform X2	LOC105032531
A0A6I9SB91	163	0	16975.4	1	1	0.1411	60S acidic ribosomal protein P1 isoform X1	LOC105059289
A0A6J0PPZ5	429	1	47437	1	1	0.0326	glucan endo-1,3-beta-glucosidase 14 isoform X1	LOC105045870
B3TLY8	162	3	17283	3	5	0.1235	Glutaredoxin-dependent peroxiredoxin	TPX
A0A6I9RM58	445	0	49699.1	2	3	0.0427	26S proteasome regulatory subunit 4 homolog A	LOC105050364
A0A6I9QQY5	445	0	49715.1	2	3	0.0427	26S proteasome regulatory subunit 4 homolog A isoform X1	LOC105039252
A0A6I9RK45	327	1	36505.5	1	2	0.0459	hydroxyacylglutathione hydrolase 2, mitochondrial	LOC105049828
A0A6I9RQ19	325	1	33575.4	1	1	0.0369	Methylthioribose-1-phosphate isomerase	LOC105051724
A0A6I9QMU7	412	0	44438.8	3	9	0.0825	bifunctional aspartate aminotransferase and glutamate/aspartate-prephenate aminotransferase isoform X2	LOC105037948
A0A6I9QWG8	492	1	54643	1	1	0.0264	low-temperature-induced cysteine proteinase	LOC105040610
A0A6I9QCZ0	283	2	31531.4	2	4	0.0671	Glucose-1-phosphate adenylyltransferase	LOC105034020
A0A6I9R3X7	535	1	59182.8	1	1	0.0206	T-complex protein 1 subunit zeta 1	LOC105044050
B3TLN7	195	0	21704.6	6	8	0.2821	40S ribosomal protein S5	LOC105048878
A0A6I9QJ63	195	0	21770.6	6	8	0.2821	40S ribosomal protein S5	LOC105036340
A0A6J0PFM3	128	0	14060.6	3	3	0.2812	40S ribosomal protein S5	LOC109505376
A0A6I9QGJ0	195	0	21775.6	6	8	0.2821	40S ribosomal protein S5	LOC105034713
A0A6I9QUG7	316	2	34182.3	3	3	0.0823	Peroxidase	LOC105040594
A0A6I9QUV8	454	0	48666.1	3	4	0.0308	Peroxidase	LOC105040597
A0A6I9R064	365	3	40605.8	8	18	0.1562	Glyoxalase I	LOC105040863
A0A6I9SJ31	181	0	20690.7	3	7	0.116	ADP-ribosylation factor 2	LOC105061344
A0A6I9S234	302	0	29119.8	3	3	0.1192	glycine-rich RNA-binding protein 2, mitochondrial isoform X1	LOC105056093
A0A6J0PQQ1	358	0	33572.6	3	3	0.1006	glycine-rich RNA-binding protein 3, mitochondrial isoform X2	LOC105056093
A0A6I9Q8G7	181	0	20662.7	3	7	0.116	ADP-ribosylation factor 2	LOC105032268
B3TLZ8	181	0	20704.7	3	7	0.116	ADP-ribosylation factor	LOC105046115
G8FGM3	181	0	20676.7	3	7	0.116	ADP-ribosylation factor	ADPRF
A0A6I9S8A8	291	0	28488.6	2	2	0.0997	glycine-rich RNA-binding protein blt801	LOC105058086
A0A6I9QAD2	351	1	38793.6	1	1	0.0399	Probable cytosolic iron-sulfur protein assembly protein CIAO1 homolog	LOC105033040
A0A6I9SA98	178	0	21332.4	1	2	0.0618	60S ribosomal protein L18a	LOC105055772
B3TLY0	178	0	21330.4	1	2	0.0618	60S ribosomal protein L18a	LOC105059174
A0A6I9RS47	478	1	53257.1	1	1	0.0188	Glycosyltransferase	LOC105052433
A0A6I9SEI1	633	0	69703.7	2	7	0.0316	Succinate dehydrogenase [ubiquinone] flavoprotein subunit, mitochondrial	LOC105060109
A0A6I9QCA8	261	2	28772.5	7	12	0.2759	Proteasome subunit alpha type	LOC105033297
A0A6I9RHI7	187	1	21002	1	2	0.0802	co-chaperone protein p23-1	LOC105048582
A0A6I9SB36	262	1	28873.6	6	20	0.2214	Proteasome subunit alpha type	LOC105058761
A0A6I9QDQ3	174	3	19512.3	3	3	0.1667	uncharacterized protein OsI_027940	LOC105033771
A0A6I9QXN5	187	2	21252.1	2	2	0.0909	co-chaperone protein p23-1	LOC105041698
A0A6I9QRS1	471	1	51863.1	6	10	0.155	Serine hydroxymethyltransferase	LOC105038874
A0A6I9SLF0	424	4	48042.1	4	4	0.0731	Sucrose-phosphatase	LOC105059936
A0A6I9QC60	594	5	65818.1	5	6	0.0926	monocopper oxidase-like protein SKU5	LOC105033489
A0A6I9R9E7	389	7	41779.9	9	20	0.2776	uncharacterized protein LOC105043688	LOC105043688
A0A6I9S276	368	1	38789.7	2	3	0.0625	Thioredoxin reductase	LOC105052872
A0A6I9QX83	219	1	23810.2	1	1	0.0548	uncharacterized protein LOC105040012	LOC105040012
A0A6I9RE46	224	1	24188.2	1	1	0.0625	elongation factor 1-beta	LOC105045323
A0A6I9SDM8	154	1	16108.2	3	3	0.1494	Histone H2A	LOC105056977
K0A248	224	2	24346.4	2	2	0.1295	Translation elongation factor EF-1 betachain	EF1B
B3TLM0	224	2	25310.2	4	5	0.1786	60S ribosomal protein L10	LOC105044858
A0A6I9RTF4	466	2	51184.3	2	3	0.0386	N-acyl-L-amino-acid amidohydrolase	LOC105052838
Q9FUN3	224	1	25441.4	3	4	0.1116	60S ribosomal protein L10	LOC105057229
A0A6I9RHP6	394	1	44479.1	1	1	0.0355	Obg-like ATPase 1	LOC105049086
A0A6I9S6V4	499	0	53792.6	1	1	0.02	Pyruvate kinase	LOC105057280
A0A6I9QYN3	357	4	39246.3	4	7	0.1176	activator of 90 kDa heat shock protein ATPase homolog	LOC105041894
A0A6I9RGY6	362	0	40358	4	9	0.0829	Lactoylglutathione lyase	LOC105048321
A0A6I9QLH8	278	0	29633.7	1	1	0.0396	serine/threonine-protein phosphatase BSL1 homolog isoform X1	LOC105036453
A0A6I9QNC1	178	1	19967.2	1	1	0.073	AIG2-like protein D	LOC105036945
A0A6I9QZX8	151	1	16401.5	1	2	0.0795	late embryogenesis abundant protein Lea14-A	LOC105040787
A0A6I9R6S5	139	0	15982.1	1	1	0.0863	actin-depolymerizing factor 7 isoform X2	LOC105044457
B3TLN2	139	0	15967.1	1	1	0.0863	Actin depolymerizing factor	LOC105056974
A0A6I9S451	349	0	37921.4	2	3	0.0544	thylakoid lumenal 29 kDa protein, chloroplastic isoform X1	LOC105053549
A0A6J0PP21	281	0	30823.8	2	3	0.0676	thylakoid lumenal 29 kDa protein, chloroplastic isoform X3	LOC105053549
A0A6I9QJF4	139	0	15940.1	1	1	0.0863	actin-depolymerizing factor 7	LOC105035488
A0A6I9QIN5	208	0	23301.7	1	1	0.0529	UPF0664 stress-induced protein C29B12.11c	LOC105035368
A0A6I9QIR1	205	0	23034.5	1	1	0.0537	UPF0664 stress-induced protein C29B12.11c	LOC105036027
A0A6I9R0M9	251	1	26862.4	1	2	0.0558	stem-specific protein TSJT1	LOC105042203
A0A6I9S2N4	422	1	46371.8	1	1	0.0261	lecithin-cholesterol acyltransferase-like 1	LOC105055852
A0A6I9RLH5	563	0	61416.1	1	2	0.0178	Pyrophosphate--fructose 6-phosphate 1-phosphotransferase subunit beta	LOC105050075
A0A6I9QRT3	617	1	67778.5	1	1	0.0259	Pyrophosphate--fructose 6-phosphate 1-phosphotransferase subunit alpha	LOC105039431
A0A6I9QU95	562	2	61035.2	2	7	0.0498	Pyrophosphate--fructose 6-phosphate 1-phosphotransferase subunit beta	LOC105039111
A0A6I9S649	218	0	23204.8	1	2	0.0642	uncharacterized protein LOC105054238	LOC105054238
A0A6I9S0Z5	348	5	37541.8	5	17	0.1379	11S globulin seed storage protein 2	LOC105055254
A0A6I9QLL0	217	0	22805.5	1	2	0.0645	uncharacterized protein LOC105036502	LOC105036502
A0A6I9RB44	513	3	54588.6	3	6	0.078	protein PLASTID TRANSCRIPTIONALLY ACTIVE 16, chloroplastic	LOC105044353
A0A6I9SA29	378	0	42731.1	2	8	0.0741	GDP-mannose 3,5-epimerase 2	LOC105055709
A0A6I9RAU0	378	0	42707.2	2	8	0.0741	GDP-mannose 3,5-epimerase 2	LOC105046574
A0A6I9RLK0	485	2	52578.7	2	2	0.0433	Glucan endo-1,3-beta-D-glucosidase	LOC105050431
A0A6I9RY54	172	0	18229.9	3	6	0.1221	Peptidyl-prolyl cis-trans isomerase	LOC105054398
A0A6I9QA84	260	1	27704.3	1	1	0.0692	Chlorophyll a-b binding protein, chloroplastic	LOC105032994
A0A6I9RBT2	287	5	30995.9	5	8	0.1254	Chlorophyll a-b binding protein, chloroplastic	LOC105046981
A0A6I9RVH4	215	0	23195.1	6	11	0.2186	Peptidyl-prolyl cis-trans isomerase	LOC105053702
A0A6I9RVW9	211	0	22706.8	6	11	0.2227	Peptidyl-prolyl cis-trans isomerase	LOC105053702
A0A6I9SC70	436	1	47299.7	1	1	0.0321	Pyruvate dehydrogenase E1 component subunit alpha	LOC105059287
A0A6I9RCZ0	390	1	43814.6	1	2	0.0205	probable nucleoredoxin 2	LOC105046862
A0A6I9QZG1	134	0	14168.9	2	3	0.1194	Histone H2A	LOC105042211
A0A6I9QSF9	141	0	14876.1	2	3	0.1135	Histone H2A	LOC105039792
A0A6I9QTL9	133	0	14173.9	2	3	0.1203	Histone H2A	LOC105040212
A0A6I9QAH0	147	0	15508.8	2	2	0.1088	Histone H2A	LOC105032845
A0A6I9RFA9	147	0	15534.9	2	2	0.1088	Histone H2A	LOC105045713
A0A6I9RW38	134	0	14159.9	2	3	0.1194	Histone H2A	LOC105053411
A0A6I9QSD1	432	2	46323.9	2	2	0.0625	LOW QUALITY PROTEIN: STOREKEEPER protein-like	LOC105039098
A0A6I9R3I1	142	2	15476.2	2	2	0.0986	10 kDa chaperonin 1, chloroplastic	LOC105043813
B3TLU7	136	2	15378.6	4	6	0.1176	Histone H3	LOC105059364
A0A6I9R841	136	0	15390.6	4	4	0.1176	Histone H3	LOC105043345
A0A6I9R2B8	136	0	15394.6	4	4	0.1176	Histone H3	LOC105041434
B3TM40	136	0	15240.5	4	4	0.1176	Histone H3	LOC105038006
A0A6I9RLX0	136	0	15256.5	4	4	0.1176	Histone H3	LOC105050225
A0A6I9QX79	281	0	31497.6	4	4	0.1139	histone H3-like centromeric protein CSE4	LOC105041527
A0A6I9Q8A8	235	0	25649.6	1	1	0.0426	probable ascorbate-specific transmembrane electron transporter 1	LOC105032364
A0A6I9QH68	232	0	25304.6	1	1	0.0431	ascorbate-specific transmembrane electron transporter 2	LOC105034830
A0A6I9SBG4	232	0	25322.5	1	1	0.0431	probable ascorbate-specific transmembrane electron transporter 1	LOC105059028
B3TLX3	191	0	22227.2	2	2	0.0785	40S ribosomal protein S7	LOC105036871
A0A6I9RT08	191	0	22151.1	2	2	0.0785	40S ribosomal protein S7	LOC105052357
A0A6I9R9S4	205	0	21704.5	1	1	0.0488	ATP synthase subunit delta', mitochondrial	LOC105043809
A0A6I9RXL6	202	0	21368.2	1	1	0.0495	ATP synthase subunit delta', mitochondrial	LOC105053904
A0A6J0PPF9	490	0	53997.1	1	1	0.0184	vacuolar-processing enzyme	LOC105054041
A0A6I9RX13	574	1	64931.8	3	3	0.0418	hsp70-Hsp90 organizing protein	LOC105054043
A0A6I9RFQ8	256	0	28727.1	2	5	0.0703	acid phosphatase 1 isoform X1	LOC105048024
A0A6I9REZ3	254	0	28507.1	2	5	0.0709	acid phosphatase 1 isoform X2	LOC105048024
A0A6I9SDF7	301	1	33234.9	1	1	0.0365	plastid division protein PDV2	LOC105060036
A0A6I9QD17	338	1	36015	6	15	0.1183	glucan endo-1,3-beta-glucosidase	LOC105033964
A0A6I9RNN3	413	0	46588.8	1	1	0.0194	chromatin assembly factor 1 subunit A-B	LOC105051187
A0A6I9SA14	398	0	42468.8	1	1	0.0226	anthranilate phosphoribosyltransferase, chloroplastic isoform X2	LOC105058812
A0A6I9S185	381	0	42754.4	8	16	0.189	uncharacterized protein LOC105055687 isoform X2	LOC105055687
A0A6I9SAT5	398	0	42495.8	1	1	0.0226	anthranilate phosphoribosyltransferase, chloroplastic isoform X1	LOC105058812
A0A6J0PKN5	509	0	55280.3	2	3	0.0413	Mg-protoporphyrin IX chelatase	LOC105048171
A0A6I9QMH9	131	0	15366.9	2	2	0.0458	glutathione S-transferase 3-like	LOC105037842
A0A6I9S2C7	413	0	46291	8	16	0.1743	uncharacterized protein LOC105055687 isoform X1	LOC105055687
A0A6I9SAZ1	164	0	18730.1	1	1	0.0488	60S ribosomal protein L21-1	LOC105059166
A0A6I9S2G5	164	0	18792.2	1	1	0.0488	60S ribosomal protein L21-1	LOC105055776
A0A6I9RGT5	347	0	38687.4	1	1	0.0346	protein SGT1 homolog isoform X2	LOC105048261
A0A6I9RFJ0	369	0	41254.8	1	1	0.0325	protein SGT1 homolog isoform X1	LOC105048261
A0A6I9SEI9	198	1	21304.8	1	1	0.0808	protein DMP2	LOC105059916
A0A6I9RZC4	249	0	27062.2	2	3	0.0763	Proteasome subunit alpha type	LOC105055087
A0A6I9SC80	249	0	27107.2	2	3	0.0763	Proteasome subunit alpha type	LOC105059634
A0A6I9R057	488	0	53614.1	2	8	0.043	alanine aminotransferase 2 isoform X3	LOC105041987
A0A6I9QYE6	470	0	51397	2	8	0.0447	alanine aminotransferase 2 isoform X5	LOC105041987
A0A6I9RZT8	368	2	38690.5	2	2	0.0598	chitin elicitor-binding protein	LOC105055192
A0A6I9SHU4	474	1	50411.2	1	1	0.0274	flavonol 3-O-glucosyltransferase UGT89B1	LOC105061079
A0A6I9R5B9	357	4	38612.7	4	14	0.1148	glutelin type-D 1	LOC105044496
A0A6I9RF59	426	0	47734.7	4	10	0.0869	Aspartate aminotransferase	LOC105048107
A0A6I9QL80	182	0	20463.1	4	10	0.2033	Aspartate transaminase	LOC105037348
A0A6I9RIQ1	278	6	30136.9	6	12	0.2014	Proteasome subunit beta	LOC105049278
A0A6I9S9Y5	407	0	46961.4	2	2	0.0442	Calreticulin	LOC105058770
A0A6I9RIZ8	491	0	54549.9	2	3	0.0387	Glycosyltransferase	LOC105049386
B3TM42	416	0	46659.8	4	21	0.0889	Isocitrate dehydrogenase [NADP]	LOC105040690
A0A6I9RDL8	411	0	46056.6	4	17	0.0876	Isocitrate dehydrogenase [NADP]	LOC105047582
A0A6I9RDM3	240	0	26444	1	1	0.05	Pectinesterase	LOC105045174
A0A6I9RQG3	273	0	29259.8	2	2	0.0696	Proteasome subunit beta	LOC105051503
A0A6I9RIU2	274	0	29578.9	2	2	0.0693	Proteasome subunit beta	LOC105046875
A0A6I9SHI7	509	4	57466	9	31	0.1768	lysosomal Pro-X carboxypeptidase	LOC105061159
A0A6I9QJB9	370	0	41533.9	5	20	0.1432	lysosomal Pro-X carboxypeptidase	LOC105036564
A0A6I9SCH5	113	0	11672.8	1	1	0.2035	60S acidic ribosomal protein P1 isoform X2	LOC105059289
A0A6I9R4J1	349	7	38662.9	15	40	0.255	Lactoylglutathione lyase	LOC105042244
A0A6I9RHQ3	320	0	34429.3	1	1	0.0344	60S acidic ribosomal protein P0	LOC105049094
B3TLL9	321	3	34591.4	4	7	0.1277	60S acidic ribosomal protein P0	LOC105059802
A0A6I9SIK4	278	2	30796.7	2	7	0.0755	Hydrolase_4 domain-containing protein	LOC105058813
A0A6I9QKL5	491	7	54249.6	8	20	0.1365	vacuolar-processing enzyme	LOC105037223
A0A6I9RQM5	151	0	16858.6	2	8	0.106	uncharacterized protein LOC105051566	LOC105051566
A0A6I9QR20	143	1	16155.1	3	10	0.1608	uncharacterized protein LOC105038566	LOC105038566
A0A6I9SHQ7	388	0	40426.9	1	4	0.0309	enoyl-[acyl-carrier-protein] reductase [NADH] 1, chloroplastic	LOC105061231
A0A6I9SEM7	730	1	80043.6	1	1	0.0205	protease Do-like 2, chloroplastic	LOC105059943
A0A6I9SDS2	363	11	39376.8	11	21	0.314	Hydroxymethylbilane synthase	LOC105059855
A0A6J0PRE0	350	0	38712.6	8	29	0.2086	Alpha-galactosidase	LOC105057194
A0A6I9QI77	404	0	45351.6	2	2	0.0371	Alpha-galactosidase	LOC105035979
A0A6I9S2T2	128	0	13859.5	1	1	0.0859	Ribonucloprotein	LOC105055906
A0A6I9S8A2	128	0	13875.5	1	1	0.0859	Ribonucloprotein	LOC105058176
A0A6I9QDD6	104	0	11197.2	2	5	0.2692	peptide methionine sulfoxide reductase B5	LOC105033890
A0A6I9SG07	132	0	14396.8	3	6	0.2803	Peptide-methionine (R)-S-oxide reductase	LOC105057869
A0A6I9S8E4	132	0	14440.8	3	6	0.2803	Peptide-methionine (R)-S-oxide reductase	LOC105057864
A0A6I9S549	205	1	22798.1	6	11	0.2244	Protein-methionine-S-oxide reductase	LOC105053934
A0A6I9R530	262	3	28955.4	8	18	0.2557	Protein-methionine-S-oxide reductase	LOC105043763
A0A6I9RWT3	250	1	25737.3	1	2	0.04	probable aquaporin TIP1-1	LOC105053632
A0A6I9S470	555	1	59987.7	1	1	0.0288	polyadenylate-binding protein-interacting protein 7 isoform X4	LOC105056715
A0A6I9QL67	250	2	25749.4	2	14	0.048	probable aquaporin TIP1-1	LOC105037218
A0A6I9QME7	323	0	35466.9	1	2	0.0279	Peroxidase	LOC105036889
A0A6I9SHH4	247	7	27555.9	7	12	0.2672	Lactoylglutathione lyase	LOC105061135
A0A6I9RZ62	166	10	17607.6	16	72	0.5723	Glycine cleavage system H protein	LOC105055010
A0A6I9QC85	260	4	28017.8	7	30	0.2346	oxygen-evolving enhancer protein 2, chloroplastic	LOC105033747
A0A6I9SKF8	215	4	23003.2	10	56	0.307	Glycine cleavage system H protein	LOC105059577
A0A6I9QK57	133	0	14533.2	1	12	0.0752	Superoxide dismutase	LOC105036841
A0A6I9QM43	325	0	34548.8	1	4	0.04	beta-galactosidase 6	LOC105037786
A0A6I9QM50	851	2	92916.7	6	15	0.0729	Beta-galactosidase	LOC105036469
A0A6I9QRD7	103	0	11426.4	4	10	0.3107	Histone H4	LOC105039262
A0A6I9QVY9	103	0	11370.4	4	10	0.3107	Histone H4	LOC105039628
A0A6I9RZS9	103	0	11384.4	4	10	0.3107	Histone H4	LOC105055256
A0A6I9QF57	193	0	21276.9	2	2	0.0933	remorin isoform X2	LOC105034828
A0A6I9RDB5	415	0	48335.7	1	1	0.0241	Calreticulin	LOC105045043
A0A6I9S3N8	159	0	17326.7	2	5	0.0943	Eukaryotic translation initiation factor 5A	LOC105056124
A0A6I9SEN5	159	0	17329.6	3	8	0.1572	Eukaryotic translation initiation factor 5A	LOC105060183
A0A6I9S894	159	0	17276.6	3	8	0.1572	Eukaryotic translation initiation factor 5A	LOC105057809
A0A6J0PS37	159	0	17329.7	3	8	0.1572	Eukaryotic translation initiation factor 5A	LOC105058008
B3TLM2	159	0	17284.7	3	8	0.1572	Eukaryotic translation initiation factor 5A	LOC105034691
B3TLM3	159	0	17324.7	3	8	0.1572	Eukaryotic translation initiation factor 5A	LOC105033671
A0A6I9QY75	164	6	17709.2	6	21	0.4024	universal stress protein PHOS32	LOC105041905
A0A6I9QER6	311	3	35042.9	3	7	0.1158	NADP-dependent D-sorbitol-6-phosphate dehydrogenase	LOC105034107
A0A6I9QMP7	486	0	51206.1	1	2	0.0288	cell division protein FtsZ homolog 2-2, chloroplastic	LOC105038248
A0A6I9RYJ8	204	0	24252.4	1	2	0.0441	Ribosomal protein L15	LOC105054766
A0A6I9QLB0	131	0	14868.7	3	15	0.145	28 kDa ribonucleoprotein, chloroplastic	LOC105037621
A0A6I9R9C8	204	0	24249.4	1	2	0.0441	Ribosomal protein L15	LOC105043676
A0A6I9RWM5	204	0	24219.3	1	2	0.0441	Ribosomal protein L15	LOC105053978
A0A6I9RX29	204	0	24249.4	1	2	0.0441	Ribosomal protein L15	LOC105054203
A0A6I9SB58	168	0	18017.3	3	4	0.1786	4-hydroxy-4-methyl-2-oxoglutarate aldolase	LOC105058913
A0A6I9S169	168	0	18025.2	3	4	0.1786	4-hydroxy-4-methyl-2-oxoglutarate aldolase	LOC105055369
A0A6I9R1R7	349	2	38084.3	5	13	0.1433	UDP-glucose 4-epimerase	LOC105042572
A0A6I9QBF6	487	0	51600.2	1	2	0.0287	cell division protein FtsZ homolog 2-1, chloroplastic	LOC105033038
A0A6I9RE61	349	0	38128.2	4	11	0.1089	UDP-glucose 4-epimerase	LOC105047327
A0A6I9R6L8	268	2	29983.5	2	3	0.0821	ricin B-like lectin R40G3	LOC105044905
A0A6I9SEA0	899	3	100511.5	3	3	0.0367	probable alpha-glucosidase Os06g0675700	LOC105059813
A6N8F9	469	2	51422	2	4	0.0448	Cysteine proteinase	CPRF
A0A6I9RJX1	110	0	11978.9	1	2	0.1091	thiol protease SEN102	LOC105049562
A0A6I9QK73	161	3	17685.4	4	6	0.2919	S-norcoclaurine synthase 2	LOC105037005
A0A6I9QFW5	161	0	17768.3	1	2	0.0932	S-norcoclaurine synthase 2	LOC105034877
A0A6I9S714	281	4	31590.6	4	6	0.153	S-formylglutathione hydrolase	LOC105057679
A0A6I9Q9H3	397	2	42564.2	2	3	0.0579	Cytochrome b561 and DOMON domain-containing protein	LOC105032415
A0A6I9S844	435	3	48577.9	3	5	0.0644	omega-hydroxypalmitate O-feruloyl transferase	LOC105058127
A0A6I9QM74	402	1	43482	1	4	0.0274	PI-PLC X domain-containing protein At5g67130 isoform X1	LOC105038042
A0A6I9RAZ9	455	0	50633.1	2	2	0.033	UDP-glycosyltransferase 83A1-like	LOC105046646
A0A6I9RB16	296	0	33382.1	2	2	0.0507	UDP-glycosyltransferase 83A1-like isoform X1	LOC105046645
A0A6J0PHH6	322	2	35569.6	2	2	0.1087	ubiquitin fusion degradation protein 1 homolog	LOC105043338
A0A6I9QYP2	365	1	38881.5	1	1	0.0438	heterogeneous nuclear ribonucleoprotein 1	LOC105040444
A0A6I9RZ10	459	1	46425.8	1	4	0.024	heterogeneous nuclear ribonucleoprotein 1	LOC105054448
A0A6I9S650	125	0	14330.4	1	1	0.08	40S ribosomal protein S26	LOC105057069
A0A6I9R5B7	125	0	14307.3	1	1	0.08	40S ribosomal protein S26	LOC105044637
A0A6I9RXE7	189	1	21500.6	2	3	0.1217	60S ribosomal protein L9	LOC105054261
B3TLR1	189	0	21344.5	1	2	0.0794	60S ribosomal protein L9	LOC105043279
A0A6I9SBY7	189	0	21332.5	1	2	0.0794	60S ribosomal protein L9	LOC105059554
A0A6J0PJN3	187	0	20960.8	3	4	0.1604	60S ribosomal protein L18-2	LOC109505915
A0A6I9RSK9	187	0	21051.8	4	6	0.2086	60S ribosomal protein L18-2	LOC105052541
A0A6I9QSX0	187	0	21014.8	3	5	0.1765	60S ribosomal protein L18-3	LOC105039870
A0A6I9S7B8	187	0	21041.8	3	4	0.1604	60S ribosomal protein L18-2	LOC105057458
A0A6I9RNC6	257	5	28195.9	5	7	0.2451	GEM-like protein 5	LOC105051058
A0A6I9RE01	367	5	39003.8	5	6	0.139	BURP domain-containing protein 3	LOC105047509
Q9M595	131	1	14061.8	1	4	0.1069	Dehydrin-like protein	LOC105046082
A0A6I9R716	605	0	65096	1	1	0.0182	Pyruvate decarboxylase	LOC105044565
A0A6I9R928	604	0	65086.9	1	1	0.0182	Pyruvate decarboxylase	LOC105045855
A0A6I9QEK1	247	2	27498.6	2	2	0.0769	50S ribosomal protein L6, chloroplastic	LOC105034395
A0A6I9SFN1	479	0	53104.5	3	3	0.0626	Xylose isomerase	LOC105057722
A0A6I9QQU5	511	0	57511.7	3	12	0.0391	Protein disulfide-isomerase	LOC105038475
A0A6J0PRD1	483	0	53607.7	3	3	0.0621	Xylose isomerase	LOC105057722
A0A6I9RE34	275	0	29483.3	1	1	0.0436	mitochondrial outer membrane protein porin 1 isoform X2	LOC105047710
A0A6I9RU52	275	0	29346.2	1	1	0.0436	mitochondrial outer membrane protein porin 1	LOC105053082
A0A6I9RET0	275	2	29210.1	3	3	0.1164	mitochondrial outer membrane protein porin 1	LOC105047922
A0A6I9S9A8	291	1	32229.4	1	2	0.0584	uncharacterized protein At5g39570	LOC105058573
A0A6I9S9C9	304	0	33243.8	2	2	0.0658	40S ribosomal protein SA	LOC105058593
A0A6I9S590	317	0	34499.4	3	3	0.0883	40S ribosomal protein SA	LOC105056684
A0A6I9S2M9	303	0	33095.6	3	3	0.0924	40S ribosomal protein SA	LOC105053046
A0A6I9R071	305	0	33473.8	2	2	0.0656	40S ribosomal protein SA	LOC105042003
A0A6I9S172	300	0	32506.1	1	1	0.03	Electron transfer flavoprotein subunit alpha	LOC105052492
A0A6I9SII4	525	0	55249.7	1	1	0.0324	ubiquitin domain-containing protein DSK2b isoform X2	LOC105061536
A0A6I9SIZ1	542	0	57214.7	1	1	0.0314	ubiquitin domain-containing protein DSK2b isoform X1	LOC105061536
A0A6I9SIV7	368	1	41318.2	1	1	0.0299	Protein-serine/threonine kinase	LOC105061503
A0A6I9S222	345	1	38104.4	1	1	0.0319	GrpE protein homolog	LOC105052824
A0A6I9QNY8	368	8	39456	8	9	0.2147	probable mannitol dehydrogenase	LOC105037657
A0A6I9S924	197	1	21641.1	1	1	0.0558	protein CURVATURE THYLAKOID 1D, chloroplastic	LOC105058487
A0A6I9RVS3	320	1	35214.9	2	5	0.075	Phosphoglycolate phosphatase	LOC105050643
A0A6I9QNI2	280	2	31162.1	3	4	0.1107	uncharacterized protein LOC105038596	LOC105038596
A0A6I9RQE1	277	1	30645.5	2	3	0.0686	uncharacterized protein LOC105051514	LOC105051514
A0A6I9RKP4	328	2	35427.7	4	6	0.1646	probable plastid-lipid-associated protein 2, chloroplastic	LOC105050188
A0A6I9SJ67	386	6	42988.1	6	12	0.1373	flagellar radial spoke protein 5	LOC105061388
A0A6I9R4N9	217	4	23895.5	4	13	0.1705	23 kDa jasmonate-induced protein	LOC105044288
A0A6I9QI64	408	24	44358.8	24	84	0.527	Aminomethyltransferase	LOC105035926
A0A6I9S7G2	174	2	18904.3	3	18	0.2011	uncharacterized protein LOC105057462	LOC105057462
A0A6I9RAJ2	340	0	35193.5	5	18	0.1471	Succinate--CoA ligase [ADP-forming] subunit alpha, mitochondrial	LOC105046449
A0A6I9S6Z3	340	0	35546.7	5	18	0.1471	Succinate--CoA ligase [ADP-forming] subunit alpha, mitochondrial	LOC105054610
A0A6I9RGJ1	221	2	23586	2	5	0.1538	zeaxanthin epoxidase, chloroplastic	LOC105046085
A0A6I9SKM1	163	1	18265	1	2	0.0613	SKP1-like protein	LOC105059646
A0A6I9R4H0	656	2	72881.2	2	2	0.0457	beta-fructofuranosidase 1	LOC105043595
B3TM36	224	2	25214.5	2	5	0.0759	40S ribosomal protein S8	LOC105038886
A0A6I9QML7	96	0	10445.4	2	3	0.2708	40S ribosomal protein S12	LOC105037880
A0A6I9SE20	139	0	14817.5	2	3	0.1871	40S ribosomal protein S12	LOC105059792
A0A6I9RQY8	140	0	14948.6	2	3	0.1857	40S ribosomal protein S12	LOC105049098
A0A6I9QMG7	363	0	39536	1	1	0.0275	Protein-serine/threonine phosphatase	LOC105038153
A0A6I9QRE5	311	0	33926.4	1	1	0.0322	Protein-serine/threonine phosphatase	LOC105038153
A0A6I9RT63	353	0	38764.7	1	1	0.0283	Protein-serine/threonine phosphatase	LOC105049873
A0A6I9SHZ4	365	0	39810.7	4	11	0.0877	omega-amidase, chloroplastic	LOC105058641
A0A6I9S354	367	7	39834.6	11	35	0.2398	omega-amidase, chloroplastic	LOC105056460
A0A6I9SJD0	461	5	48535.9	8	25	0.1909	3-ketoacyl-CoA thiolase 2, peroxisomal	LOC105059131
A0A6I9S0S4	461	1	48609.8	4	7	0.1193	3-ketoacyl-CoA thiolase 2, peroxisomal isoform X2	LOC105055550
A0A6I9RBW5	318	3	33648.6	7	11	0.3082	DNA damage-repair/toleration protein DRT102	LOC105047020
A0A6I9S994	456	5	48139.9	5	16	0.114	glucan endo-1,3-beta-glucosidase 7	LOC105058145
A0A6I9QMJ4	215	2	23907.2	2	14	0.1302	small heat shock protein, chloroplastic	LOC105036952
A0A6I9QI78	286	0	30886.7	2	5	0.0979	uncharacterized protein LOC105035942 isoform X1	LOC105035942
A0A6J0PDH0	231	0	24778.2	2	5	0.1212	uncharacterized protein LOC105035942 isoform X2	LOC105035942
M1H927	293	1	32585.5	1	1	0.041	Senescence-associated protein	SAG
A0A6I9SAY9	177	0	19524.1	1	4	0.0508	uncharacterized protein At4g28440 isoform X1	LOC105058720
A0A6I9SI68	137	0	15276.9	1	4	0.0657	uncharacterized protein At4g28440 isoform X2	LOC105058720
A0A6J0PRF8	118	0	12953.7	1	4	0.0763	uncharacterized protein At4g28440 isoform X3	LOC105058720
B3TLN9	130	0	14786.9	2	2	0.1692	30S ribosomal protein S8, chloroplastic	LOC105045716
A0A6I9SG53	261	0	29857.9	3	7	0.1034	40S ribosomal protein S3a	LOC105057951
A0A6I9SFA2	261	0	29881.9	3	7	0.1034	40S ribosomal protein S3a	LOC105060679
A0A6I9QKT9	390	5	41749.7	5	13	0.1308	serpin-ZXA	LOC105035964
A0A6J0PHZ0	188	0	20094.3	4	19	0.1649	Superoxide dismutase	LOC105044809
A0A6I9S5I9	244	1	26867.8	8	40	0.2541	Superoxide dismutase	LOC105057198
A0A6I9QXK2	177	6	19549.2	6	18	0.2373	50S ribosomal protein L18, chloroplastic	LOC105040137
A0A6I9QEU1	234	4	26290	4	6	0.1581	LOW QUALITY PROTEIN: uncharacterized protein At4g14100-like	LOC105034484
A0A6I9R1C7	315	2	34154.7	2	2	0.0889	methyl-CpG-binding domain-containing protein 11	LOC105042436
A0A6I9RV82	191	0	21310.2	2	2	0.1047	40S ribosomal protein S3-3 isoform X2	LOC105053104
A0A6I9RTR2	150	1	16296.5	1	2	0.06	PSI-G	LOC105050039
A0A6I9RBV3	523	1	59466.1	1	1	0.0153	Glutamate--cysteine ligase	LOC105044585
A0A6J0PDT2	175	1	18700.5	2	4	0.1314	cinnamoyl-CoA reductase 1-like	LOC105039526
A0A6I9RRQ6	241	2	26568.8	3	9	0.1452	(3R)-hydroxymyristoyl-[acyl-carrier-protein] dehydratase	LOC105051936
A0A6I9RMI3	251	6	27105	6	12	0.1992	30S ribosomal protein 2, chloroplastic	LOC105050488
A0A6J0PBV7	202	1	22777.6	1	1	0.0446	Cysteine proteinase inhibitor	LOC105033352
A0A6I9RLP5	301	3	33304.1	3	3	0.0864	probable plastid-lipid-associated protein 13, chloroplastic	LOC105050475
A0A6I9QDK6	186	3	20529.6	3	4	0.1828	monothiol glutaredoxin-S7, chloroplastic	LOC105033751
A0A6I9RZF2	211	1	22400.9	1	1	0.0569	LOW QUALITY PROTEIN: basic blue protein	LOC105055118
A0A6I9R5I1	262	2	29240.8	2	2	0.084	ran-binding protein 1 homolog b	LOC105044573
A0A6I9R237	341	1	37447.7	1	2	0.0293	Aldose 1-epimerase	LOC105042723
A0A6I9RUZ4	204	1	22233.1	1	4	0.0441	CASP-like protein	LOC105053013
A0A6I9RUV1	339	0	37790.2	1	1	0.0354	SAP-like protein BP-73 isoform X2	LOC105053515
A0A6I9RWF2	352	0	39112.8	1	1	0.0341	SAP-like protein BP-73 isoform X1	LOC105053515
A0A6I9R994	320	4	34092.8	5	15	0.1375	Peroxidase	LOC105045942
A0A6I9R0D5	975	1	108201.1	1	1	0.0103	exportin-2	LOC105040914
A0A6I9RE11	374	0	42266.7	1	1	0.0294	V-type proton ATPase subunit C	LOC105047689
A0A6I9S929	112	0	12022.1	1	1	0.1161	Peptidylprolyl isomerase	LOC105058494
A0A6I9SHI3	112	0	12024.1	1	1	0.1161	Peptidylprolyl isomerase	LOC105058494
A0A6I9RWM2	325	0	34398.9	3	3	0.0831	uncharacterized protein LOC105053973	LOC105053973
A0A6I9QU56	448	0	48658.4	1	1	0.029	chaperone protein dnaJ A7A, chloroplastic	LOC105039081
A0A6I9SG16	293	3	32919.1	3	3	0.1092	Inorganic diphosphatase	LOC105060962
A0A6I9QKR8	315	2	34231.9	2	2	0.073	magnesium protoporphyrin IX methyltransferase, chloroplastic	LOC105035938
A0A6I9QDZ9	219	2	23209.1	2	2	0.1005	Germin-like protein	LOC105033859
A0A6J0PSD1	260	1	28099	1	1	0.0538	LOW QUALITY PROTEIN: RNA-binding protein 1-like	LOC105059307
A0A6I9RI08	363	2	39808.3	2	4	0.0689	Inositol-1-monophosphatase	LOC105049214
A0A6I9QFI0	380	7	41796.5	7	24	0.1605	cathepsin B-like protease 3	LOC105034333
A0A6I9QJD6	166	2	16949.4	2	11	0.0783	acidic endochitinase	LOC105036436
A0A6I9RD06	360	6	37966.1	8	21	0.2139	Thiamine thiazole synthase, chloroplastic	LOC105046898
A0A6I9SLC4	403	2	43629.4	2	3	0.062	D-fructose-1,6-bisphosphate 1-phosphohydrolase	LOC105059908
A0A6I9RTF7	340	1	34078	1	1	0.0441	AT-hook motif nuclear-localized protein	LOC105052841
A0A6I9QWC4	277	1	29390.9	1	1	0.0469	50S ribosomal protein L15, chloroplastic	LOC105041074
A0A6I9R092	212	6	23329.2	7	24	0.2972	Thioredoxin-dependent peroxiredoxin	LOC105042023
A0A6I9QSC9	397	4	44282.3	4	7	0.131	Coproporphyrinogen oxidase	LOC105039768
A0A6I9S688	538	5	60944.4	5	12	0.0985	Beta-hexosaminidase	LOC105057049
A0A6I9QPB1	175	3	18693.4	3	5	0.16	Dirigent protein	LOC105038508
A0A6I9QBX7	494	2	54579.2	2	4	0.0425	selenium-binding protein 1	LOC105033182
A0A6I9RQZ8	172	1	19064.7	1	2	0.093	abscisic stress-ripening protein 5	LOC105051990
A0A6I9QB92	242	2	26283.5	2	2	0.0744	Chlorophyll a-b binding protein, chloroplastic	LOC105033408
A0A6I9RI10	245	2	26490.4	2	2	0.0735	Eukaryotic translation initiation factor 6	LOC105046633
A0A6I9QY74	293	1	33687.2	1	1	0.0273	Aspergillus nuclease S(1)	LOC105041223
A0A6I9Q961	651	1	72806	1	1	0.0184	uncharacterized protein LOC105032341 isoform X1	LOC105032341
A0A6I9QEA0	157	1	16999.6	1	1	0.0828	putative phosphatidylglycerol/phosphatidylinositol transfer protein DDB_G0282179	LOC105034479
A0A6I9QEB0	154	2	16733.2	2	2	0.1364	phosphatidylglycerol/phosphatidylinositol transfer protein	LOC105034490
A0A6I9S5X2	130	0	14800.9	2	2	0.1692	30S ribosomal protein S8, chloroplastic	LOC105056981
