# Supplementary material for: Insights from a Multi-Omics Integration (MOI) Study in Oil Palm (Elaeis guineensis Jacq.) Response to Abiotic Stresses: Part Two—Drought
Source: Plants (Basel). 2022 Oct 20;11(20):2786. doi: 10.3390/plants11202786 (PMC9611107; doi:10.3390/plants11202786)
Supplement: Supplementary file 1 [file plants-11-02786-s001.zip › Leão et al_Supplementary Table S4.xlsx]

## Sheet: Table S4
Supplemental Table S4: All proteins confidently identified in oil palm conditions with maximum parsimony criterion.
Locus	Length	Unique peptide	Mol/Wt	Sequence count	Spectrum count	Coverage	Description	Gene
A0A6I9RF67	266	20	28865.8	39	115	0.609	Carbonic anhydrase	LOC105048068
B3TM23	265	0	29891.3	2	5	0.0642	40S ribosomal protein S4	LOC105054584
A0A6I9SGQ9	634	0	69745.9	2	7	0.0315	Succinate dehydrogenase [ubiquinone] flavoprotein subunit, mitochondrial	LOC105060729
A0A6I9R2J1	312	4	34170.5	13	39	0.3109	salutaridine reductase isoform X1	LOC105042875
A0A6I9QUE6	454	1	51902.2	4	5	0.0903	Phenylalanyl-tRNA synthetase	LOC105039813
A0A6I9QDY7	1066	1	110588	1	1	0.015	ubiquitin-like domain-containing protein CIP73	LOC105033861
A0A6I9QE51	622	1	70081.1	1	1	0.0129	pentatricopeptide repeat-containing protein At1g80270, mitochondrial	LOC105034235
A0A6I9SCI5	391	0	42666.1	1	1	0.023	ATPase ARSA1	LOC105056597
A0A6I9RYB9	235	1	25927.2	1	1	0.0468	peroxisomal membrane protein 11-5	LOC105054145
A0A6I9SFM7	600	1	66350.1	1	1	0.0183	probable nucleolar protein 5-2	LOC105057716
A0A6I9QZW9	804	14	89885.3	14	25	0.1791	Prolyl endopeptidase	LOC105042585
A0A6J0PKB3	201	6	22365.4	25	88	0.6866	Carbonic anhydrase	LOC105047151
A0A6I9QSU8	571	1	60204.7	1	1	0.021	dihydrolipoyl dehydrogenase 2, chloroplastic	LOC105039925
A0A6I9SIK7	364	0	39736.1	1	2	0.0385	Dihydrolipoyllysine-residue succinyltransferase	LOC105061406
A0A6I9SG82	197	8	21022.9	8	27	0.4467	Glutaredoxin-dependent peroxiredoxin	LOC105060441
A0A6I9QP04	208	1	23382.3	1	1	0.0481	uncharacterized protein LOC105037236 isoform X2	LOC105037236
A0A6I9S730	1099	5	119816	5	14	0.03	LOW QUALITY PROTEIN: protein SUPPRESSOR OF QUENCHING 1, chloroplastic	LOC105057332
A0A6I9S750	951	6	105331	6	19	0.0557	LOW QUALITY PROTEIN: probable glutamyl endopeptidase, chloroplastic	LOC105057354
A0A6I9SCH6	635	1	71310.3	6	8	0.0976	Beta-galactosidase	LOC105056588
A0A6I9RAC6	1905	1	204289	1	1	0.0084	E3 ubiquitin-protein ligase UPL3	LOC105044042
A0A6I9QWA6	180	17	20138.1	21	73	0.5	Ribulose bisphosphate carboxylase small subunit	LOC105041203
A0A6I9R4L5	146	0	15417.3	1	1	0.0616	photosystem I reaction center subunit VI, chloroplastic	LOC105044241
A0A6I9S0U1	170	1	16788.3	3	12	0.1294	Plastocyanin	LOC105055143
A0A6I9R8X4	574	1	64684.7	3	3	0.0401	hsp70-Hsp90 organizing protein	LOC105043585
A0A6I9RBF8	523	3	58483.2	3	13	0.0707	Carboxypeptidase	LOC105044448
A0A6I9QZ35	261	1	26887.3	1	1	0.0421	late embryogenesis abundant protein D-34	LOC105042294
A0A6I9RF61	623	0	69030.7	5	6	0.0803	Malic enzyme	LOC105048056
A0A6I9RNZ8	390	5	42393.9	11	22	0.2538	Fructose-bisphosphate aldolase	LOC105048474
A0A6I9R2K3	396	10	42695.9	39	139	0.4773	Fructose-bisphosphate aldolase	LOC105043516
A0A6I9SED4	404	17	42959.5	31	123	0.4703	Glyceraldehyde-3-phosphate dehydrogenase	LOC105060347
A0A6I9R074	235	4	26394.5	10	22	0.3021	small heat shock protein, chloroplastic	LOC105042708
A0A6I9R5J1	409	4	45372.1	17	69	0.3447	Phosphoribulokinase	LOC105043976
A0A6I9QIM4	394	1	44190.5	1	2	0.0228	UDP-D-apiose/UDP-D-xylose synthase 2	LOC105036181
A0A6I9QBK6	151	0	17111.3	1	3	0.0795	40S ribosomal protein S15	LOC105033079
A0A6I9RRL9	388	11	41974.4	41	135	0.5361	Fructose-bisphosphate aldolase	LOC105051883
A0A6I9QW97	390	2	42335.9	8	12	0.2128	Fructose-bisphosphate aldolase	LOC105041129
A0A6I9QJ29	198	1	21843.1	1	1	0.0556	uncharacterized protein LOC105035473	LOC105035473
A0A6I9QQN9	388	9	41993.4	40	143	0.5515	Fructose-bisphosphate aldolase	LOC105038393
A0A6I9R2J2	482	0	53994.9	13	38	0.2365	probable serine protease EDA2 isoform X1	LOC105043517
A0A6I9SBB1	401	8	42381.4	25	95	0.5187	Phosphoglycerate kinase	LOC105056157
A0A6I9Q9M6	236	3	26197.3	3	7	0.1483	dehydrin DHN1	LOC105032477
A0A6I9QGG8	422	0	45720	16	49	0.3009	D-fructose-1,6-bisphosphate 1-phosphohydrolase	LOC105035321
A0A6I9RJE5	563	1	60008.4	16	44	0.2895	ATP synthase subunit beta	LOC105047073
A0A6I9R6D2	559	0	61163.8	14	33	0.2093	Phosphoglycerate mutase (2,3-diphosphoglycerate-independent)	LOC105044879
A0A6J0PQM6	519	0	57900.4	4	11	0.0501	probable nucleoredoxin 1-2	LOC105056707
B3TLY7	363	1	40091.3	4	4	0.0937	Protein disulfide-isomerase	LOC105052579
A0A6I9QN09	341	8	37225.9	13	33	0.349	D-fructose-1,6-bisphosphate 1-phosphohydrolase	LOC105038009
A0A6J0PNM0	559	3	60791.9	20	43	0.2844	Phosphoglycerate mutase (2,3-diphosphoglycerate-independent)	LOC105052340
A0A6I9QF69	360	1	38483.3	2	5	0.0556	sorbitol dehydrogenase	LOC105034274
A0A6I9QIB1	272	2	29194.7	2	3	0.0699	Inositol-1-monophosphatase	LOC105036034
A0A6I9QQU6	491	3	52281.1	4	5	0.0733	Phosphopyruvate hydratase	LOC105039219
A0A6I9Q8H7	182	0	19571.1	1	2	0.0714	thiosulfate sulfurtransferase 16, chloroplastic isoform X1	LOC105032471
A0A6I9S878	347	0	39433.4	1	1	0.0317	V-type proton ATPase subunit C	LOC105058083
A0A6I9R9D7	209	2	23294.9	5	12	0.2344	Chalcone-flavonone isomerase family protein	LOC105045978
A0A6I9RZX0	184	4	19826.4	4	14	0.288	Dirigent protein	LOC105055219
A0A6I9QMQ0	575	3	62642	3	5	0.0504	signal recognition particle 54 kDa protein, chloroplastic	LOC105038252
A0A6I9SGZ7	1072	1	120041	43	100	0.3489	presequence protease 1, chloroplastic/mitochondrial isoform X1	LOC105058265
A0A6I9QDE3	460	0	49649.6	3	6	0.0891	LL-diaminopimelate aminotransferase, chloroplastic isoform X2	LOC105033902
A0A6I9SKR7	308	1	32860.5	1	1	0.0292	Chitinase	LOC105059691
A0A6I9QK72	289	3	31597	3	5	0.0865	28 kDa ribonucleoprotein, chloroplastic	LOC105035877
A0A6I9QQS7	543	3	58760.2	16	60	0.3039	aldehyde dehydrogenase family 2 member B7, mitochondrial	LOC105039198
A0A6I9R129	605	5	67010.1	5	7	0.0959	Malic enzyme	LOC105042873
A0A6I9QV74	477	0	51732.6	1	1	0.021	Glycosyltransferase	LOC105040726
A0A6I9RPM6	1009	5	109787	15	42	0.111	putative aconitate hydratase, cytoplasmic	LOC105051238
A0A6I9QIV2	374	4	41236.3	4	5	0.1283	cysteine proteinase 1	LOC105036083
A0A6I9RDZ6	576	1	61480.4	3	9	0.0503	chaperonin CPN60-like 2, mitochondrial	LOC105047673
A0A6I9QZR5	358	3	39464.6	3	7	0.081	oryzain gamma chain	LOC105041860
A0A6I9RGL1	201	6	21759.2	7	23	0.2935	plasma membrane-associated cation-binding protein 1	LOC105048335
A0A6I9QQS0	493	0	53085.2	3	9	0.069	bifunctional aspartate aminotransferase and glutamate/aspartate-prephenate aminotransferase isoform X1	LOC105037948
A0A6I9RPB1	484	1	53036.4	2	2	0.0496	probable diaminopimelate decarboxylase, chloroplastic	LOC105051470
A0A6I9R2A1	249	4	27165.5	5	7	0.1647	GEM-like protein 1	LOC105041418
A0A6I9RJ66	534	0	58205.8	1	1	0.0187	Biotin carboxylase	LOC105049274
A0A6J0PP94	671	3	72210.6	23	65	0.2906	heat shock 70 kDa protein, mitochondrial	LOC105054078
A0A6I9QH71	608	11	64707.1	34	125	0.4655	ruBisCO large subunit-binding protein subunit beta, chloroplastic	LOC105035532
A0A6J0PRD7	395	1	42903.6	1	1	0.0304	protein NCA1	LOC105057260
A0A6I9S4V5	251	2	27693.3	2	2	0.0797	Chlorophyll a-b binding protein, chloroplastic	LOC105056620
A0A6I9RBQ0	477	2	52173	23	79	0.3878	ribulose bisphosphate carboxylase/oxygenase activase 2, chloroplastic isoform X1	LOC105046370
A0A6I9R6H6	474	4	51921.1	14	34	0.2426	ribulose bisphosphate carboxylase/oxygenase activase, chloroplastic isoform X1	LOC105044358
A0A6I9R4N4	306	13	33009.2	16	45	0.4412	uncharacterized protein At5g02240	LOC105044383
A0A6I9RUJ9	171	1	18173.6	1	1	0.0585	protein CURVATURE THYLAKOID 1A, chloroplastic	LOC105053214
A0A6I9S3D8	285	2	29763.6	2	2	0.1228	stress-response A/B barrel domain-containing protein UP3	LOC105056445
A0A6I9SAN5	384	3	41658	3	4	0.0781	Ornithine carbamoyltransferase	LOC105058763
A0A6I9QSM2	498	3	54074.6	3	3	0.0683	galactokinase isoform X2	LOC105039960
A0A6I9RCI4	129	1	13303.1	1	1	0.0698	photosystem I reaction center subunit psaK, chloroplastic	LOC105046700
A0A6I9QW95	1505	0	169992	1	1	0.0053	ABC transporter G family member 42	LOC105040536
A0A6I9R4N0	464	6	50449.9	6	8	0.1293	Aspartate aminotransferase	LOC105044252
A0A6I9SA19	620	6	67879	6	10	0.1097	Glucose-6-phosphate isomerase	LOC105058489
A0A6J0PRQ9	1473	0	165127	1	2	0.0061	alpha-glucan water dikinase, chloroplastic isoform X1	LOC105058794
A0A6J0PPZ0	441	0	46944.2	3	6	0.1066	ribokinase isoform X1	LOC105055774
A0A6I9SDW4	189	2	20801.1	2	5	0.1005	thioredoxin O, mitochondrial	LOC105059885
A0A6I9QQI7	592	7	64068.7	13	35	0.2061	Ketol-acid reductoisomerase	LOC105038981
A0A6I9R0A5	235	12	26253.4	20	77	0.4766	small heat shock protein, chloroplastic	LOC105042707
A0A6I9R6V3	246	3	27266	3	6	0.126	psbP-like protein 1, chloroplastic isoform X1	LOC105044486
M1H922	361	1	40982.5	3	5	0.0776	UDP-arabinopyranose mutase	LOC105057156
A0A6I9QEB5	291	3	31568.3	5	12	0.1581	methyl-CpG-binding domain-containing protein 11 isoform X1	LOC105034492
A0A6I9S0L6	822	0	94473.9	10	12	0.1192	endoplasmin homolog	LOC105055072
A0A6I9SGW6	716	6	79635.2	6	9	0.0922	uncharacterized protein LOC105058230 isoform X2	LOC105058230
A0A6J0PQ75	244	1	27465.8	1	1	0.0656	uncharacterized protein LOC105055397	LOC105055397
A0A6I9RZR3	702	1	80430.8	21	64	0.2493	heat shock protein 83	LOC105054741
A0A6I9QSR3	527	6	57117.8	6	8	0.1271	CCT-beta	LOC105039996
A0A6J0PGQ0	452	0	49853.6	2	4	0.0509	Peptidylprolyl isomerase	LOC105047935
A0A6I9Q9B5	574	13	64079.9	14	58	0.2613	Peptidylprolyl isomerase	LOC105032409
A0A6I9QCT8	813	1	92276.5	5	13	0.0394	Phospholipase D	LOC105033970
A0A6J0PQD9	215	0	24163.3	7	18	0.2512	small heat shock protein, chloroplastic isoform X1	LOC105056781
A0A6I9QI34	342	0	36768.6	3	4	0.1111	ankyrin repeat domain-containing protein 2A isoform X1	LOC105035881
A0A6I9R7S4	280	4	29951.3	4	8	0.1607	zerumbone synthase	LOC105045554
A0A6I9S4M8	589	1	62626.2	1	1	0.0272	Glutamyl-tRNA(Gln) amidotransferase subunit A, chloroplastic/mitochondrial	LOC105056567
B3TLZ4	188	3	21596.8	3	4	0.1277	Temperature-induced lipocalin	LOC105050712
A0A6I9QET1	265	1	28916.2	3	5	0.0717	methyl-CpG-binding domain-containing protein 11	LOC105034477
A0A6I9QWA8	516	1	55408	7	19	0.1415	Succinate-semialdehyde dehydrogenase	LOC105039716
A0A6I9SGG1	797	7	90285.9	20	63	0.2572	heat shock protein 90-5, chloroplastic	LOC105061087
A0A6I9S7C0	701	5	80767	22	61	0.2953	heat shock protein 83	LOC105054742
A0A6I9RAB4	433	6	47580.8	19	66	0.358	glycerate dehydrogenase	LOC105044036
A0A6I9RZX8	252	2	28432.4	2	8	0.1032	Phosphomannomutase	LOC105054912
A0A6I9SCN7	702	8	80427.9	29	80	0.3376	heat shock protein 83	LOC105059479
A0A6I9QKF1	576	0	62784.4	10	24	0.1701	patellin-3 isoform X1	LOC105036846
A0A6I9SIE7	801	0	91081.2	7	20	0.0974	heat shock protein 90-6, mitochondrial	LOC105061486
A0A6I9QJV3	565	0	65086.7	24	67	0.3239	heat shock protein 81-1	LOC105036582
A0A6I9RDD8	583	5	61929	6	14	0.1098	2-hydroxyacyl-CoA lyase	LOC105047067
A0A6I9QQI1	700	0	80064.7	24	68	0.29	heat shock protein 81-1-like	LOC105038975
A0A6I9SCC2	723	2	77324.1	2	2	0.0263	ATP-dependent zinc metalloprotease FTSH 1, chloroplastic	LOC105059689
A0A6I9R5H1	383	1	41978.8	1	2	0.0261	probable inactive shikimate kinase like 2, chloroplastic	LOC105043953
A0A6I9QI90	344	3	37182.8	5	10	0.1512	ankyrin repeat domain-containing protein 2A	LOC105035787
A0A6I9RM07	810	3	91406.2	8	24	0.0914	Phospholipase D	LOC105047820
A0A6I9RFC3	441	1	47021.9	1	1	0.0363	nuclear pore complex protein NUP50B	LOC105047896
A0A6I9SHM0	474	0	51842.4	2	3	0.0485	Glycosyltransferase	LOC105061006
A0A6I9SLU5	451	2	49214.3	4	5	0.0909	Cysteine desulfurase	LOC105060079
A0A6I9RWN6	303	2	33562.2	2	2	0.0561	Probable 6-phosphogluconolactonase	LOC105054080
A0A6I9R8B2	608	0	66016.1	2	3	0.0345	ATP citrate synthase	LOC105045006
A0A6I9S009	471	20	51840.3	20	69	0.3715	UTP--glucose-1-phosphate uridylyltransferase	LOC105055260
A0A6I9QER4	216	0	24662.3	2	2	0.088	Ribosomal protein	LOC105034454
A0A6I9S0T5	228	1	25004.9	1	2	0.0526	uncharacterized protein LOC105055199	LOC105055199
A0A6I9QMI9	527	0	57507.2	4	7	0.0911	Pyruvate kinase	LOC105038179
A0A6I9SDT9	155	0	16617.2	1	1	0.0581	Glycine cleavage system H protein	LOC105059867
A0A6I9SP74	273	5	30186.5	5	11	0.1429	cyclase-like protein 3	LOC105060987
A0A6I9R2P8	778	6	85578.9	6	9	0.081	Elongation factor G, chloroplastic	LOC105043583
A0A6I9S7J5	195	4	21340	4	5	0.1333	remorin	LOC105054828
A0A6J0PM64	274	1	29728.7	6	11	0.1569	Chitinase	LOC105051630
A0A6J0PE28	698	1	74643.9	23	64	0.2794	LOW QUALITY PROTEIN: heat shock 70 kDa protein 6, chloroplastic-like	LOC105038674
A0A6I9S176	840	3	91436.4	3	4	0.0369	protein PLASTID MOVEMENT IMPAIRED 1	LOC105055269
A0A6I9RWE7	177	2	19045.7	2	4	0.1073	protein BOLA4, chloroplastic/mitochondrial	LOC105053511
A0A6I9R0D9	583	1	63653.4	9	25	0.1595	Phosphoglucomutase (alpha-D-glucose-1,6-bisphosphate-dependent)	LOC105042097
A0A6I9RSS0	430	4	49270	5	10	0.1	Calreticulin	LOC105052598
A0A6I9R3Q9	402	3	43412.9	3	5	0.0672	probable plastid-lipid-associated protein 3, chloroplastic	LOC105043943
A0A6I9RG57	557	0	60655.7	2	4	0.0359	T-complex protein 1 subunit gamma	LOC105048001
A0A6I9RJI9	733	4	81760.1	10	19	0.1296	Diadenosine tetraphosphate synthetase	LOC105049746
A0A6I9SAY2	487	0	55084.4	5	23	0.1109	Isocitrate dehydrogenase [NADP]	LOC105058809
A0A6I9RNW0	707	7	75063	31	102	0.3791	stromal 70 kDa heat shock-related protein, chloroplastic	LOC105051365
A0A6I9RBZ7	222	5	25707.1	15	57	0.4144	probable glutathione S-transferase parA	LOC105046780
A0A6I9SBN2	620	1	66789.8	1	1	0.0145	dihydroxy-acid dehydratase, chloroplastic	LOC105059042
A0A6I9QSQ9	1413	3	154875	3	9	0.0177	Formylglycinamide ribonucleotide amidotransferase	LOC105038581
A0A6I9QJU7	731	3	81260.9	9	23	0.1149	Diadenosine tetraphosphate synthetase	LOC105035754
A0A6J0PMD8	274	1	29576.7	6	11	0.1423	Chitinase	LOC109506228
A0A6J0PK65	221	9	25246	22	87	0.4525	probable glutathione S-transferase parA	LOC105046779
A0A6I9S075	756	16	85146.4	16	46	0.1534	Prolyl endopeptidase	LOC105055466
A0A6I9QGX7	388	5	41248.7	18	74	0.3995	protein DJ-1 homolog D	LOC105035496
A0A6I9SBX2	579	0	61238.8	26	64	0.3558	ruBisCO large subunit-binding protein subunit alpha isoform X1	LOC105059108
A0A6I9RII7	340	1	33686	1	1	0.0471	AT-hook motif nuclear-localized protein	LOC105049393
A0A6I9REA2	577	2	63026.7	3	7	0.0537	Pyruvate decarboxylase	LOC105047597
A0A6I9S1C1	388	4	41225.6	16	72	0.3763	protein DJ-1 homolog D	LOC105055359
A0A6I9RFM1	725	2	78928.8	2	2	0.0207	3-hydroxyacyl-CoA dehydrogenase	LOC105048300
A0A6I9RLE2	488	0	54422.6	9	15	0.1844	Vacuolar proton pump subunit B	LOC105047670
A0A6I9S820	966	1	111316	1	1	0.0124	Amylomaltase	LOC105057692
A0A6I9SA97	388	2	41595.9	8	20	0.1495	protein DJ-1 homolog D	LOC105058906
A0A6J0PBI0	3681	1	405249	1	1	0.0033	HECT-type E3 ubiquitin transferase	LOC105032451
A0A6I9QCH1	508	0	56080.5	1	2	0.0276	Carboxypeptidase	LOC105033589
A0A6I9R949	694	0	74530	2	2	0.0259	ATP-dependent zinc metalloprotease FTSH 2, chloroplastic	LOC105043631
A0A6I9S206	476	4	51027.9	4	6	0.0819	cyclase-associated protein 1	LOC105055940
A0A6I9QBD6	447	0	49204.2	2	2	0.0626	uncharacterized protein LOC105033055 isoform X2	LOC105033055
A0A6I9QU58	592	0	65480	16	35	0.2686	Malic enzyme	LOC105040502
A0A6I9RX67	386	13	42127.8	26	79	0.4767	glycerate dehydrogenase	LOC105053770
A0A6J0PPQ1	151	0	16704.4	1	1	0.0662	protein gar2-like	LOC109506455
A0A6I9S177	408	0	45191.6	2	2	0.0441	60S ribosomal protein L4	LOC105055675
A0A6J0PDI0	820	3	88402.3	4	4	0.0476	nucleolin 2	LOC105035987
A0A6I9RKZ5	150	2	16870.6	2	3	0.1133	MLP-like protein 423	LOC105050310
A0A6I9QHH7	536	2	58466.9	20	58	0.2873	Adenosylhomocysteinase	LOC105034922
A0A6I9QDI4	405	9	44372.7	9	19	0.1951	chloroplast stem-loop binding protein of 41 kDa a, chloroplastic	LOC105033957
A0A6I9QA35	276	1	30251.1	1	2	0.0362	plastid-lipid-associated protein 6, chloroplastic	LOC105032929
A0A6I9RAZ2	544	0	58439.3	6	14	0.114	uncharacterized protein LOC105044297 isoform X4	LOC105044297
A0A6I9RJC8	980	1	109465	2	3	0.0224	chaperone protein ClpB3, mitochondrial	LOC105049549
A0A6J0PH47	366	17	40750.7	17	38	0.3661	Ferredoxin--NADP reductase, chloroplastic	LOC105044080
A0A6I9R929	1020	2	116221	4	9	0.0363	Oxoglutarate dehydrogenase (succinyl-transferring)	LOC105045720
A0A6I9QPS1	485	1	53059.9	19	56	0.299	Adenosylhomocysteinase	LOC105038875
A0A6I9QY38	362	1	39547	7	16	0.1685	uncharacterized oxidoreductase At4g09670	LOC105041681
A0A6I9QS35	714	1	81168.8	1	1	0.0154	nudix hydrolase 3	LOC105039550
A0A6I9SBM5	383	7	42278.9	7	17	0.141	Formate dehydrogenase, mitochondrial	LOC105056297
A0A6I9R888	547	1	61398.9	1	1	0.0219	Adenylosuccinate lyase	LOC105044982
A0A6I9QS92	278	0	31427.5	1	1	0.0288	serine/arginine-rich splicing factor SR30 isoform X2	LOC105039849
A0A6I9SCQ3	526	2	57211.2	6	13	0.1369	alanine aminotransferase 2 isoform X1	LOC105056662
A0A6J0PF50	323	1	35944.5	2	3	0.0681	cinnamoyl-CoA reductase 1	LOC105039428
A0A6I9RFW1	333	7	36288.5	7	19	0.1892	cinnamoyl-CoA reductase 1	LOC105045880
A0A6I9QGP4	375	0	41197.5	7	18	0.1973	cinnamoyl-CoA reductase 2 isoform X2	LOC105034771
A0A6I9QPW5	428	0	48347.6	2	5	0.0514	DEAD-box ATP-dependent RNA helicase 56 isoform X1	LOC105038077
A0A6I9RMH4	324	1	35822.9	2	7	0.0741	cinnamoyl-CoA reductase 1	LOC105050461
A0A6I9RW54	617	1	67128.6	1	1	0.0162	Threonine dehydratase	LOC105053794
A0A6I9RIE1	372	3	39094	3	4	0.0591	Ribokinase	LOC105048953
A0A6I9Q9J0	324	2	35613.2	7	19	0.1944	cinnamoyl-CoA reductase 1	LOC105032902
A0A6J0PAT4	375	0	41429.5	2	2	0.0427	Indole-3-glycerol-phosphate synthase	LOC105060736
A0A6I9QAY9	767	0	80539.1	1	3	0.0143	H(+)-exporting diphosphatase	LOC105033049
A0A6I9QGL0	250	1	28290.1	1	1	0.048	glutathione S-transferase T1	LOC105035281
A0A6I9RQY4	358	1	39357.8	1	1	0.0335	5-formyltetrahydrofolate cyclo-ligase-like protein COG0212	LOC105051980
A0A6I9S4M9	278	0	31061.9	5	11	0.1475	NADPH-dependent aldo-keto reductase, chloroplastic isoform X2	LOC105056886
A0A6I9QZM4	436	13	46434.5	13	38	0.2317	protein DJ-1 homolog B	LOC105040679
A0A6I9QH63	300	1	30964.2	4	4	0.1633	mitochondrial carnitine/acylcarnitine carrier-like protein	LOC105035595
A0A6I9QXZ8	472	2	51223.3	2	2	0.0403	Glycosyltransferase	LOC105041619
A0A6I9R3L0	496	1	55972.7	1	4	0.0222	Glutamate decarboxylase	LOC105041902
A0A6I9QXL0	245	1	26912	1	2	0.0612	Allene-oxide cyclase	LOC105041662
A0A6I9QEG5	555	1	61733.6	1	1	0.0234	Prolyl-tRNA synthetase	LOC105034351
A0A6I9S4U6	329	0	36639.7	1	1	0.0243	V-type proton ATPase subunit D isoform X1	LOC105056563
A0A6J0PNS7	829	0	90812.8	2	3	0.0314	acylamino-acid-releasing enzyme 1 isoform X1	LOC105053423
A0A6I9S782	744	0	82221.2	1	3	0.0202	methylcrotonoyl-CoA carboxylase subunit alpha, mitochondrial isoform X2	LOC105057347
A0A6I9QDA2	364	6	39809.8	6	8	0.1484	uncharacterized oxidoreductase At1g06690, chloroplastic	LOC105033638
A0A6I9REG8	843	4	94044.6	19	49	0.1791	elongation factor 2	LOC105047447
A0A6I9RPY4	527	1	59973.8	1	2	0.0209	Glucose-6-phosphate 1-dehydrogenase	LOC105051357
A0A6I9RH52	248	1	27827.8	1	1	0.0444	probable plastid-lipid-associated protein 4, chloroplastic isoform X1	LOC105048724
A0A6I9RW76	488	1	53566.5	5	11	0.1066	6-phosphogluconate dehydrogenase, decarboxylating	LOC105053810
A0A6I9QB73	325	1	34211.1	5	15	0.1969	Cysteine synthase	LOC105033392
A0A6I9RTH8	681	1	72805	9	29	0.116	heat shock 70 kDa protein, mitochondrial	LOC105052861
A0A6I9S4W3	1150	13	124738	13	21	0.1348	Elongation factor Ts, mitochondrial	LOC105056625
A0A6I9QMZ5	221	1	24587.9	1	1	0.0814	Calcyclin-binding protein	LOC105037203
A0A6I9RMZ6	389	7	42943.5	7	11	0.1877	uncharacterized protein LOC105051020	LOC105051020
A0A6I9RXP8	240	1	26297.3	1	3	0.05	50S ribosomal protein L19-2, chloroplastic	LOC105053938
A0A6I9SN39	178	1	17917.7	1	1	0.0843	mavicyanin	LOC105060552
A0A6I9QGE5	267	1	29473.1	1	1	0.03	ribonuclease 2	LOC105035062
A0A6I9RP15	472	2	50343.3	4	4	0.1081	Glutamate-1-semialdehyde 2,1-aminomutase	LOC105051026
A0A6I9RN91	492	0	54385.6	2	3	0.0386	Glycosyltransferase	LOC105048192
A0A6J0PS13	433	2	48471.6	2	3	0.0439	D-glycerate 3-kinase, chloroplastic	LOC105039298
A0A6I9R0N4	274	2	29094.2	2	2	0.0949	membrane steroid-binding protein 1	LOC105042870
A0A6I9RMS4	392	25	41772.3	25	83	0.6735	2-methylene-furan-3-one reductase	LOC105048022
A0A6I9S957	1016	17	115131	18	42	0.1634	Alpha-1,4 glucan phosphorylase	LOC105058113
A0A6I9QVW6	843	2	94080.5	16	45	0.1423	elongation factor 2	LOC105040392
A0A6I9SD28	365	1	40369.7	1	1	0.0329	Methionine aminopeptidase	LOC105059914
A0A6J0PLM1	471	0	49541.5	2	2	0.0446	chaperonin 60 subunit alpha 2, chloroplastic isoform X3	LOC105049206
A0A6I9R8K2	184	3	19805.8	3	3	0.1304	selenoprotein H	LOC105045680
A0A6I9RPJ3	397	9	41929.9	9	20	0.199	Cysteine synthase	LOC105051492
A0A6I9RF73	1040	15	112620	42	108	0.299	Glycine cleavage system P protein	LOC105047677
A0A6I9R5X3	495	15	55177.7	15	42	0.2505	Amine oxidase	LOC105044125
A0A6I9SGE8	784	7	87452.1	7	12	0.0829	probable galactinol--sucrose galactosyltransferase 2	LOC105060492
A0A6I9R7P0	249	3	27224.7	8	12	0.2972	Proteasome subunit alpha type	LOC105045512
A0A6I9S416	237	0	25996.9	5	8	0.2447	Proteasome subunit alpha type	LOC105056664
A0A6I9R8M4	546	1	58172.9	1	1	0.0256	RNA-binding KH domain-containing protein RCF3	LOC105045705
A0A6I9QKE2	234	11	24826.8	11	27	0.4701	Chalcone-flavonone isomerase family protein	LOC105035984
A0A6I9SF97	1042	14	113188	41	98	0.2745	Glycine cleavage system P protein	LOC105060641
A0A6I9RU96	544	1	58514.1	3	3	0.0625	CCT-theta	LOC105053270
A0A6I9RM40	496	15	53243.3	15	36	0.2883	NADP-dependent glyceraldehyde-3-phosphate dehydrogenase	LOC105050719
A0A6I9RYE4	422	6	45139.6	12	21	0.237	Succinate--CoA ligase [ADP-forming] subunit beta, mitochondrial	LOC105054469
A0A6I9RB08	313	0	35617.3	1	2	0.0256	Serine/threonine-protein phosphatase	LOC105046451
A0A6I9QCE5	561	0	60424.3	2	2	0.0535	CCT-eta	LOC105033328
A0A6I9RC39	857	2	94339.8	2	2	0.0233	uncharacterized protein LOC105047048	LOC105047048
A0A6I9SAC1	411	0	43205.9	1	1	0.0292	Malate dehydrogenase	LOC105058543
A0A6I9RXC4	378	1	42285	1	1	0.0212	LOW QUALITY PROTEIN: ribosome-binding factor PSRP1, chloroplastic	LOC105054276
A0A6I9QG88	250	0	27806	1	1	0.032	multiple organellar RNA editing factor 2, chloroplastic	LOC105035169
A0A6I9R6T2	810	0	92689.6	1	1	0.0136	Sucrose synthase	LOC105045149
A0A6I9SCI9	412	1	43303	2	8	0.0534	Malate dehydrogenase	LOC105056603
A0A6I9S5B2	546	0	59283.2	2	4	0.0385	CCT-alpha	LOC105053993
A0A6I9QX31	156	1	17950.3	6	18	0.3077	18.1 kDa class I heat shock protein	LOC105041256
A0A6I9RFU6	156	2	18007.3	7	31	0.3462	18.1 kDa class I heat shock protein	LOC105048398
A0A6I9QX36	156	1	17894.2	5	17	0.25	16.9 kDa class I heat shock protein 2	LOC105041260
A0A6I9QPH0	191	1	21546.4	1	3	0.0524	22.7 kDa class IV heat shock protein	LOC105038569
A0A6I9RFG6	155	0	17359.9	6	18	0.2581	17.3 kDa class II heat shock protein	LOC105047941
A0A6I9REM2	155	0	17649	7	20	0.3935	18.1 kDa class I heat shock protein	LOC105047872
A0A6I9QYA7	149	1	17099.9	6	19	0.3624	16.9 kDa class I heat shock protein 2	LOC105041257
A0A6I9SGF4	523	2	57889.6	3	3	0.0535	LOW QUALITY PROTEIN: probable mitochondrial-processing peptidase subunit beta, mitochondrial	LOC105058067
A0A6I9QKE9	152	0	15186.4	3	25	0.1513	Superoxide dismutase [Cu-Zn]	LOC105036933
A0A6I9QFW6	442	0	50066.9	2	5	0.0498	beta-glucosidase 4 isoform X2	LOC105035046
A0A6I9R685	649	3	71382.2	36	137	0.3821	heat shock cognate 70 kDa protein 2	LOC105042770
A0A6I9RNY5	539	1	60707.7	1	1	0.0241	calnexin homolog	LOC105050980
A0A6I9QY52	853	7	94291.8	20	46	0.2052	heat shock 70 kDa protein 14	LOC105040287
A0A6I9QQ68	358	4	38520	17	60	0.4469	Fructose-bisphosphate aldolase	LOC105038211
A0A6J0PIS2	648	4	71051	38	151	0.4074	probable mediator of RNA polymerase II transcription subunit 37c	LOC105045696
A0A6I9SMY4	357	1	38412.1	10	42	0.2297	Fructose-bisphosphate aldolase	LOC105060505
A0A6I9S4Y0	647	6	70976.2	34	134	0.4003	probable mediator of RNA polymerase II transcription subunit 37c	LOC105056959
A0A6I9SJ61	220	4	22522.5	6	18	0.2636	Superoxide dismutase [Cu-Zn]	LOC105059069
A0A6I9S7A0	152	2	15146.5	4	17	0.2434	Superoxide dismutase [Cu-Zn]	LOC105057698
A0A6I9RCD6	189	1	19716.7	2	4	0.1111	50S ribosomal protein L12, chloroplastic-like	LOC105047157
A0A6I9R7A7	152	2	15142.4	4	21	0.2303	Superoxide dismutase [Cu-Zn]	LOC105045220
A0A6I9RJV3	358	4	38559.1	18	64	0.4358	Fructose-bisphosphate aldolase	LOC105049575
A0A6I9R8Z3	648	3	71119.1	27	104	0.3611	heat shock cognate 70 kDa protein 2	LOC105045690
A0A6I9RMV8	357	3	38210.1	11	41	0.2913	Fructose-bisphosphate aldolase	LOC105050625
A0A6I9SAL5	358	3	38470.9	15	61	0.3883	Fructose-bisphosphate aldolase	LOC105059022
A0A6I9RMC7	647	2	70803.4	18	66	0.2179	heat shock 70 kDa protein	LOC105050739
A0A6J0PQL1	1263	1	144197	1	1	0.0119	protein CROWDED NUCLEI 1	LOC105056331
A0A6I9S1T2	992	0	111398	10	20	0.0978	chaperone protein ClpB3, chloroplastic isoform X2	LOC105055994
A0A6I9QDP2	764	6	81605.9	8	14	0.1165	subtilisin-like protease SBT1.2	LOC105033755
A0A6I9R2Y4	269	0	30520.8	5	9	0.1822	uncharacterized protein LOC105043034 isoform X2	LOC105043034
A0A6I9REQ3	851	4	93948.7	17	30	0.1504	heat shock 70 kDa protein 14	LOC105047899
A0A6I9RU77	425	3	46010.1	16	56	0.3365	Fructose-bisphosphate aldolase	LOC105052993
A0A6I9S4C6	318	2	35834.1	2	7	0.0566	non-functional NADPH-dependent codeinone reductase 2	LOC105056367
A0A6I9RLH2	203	3	21716	11	23	0.4187	NAD(P)H dehydrogenase (quinone)	LOC105050389
A0A6I9QWX2	922	10	102900	10	20	0.1041	alpha-xylosidase 1	LOC105041200
A0A6I9RX51	781	0	80509.7	1	2	0.0205	subtilisin-like protease SBT1.6	LOC105053756
A0A6J0PDS1	426	0	47439.4	1	1	0.0235	uncharacterized protein LOC105058306 isoform X1	LOC105058306
A0A6I9RTW5	451	0	48386.3	1	1	0.0288	chaperone protein dnaJ A7A, chloroplastic	LOC105050087
A0A6I9SFC5	567	4	62563.5	4	11	0.0511	Glucose-6-phosphate isomerase	LOC105060694
A0A6I9R652	452	13	48066.8	27	105	0.3938	Glyceraldehyde-3-phosphate dehydrogenase	LOC105042746
A0A6I9QIX0	340	1	36906.1	20	66	0.4206	Glyceraldehyde-3-phosphate dehydrogenase	LOC105036331
A0A6I9QTX4	410	1	45689.1	2	3	0.0366	acyl transferase 9	LOC105040265
A0A6I9QP90	337	2	36629.9	21	67	0.4243	Glyceraldehyde-3-phosphate dehydrogenase	LOC105037818
Q05FE8	254	2	27602.5	2	2	0.0827	Asparagine synthase-related protein	M39A
A0A6I9S6J5	516	2	57886.3	6	15	0.124	beta-glucosidase 22	LOC105057477
A0A6I9S3U2	765	2	82382.7	3	5	0.0431	subtilisin-like protease SBT1.2	LOC105056599
A0A6I9Q9E0	496	1	53659.4	3	3	0.0645	6-phosphogluconate dehydrogenase, decarboxylating	LOC105032435
A0A6I9RQ03	337	2	36583.9	16	42	0.3264	Glyceraldehyde-3-phosphate dehydrogenase	LOC105051363
A0A6I9QVJ7	431	5	47094.8	5	10	0.1183	Fumarylacetoacetase	LOC105039501
A0A6I9SJX1	333	1	36139.2	1	1	0.042	probable 6-phosphogluconolactonase 4, chloroplastic	LOC105059350
A0A6I9RKQ8	384	5	40387	6	10	0.1432	enoyl-[acyl-carrier-protein] reductase [NADH] 1, chloroplastic	LOC105050202
A0A6J0PGW7	345	2	38380.3	7	21	0.1913	2-alkenal reductase (NADP(+)-dependent)	LOC105038598
A0A6J0PDH5	346	0	38352.3	6	16	0.1532	2-alkenal reductase (NADP(+)-dependent) isoform X3	LOC105038600
A0A6I9RUU4	499	1	55700.8	1	1	0.02	DEAD-box ATP-dependent RNA helicase 38	LOC105053260
A0A6I9QNX4	408	1	44911.1	11	24	0.3284	Transaldolase	LOC105037637
A0A6J0PMX7	383	0	41128	9	32	0.2298	L-ascorbate peroxidase	LOC105051809
A0A6I9QJ92	439	3	48232.1	11	20	0.2642	Transaldolase	LOC105035433
A0A6I9RDE3	334	2	35256.9	10	20	0.2395	oxygen-evolving enhancer protein 1, chloroplastic	LOC105047072
A0A6I9RHF8	288	9	30508.3	10	21	0.2812	Pentose-5-phosphate 3-epimerase	LOC105048825
A0A6I9RJT4	334	1	35515.1	9	18	0.1826	LOW QUALITY PROTEIN: oxygen-evolving enhancer protein 1, chloroplastic-like	LOC105047208
A0A6I9SEH1	441	7	48311.1	11	27	0.2902	Transaldolase	LOC105060382
A0A6I9SE11	454	23	50033.8	23	62	0.4493	Aspartate aminotransferase	LOC105060235
A0A6I9QP88	257	2	28708.1	3	11	0.1012	extracellular ribonuclease LE	LOC105038640
A0A6I9SGS2	464	2	49856.8	2	3	0.0323	Glycosyltransferase	LOC105060740
A0A6I9R2Q3	474	2	51449.9	2	2	0.0338	Glycosyltransferase	LOC105041627
A0A6I9QJZ5	457	0	50950.9	1	1	0.0219	Methionine aminopeptidase 2	LOC105035669
A0A6I9R0A2	258	6	27079.4	10	34	0.376	20 kDa chaperonin, chloroplastic	LOC105042032
B3TLU2	229	0	26292.9	1	2	0.0437	V-type proton ATPase subunit E isoform X1	LOC105052321
A0A6I9QFU6	482	1	55980.1	1	1	0.0332	DNA ligase 1	LOC105034438
A0A6I9RV56	565	7	60492.2	9	32	0.1735	Glutathione reductase	LOC105053424
A0A6I9S011	307	1	33193.1	1	2	0.0326	Chlorophyllase	LOC105054855
A0A6I9S5A0	258	2	26968.4	5	8	0.2171	20 kDa chaperonin, chloroplastic	LOC105056693
A0A6I9RV38	258	5	26927.3	11	32	0.3837	20 kDa chaperonin, chloroplastic	LOC105053060
A0A6I9QE86	801	1	90245.4	1	1	0.0112	Methionyl-tRNA synthetase	LOC105033934
A0A6I9RG09	556	0	59557.2	17	50	0.3237	ATP synthase subunit beta	LOC105048467
A0A6I9S646	447	0	49216.8	15	50	0.2617	Elongation factor 1-alpha	LOC105057062
A0A6I9RHU0	446	0	48483.4	1	1	0.0247	50S ribosomal protein L1, chloroplastic	LOC105049137
A0A6I9QPU0	242	2	27584.2	15	49	0.4876	protein IN2-1 homolog B isoform X1	LOC105037578
A0A6I9R5X7	261	0	28212.9	4	6	0.1264	60S ribosomal protein L8-1	LOC105044131
A0A6I9S672	599	0	67927	4	8	0.0634	Phosphoinositide phospholipase C	LOC105057087
A0A6I9QXX3	556	2	59494.1	17	47	0.3435	ATP synthase subunit beta	LOC105041149
A0A6I9QDN8	1029	0	108882	1	1	0.0107	Serine/threonine-protein phosphatase	LOC105034029
A0A6I9RYT3	341	5	37689.2	5	11	0.1261	uncharacterized protein LOC105054843	LOC105054843
A0A6I9Q8S6	1180	1	127794	1	1	0.0119	uncharacterized protein LOC105032148	LOC105032148
A0A6I9RDD2	559	1	59654.3	16	47	0.2934	ATP synthase subunit beta	LOC105047063
A0A6J0PHI4	452	0	49776	14	48	0.2478	Elongation factor 1-alpha	LOC105045817
B3TLM7	181	0	20662.7	3	7	0.116	ADP ribosylation factor 002	LOC105040006
A0A6I9R433	778	13	81354.9	13	39	0.1748	LOW QUALITY PROTEIN: subtilisin-like protease SBT1.4	LOC105042087
A0A6I9S8J3	270	0	29921.9	2	2	0.0778	Ribosome-recycling factor, chloroplastic	LOC105055131
A0A6I9QAV5	731	3	76355.2	7	10	0.1081	subtilisin-like protease SBT1.7	LOC105033248
A0A6J0PLX8	1738	0	194285	1	2	0.0075	proteasome activator subunit 4 isoform X1	LOC105049914
A0A6I9RE98	781	9	83398.1	11	29	0.1242	subtilisin-like protease SBT1.7	LOC105047772
A0A6I9R8I6	982	1	107726	2	2	0.0255	villin-2	LOC105045535
A0A6J0PDQ3	762	4	82096.3	7	8	0.1155	LOW QUALITY PROTEIN: subtilisin-like protease SBT1.9	LOC105037431
A0A6J0PCA8	784	0	82498	2	3	0.0242	subtilisin-like protease SBT1.7	LOC105035870
A0A6J0PC55	314	0	34554.3	4	10	0.0987	4-diphosphocytidyl-2C-methyl-D-erythritol synthase	LOC105034194
A0A6I9QN56	765	1	82455.6	3	3	0.0536	subtilisin-like protease SBT1.9	LOC105038043
A0A6I9QQ03	503	3	55072.2	3	7	0.0636	betaine aldehyde dehydrogenase 2	LOC105039123
A0A6I9S992	769	4	79655.9	6	11	0.0858	subtilisin-like protease SBT1.7	LOC105058557
A0A6I9R5F1	766	10	82321.3	10	38	0.1084	subtilisin-like protease SBT1.7	LOC105043923
A0A6I9RR54	273	15	29981.5	15	51	0.3004	Thioredoxin-dependent peroxiredoxin	LOC105052078
A0A6I9RYH1	292	2	30839	2	4	0.0753	Chlorophyll a-b binding protein, chloroplastic	LOC105051572
A0A6I9QKE0	291	0	30824	1	3	0.0515	Chlorophyll a-b binding protein, chloroplastic	LOC105036918
A0A6I9QBZ7	764	1	80092.4	5	6	0.072	subtilisin-like protease SBT1.7	LOC105033247
A0A6I9QCU5	528	1	58088.3	1	1	0.0208	probable aspartyl aminopeptidase isoform X1	LOC105033870
A0A6I9QXZ3	754	2	80811	3	3	0.0385	subtilisin-like protease SBT1.7	LOC105040256
A0A6I9QWZ0	521	0	57453.5	2	8	0.048	Seryl-tRNA synthetase	LOC105041394
A0A6I9REJ5	341	1	35671.2	2	2	0.0792	glyoxylate/succinic semialdehyde reductase 2, chloroplastic isoform X1	LOC105047663
A0A6I9SK64	501	0	54607.1	22	80	0.3852	monodehydroascorbate reductase 5, chlorplastic isoform X2	LOC105059480
A0A6I9RPP8	222	7	24976	7	20	0.2432	Glutathione transferase	LOC105051555
A0A6I9RYD7	293	4	30916.8	8	15	0.3106	glyoxylate/succinic semialdehyde reductase 1	LOC105051539
A0A6I9RL42	359	1	40287.4	1	1	0.0279	uncharacterized protein LOC105050226	LOC105050226
A0A6J0PDC9	342	1	37198.8	1	1	0.0322	senescence-specific cysteine protease SAG39	LOC105033205
A0A6I9SFB9	328	7	35797.1	7	16	0.2134	GrpE protein homolog	LOC105060161
A0A6I9RDZ4	484	1	53286	1	1	0.0331	heterogeneous nuclear ribonucleoprotein Q isoform X1	LOC105047682
A0A6I9QN25	274	6	29148.9	9	27	0.2518	tropinone reductase homolog At5g06060	LOC105036843
A0A6I9QZ13	262	3	28884.8	4	15	0.1489	acid phosphatase 1	LOC105040509
A0A6I9RI31	260	1	29675.7	3	6	0.0885	14-3-3-like protein GF14 iota	LOC105046648
A0A6I9SHH8	249	1	28728.5	1	1	0.0482	14-3-3-like protein GF14 lambda	LOC105058486
A0A6I9QSD2	957	1	105519	9	20	0.1024	Plasma membrane ATPase	LOC105039662
A0A6I9RRR0	544	3	61265.2	3	7	0.0588	LOW QUALITY PROTEIN: carotenoid 9,10(9',10')-cleavage dioxygenase	LOC105052030
A0A6I9SCH0	451	0	49945.3	1	2	0.0333	heterogeneous nuclear ribonucleoprotein Q isoform X2	LOC105059146
H6TNP2	261	1	29468.9	14	36	0.433	14-3-3-like protein	LOC105048516
A0A6I9QW35	261	3	29399.8	16	45	0.4713	14-3-3-like protein	LOC105041071
A0A6I9RU42	208	0	23533.1	17	54	0.5481	14-3-3-like protein isoform X2	LOC105053212
A0A6I9RQ80	449	22	49010.1	22	62	0.3408	LOW QUALITY PROTEIN: phosphoglycolate phosphatase 1B, chloroplastic	LOC105051428
A0A6I9QEE0	301	1	34461	1	2	0.0598	26.5 kDa heat shock protein, mitochondrial	LOC105033976
A0A6I9S1M4	292	7	32857.6	11	40	0.2877	Glyoxalase I	LOC105052660
A0A6I9S430	261	2	29394.7	9	24	0.2605	14-3-3-like protein B	LOC105056773
A0A6I9QGX3	356	1	39222.7	12	45	0.3343	Glutamine synthetase	LOC105035493
A0A6I9S346	356	1	39213.5	13	53	0.3567	Glutamine synthetase	LOC105053181
A0A6I9S799	434	6	48350.3	7	12	0.1336	Glutamine synthetase	LOC105057795
A0A6I9RU62	712	0	78941.8	1	1	0.0126	ABC transporter F family member 4	LOC105052709
A0A6I9SFN2	332	0	35951.6	11	41	0.3373	nitrile-specifier protein 5 isoform X1	LOC105060307
A0A6I9RU38	179	2	18837.4	2	3	0.1397	HMG-Y-related protein A	LOC105053206
A0A6I9R1A4	575	6	61078.2	18	65	0.2591	chaperonin CPN60-2, mitochondrial	LOC105043119
A0A6I9S0Z7	887	0	99906.6	14	30	0.1646	puromycin-sensitive aminopeptidase isoform X2	LOC105055608
A0A6I9RVT6	575	7	61134.1	19	59	0.2904	chaperonin CPN60-2, mitochondrial	LOC105053654
A0A6I9SH60	351	6	37389.8	7	24	0.2251	probable plastid-lipid-associated protein 2, chloroplastic	LOC105061027
A0A6I9S3E6	1039	0	117444	1	1	0.0077	probable ubiquitin conjugation factor E4	LOC105056004
A0A6I9RSD5	722	2	78974.5	3	3	0.0457	3-hydroxyacyl-CoA dehydrogenase	LOC105052538
A0A6I9RWL2	547	4	61208	7	14	0.1335	Aspartate--tRNA ligase	LOC105050898
A0A6J0PHE6	604	0	64297	21	64	0.3245	ruBisCO large subunit-binding protein subunit beta, chloroplastic isoform X3	LOC105043987
A0A6I9R1C0	583	0	61272.7	31	76	0.4803	ruBisCO large subunit-binding protein subunit alpha isoform X2	LOC105042992
A0A6I9QDG2	577	2	61888.7	2	5	0.0347	protein TIC 62, chloroplastic	LOC105033703
A0A6I9R4Y7	803	8	89120.7	17	55	0.1557	5-methyltetrahydropteroyltriglutamate--homocysteine S-methyltransferase	LOC105042372
A0A6I9RDU1	437	1	47281.7	1	1	0.0275	IAA-amino acid hydrolase ILR1-like 1	LOC105047633
A0A6I9SGJ4	608	4	64521	27	94	0.4079	ruBisCO large subunit-binding protein subunit beta, chloroplastic	LOC105060637
A0A6I9SDU9	508	2	55680.7	2	8	0.0433	probable gamma-aminobutyrate transaminase 3, mitochondrial	LOC105059874
A0A6I9Q9N6	240	5	25557.1	5	13	0.2042	endo-1,31,4-beta-D-glucanase	LOC105032490
A0A6I9RX00	644	7	71209.4	8	19	0.1335	beta-fructofuranosidase 1	LOC105054034
A0A6I9QB65	1089	0	121242	1	1	0.0092	DNA damage-binding protein 1a	LOC105033280
A0A6I9QYI5	342	6	35462.3	6	15	0.1842	probable 3-hydroxyisobutyrate dehydrogenase-like 1, mitochondrial	LOC105040401
A0A6I9RBU7	956	0	105094	13	31	0.1496	Plasma membrane ATPase	LOC105046422
A0A6I9QMQ4	389	0	44431.7	7	9	0.1362	60S ribosomal protein L3	LOC105038030
A0A6I9QU51	892	19	100762	20	41	0.1996	Aminopeptidase	LOC105040383
A0A6I9S6L2	878	1	94669.1	1	1	0.0239	probably inactive leucine-rich repeat receptor-like protein kinase IMK2	LOC105057166
A0A6I9SFL7	142	2	14905.8	2	6	0.169	Acyl carrier protein	LOC105057703
A0A6I9S260	571	1	63568.8	1	1	0.0175	Glutamyl-tRNA synthetase	LOC105052855
A0A6I9RNH9	953	0	105154	11	23	0.1238	Plasma membrane ATPase	LOC105050809
A0A6I9Q9M2	413	4	43449.1	4	5	0.0484	LOW QUALITY PROTEIN: heterodimeric geranylgeranyl pyrophosphate synthase small subunit, chloroplastic	LOC105032472
A0A6I9SBB2	184	1	19962.6	1	1	0.0489	thioredoxin X, chloroplastic	LOC105058974
A0A6I9R2R6	544	2	58800	2	2	0.046	4-coumarate--CoA ligase-like 1	LOC105042958
A0A6I9S0U8	810	0	89889.8	11	19	0.1407	cell division cycle protein 48 homolog	LOC105055569
A0A6I9QW84	327	3	36388.9	3	3	0.1009	clavaminate synthase-like protein At3g21360	LOC105040526
A0A6I9S0B7	307	12	33057.7	21	78	0.5212	triosephosphate isomerase, chloroplastic	LOC105055051
A0A6I9SAH5	510	2	55409	5	5	0.1	Pyruvate kinase	LOC105058982
A0A6I9RB14	459	3	50046.8	4	16	0.0719	probable apyrase 2	LOC105046068
A0A6I9RYK4	746	23	80809.1	33	103	0.3271	Transketolase	LOC105054770
A0A6I9R0Q2	664	0	73417	10	26	0.1536	luminal-binding protein 4 isoform X2	LOC105042857
A0A6I9SDM3	154	1	16951.3	9	42	0.3831	Histone H2B	LOC105056972
A0A6I9RR19	427	4	45913	4	11	0.0984	3'(2'),5'-bisphosphate nucleotidase	LOC105051760
A0A6J0PJ10	436	0	48151.4	14	60	0.2844	actin-101 isoform X1	LOC105045739
A0A6I9QQQ6	621	0	68302.8	9	18	0.132	V-ATPase 69 kDa subunit	LOC105039332
A0A6I9QLV1	290	0	32048.2	1	1	0.0448	Prohibitin	LOC105037905
A0A6J0PRX6	195	0	21260.8	1	2	0.0564	Proteasome subunit alpha type	LOC105058962
A0A6I9SD99	377	2	41601	14	54	0.3289	actin-2	LOC105059495
Q5J1K2	377	0	41644.9	15	55	0.3289	Actin	ACT1
A0A6J0PF73	1061	2	120331	2	2	0.016	Valyl-tRNA synthetase	LOC105037449
A0A6I9RJR0	468	1	51327.1	2	4	0.0598	oryzain alpha chain	LOC105049532
A0A6I9SAW1	468	0	51007.9	6	10	0.1026	uncharacterized protein LOC105058674 isoform X4	LOC105058674
A0A6I9SGQ2	323	12	35707.2	12	33	0.4489	2-hydroxyisoflavanone dehydratase	LOC105060856
A0A6I9SI64	459	4	50177.6	9	18	0.1961	uncharacterized protein LOC105058713	LOC105058713
A0A6I9SQ87	434	21	46530.3	25	99	0.4677	monodehydroascorbate reductase 3, cytosolic	LOC105061389
A0A6I9RT37	557	1	62800.2	4	6	0.079	Asparagine--tRNA ligase	LOC105052713
A0A6I9SHM3	317	1	34541.5	2	7	0.0694	tuliposide A-converting enzyme 2, chloroplastic	LOC105060862
A0A6I9SHW2	306	10	34801.9	10	29	0.2288	Isopentenyl-diphosphate Delta-isomerase	LOC105061297
A0A6I9RAK9	282	2	30436.5	2	14	0.0496	uncharacterized protein LOC105046469	LOC105046469
A0A6I9RY30	363	1	39514.2	2	2	0.0413	probable carboxylesterase 8	LOC105054568
A0A6I9RYS7	315	7	33692.1	10	20	0.3556	probable carboxylesterase 8	LOC105054287
A0A1D5AIW8	176	2	18483.1	3	3	0.2273	Type X nonspecific lipid transfer protein LTPX04	LOC105048987
A0A6I9QYW7	814	0	92758.8	1	1	0.0135	Sucrose synthase	LOC105042002
A0A6I9RUT3	393	15	41973.6	15	38	0.3511	probable fructokinase-6, chloroplastic	LOC105053244
A0A6I9QGP3	328	1	34827.6	1	5	0.0396	chloroplast envelope quinone oxidoreductase homolog	LOC105034700
A0A6I9R5W1	633	2	70331.6	2	2	0.0332	peptide-N4-(N-acetyl-beta- glucosaminyl)asparagine amidase A	LOC105044716
A0A6I9RQI5	290	1	31691.6	5	7	0.131	3-deoxy-8-phosphooctulonate synthase	LOC105051528
A0A6I9RPE9	510	3	56341.9	4	5	0.0941	Myo-inositol 1-phosphate synthase	LOC105048608
A0A6I9RWS6	838	1	93710.5	3	4	0.0298	5-methyltetrahydropteroyltriglutamate--homocysteine S-methyltransferase	LOC105054007
A0A6I9SF98	530	5	55481.6	17	54	0.3453	leucine aminopeptidase 2, chloroplastic	LOC105060178
A0A6I9RPN3	375	1	41159.7	4	6	0.0987	ATP synthase gamma chain 1, chloroplastic	LOC105051242
A0A6I9QGV3	766	2	84593.3	11	31	0.1057	5-methyltetrahydropteroyltriglutamate--homocysteine S-methyltransferase	LOC105035375
A0A6I9QHH2	766	1	84695.6	11	33	0.1057	5-methyltetrahydropteroyltriglutamate--homocysteine S-methyltransferase	LOC105035031
A0A6I9Q808	665	4	73028.8	5	9	0.0722	Non-reducing end alpha-L-arabinofuranosidase	LOC105032074
A0A6I9RIT8	1124	3	127094	3	3	0.0258	Lactase	LOC105049109
A0A6I9QNB3	1221	0	135275	1	1	0.009	cullin-associated NEDD8-dissociated protein 1	LOC105038525
A0A6I9SCL5	743	3	80471.1	12	33	0.1575	Transketolase	LOC105059450
A0A6I9R2N8	369	0	41747.9	2	4	0.0515	phosphoglucan phosphatase DSP4, amyloplastic isoform X1	LOC105042928
A0A6I9SD89	565	1	61611.7	1	1	0.023	Acetyltransferase component of pyruvate dehydrogenase complex	LOC105059487
A0A6I9QX59	194	1	20874.7	3	8	0.1237	plasma membrane-associated cation-binding protein 1	LOC105040884
A0A6I9RMC2	604	14	63623.5	26	79	0.4205	leucine aminopeptidase 1	LOC105050732
A0A6I9RWH7	623	5	68859.2	5	8	0.0883	Malic enzyme	LOC105053894
A0A6I9RZ97	565	1	61742.4	1	3	0.0177	Acetyltransferase component of pyruvate dehydrogenase complex	LOC105054728
A0A6I9RYR0	435	1	46893.4	1	1	0.0276	SNF1-related protein kinase regulatory subunit gamma-1-like	LOC105054802
A0A6I9R683	422	1	45245.7	7	11	0.1374	Succinate--CoA ligase [ADP-forming] subunit beta, mitochondrial	LOC105044231
A0A6I9RKZ1	379	1	41424.5	2	2	0.0422	GDP-L-fucose synthase	LOC105049885
A0A6I9QQW5	380	8	41051.6	9	22	0.2342	alcohol dehydrogenase 1	LOC105038505
A0A6I9RLW5	396	0	42732.6	16	45	0.3157	sedoheptulose-1,7-bisphosphatase, chloroplastic isoform X1	LOC105050547
A0A6I9R3C7	472	1	49666.5	1	1	0.0233	RNA-binding KH domain-containing protein PEPPER	LOC105043778
A0A6I9SHR3	475	0	51766.6	5	12	0.1137	alanine aminotransferase 2 isoform X2	LOC105058582
A0A6I9QYM1	509	3	54522.1	3	3	0.055	Aldehyde dehydrogenase (NAD(+))	LOC105042090
A0A6I9RA58	396	0	42860.7	20	47	0.404	sedoheptulose-1,7-bisphosphatase, chloroplastic isoform X2	LOC105046280
A0A6I9QI09	318	0	33525.2	1	2	0.0472	probable pyridoxal 5'-phosphate synthase subunit PDX1.1	LOC105035898
A0A6I9Q8X1	266	0	28603.6	1	2	0.0414	Chlorophyll a-b binding protein, chloroplastic	LOC105032432
A0A6I9RJH9	544	1	59785.9	1	1	0.0221	Tyrosyl-tRNA synthetase	LOC105049738
A0A6I9RW47	474	1	50136.6	1	2	0.0232	RNA-binding KH domain-containing protein PEPPER	LOC105053924
A0A6I9QMM3	379	2	40840.1	3	6	0.0686	isocitrate dehydrogenase [NAD] regulatory subunit 1, mitochondrial	LOC105037000
A0A6I9QJ84	238	1	25785.1	3	3	0.1092	endo-1,31,4-beta-D-glucanase	LOC105035420
A0A6J0PRA4	238	1	25578.9	1	1	0.042	endo-1,31,4-beta-D-glucanase	LOC105057799
A0A6I9S827	238	12	25782.2	14	40	0.5294	endo-1,31,4-beta-D-glucanase	LOC105057753
A0A6I9QF10	444	2	49539.9	3	4	0.0676	Guanosine nucleotide diphosphate dissociation inhibitor	LOC105034762
A0A6I9S7Y7	451	0	50497.5	3	5	0.082	serine carboxypeptidase-like 17 isoform X3	LOC105057967
A0A6I9S9U3	554	0	60378.5	3	4	0.056	glutamate dehydrogenase 1, mitochondrial isoform X2	LOC105058731
A0A6I9R943	1131	0	125417	6	6	0.0504	E1 ubiquitin-activating enzyme	LOC105045873
A0A6I9RUF9	534	0	59280.5	1	1	0.0169	eukaryotic peptide chain release factor GTP-binding subunit ERF3A	LOC105053108
A0A6I9S2Y0	476	10	52802.5	15	29	0.2458	serine carboxypeptidase-like 18	LOC105055847
A0A6I9S9Z5	572	1	62459.7	1	2	0.0157	Pyruvate kinase	LOC105055684
A0A6J0PQK8	532	2	59258.5	7	13	0.1128	serine carboxypeptidase-like 1 isoform X1	LOC105055845
A0A6I9QQE6	759	8	84012.6	8	15	0.1344	Glycerophosphodiester phosphodiesterase	LOC105038943
A0A6I9RK99	1357	0	148482	1	1	0.0066	uncharacterized protein LOC105050032 isoform X1	LOC105050032
A0A6I9S8E6	290	3	31784.4	5	13	0.131	L-ascorbate peroxidase	LOC105055090
A0A6I9QEY6	1100	2	123925	2	2	0.0182	Leucyl-tRNA synthetase	LOC105034513
A0A6I9QKK7	416	2	45819.2	2	3	0.0577	acyl transferase 5	LOC105037013
A0A6I9RW65	409	5	45531	18	72	0.3447	Phosphoribulokinase	LOC105053805
A0A6I9SBP2	258	1	28433.8	1	1	0.031	histone H2B.11	LOC105059053
A0A6J0PR51	294	1	32447	9	42	0.3265	Histone H2B	LOC105056980
A0A6J0PNF1	262	0	29790.9	1	2	0.0458	Reticulon-like protein	LOC105052335
A0A6I9R7F2	312	0	34724.6	3	7	0.0737	nitrilase-like protein 2 isoform X1	LOC105044681
A0A6I9QFA0	302	9	32246.7	9	31	0.3444	uncharacterized protein LOC105034880	LOC105034880
A0A6I9S9N4	394	1	42750.9	1	1	0.0457	AP2-like ethylene-responsive transcription factor PLT2	LOC105058336
A0A6I9SA83	221	9	24982	9	11	0.3439	Glutathione transferase	LOC105058893
A0A6I9SFI2	531	0	58148.8	3	3	0.0565	Glucose-1-phosphate adenylyltransferase	LOC105060488
A0A6J0PLE8	236	0	25672.5	5	8	0.0932	Nucleoside diphosphate kinase	LOC105047333
A0A6I9R9M7	148	1	16436.6	10	29	0.5405	Nucleoside diphosphate kinase	LOC105043765
A0A6I9RXP4	148	3	16487.5	12	32	0.5811	Nucleoside diphosphate kinase	LOC105053933
A0A6I9QSH0	655	3	72113.5	3	7	0.0351	Peroxidase	LOC105039804
A0A6I9R9I7	1707	2	193184	10	12	0.0562	Clathrin heavy chain	LOC105045851
A0A6I9QEF4	233	3	25421.4	7	17	0.3004	Nucleoside diphosphate kinase	LOC105034341
A0A6I9SDZ2	388	10	43139.4	10	23	0.2474	chloroplast stem-loop binding protein of 41 kDa b, chloroplastic	LOC105059775
A0A6I9QNS9	354	3	37082.5	11	36	0.3616	Malate dehydrogenase	LOC105038457
A0A6I9RHB2	583	12	63568.3	19	51	0.3276	Phosphoglucomutase (alpha-D-glucose-1,6-bisphosphate-dependent)	LOC105048493
A0A6I9RG83	269	2	29716.4	2	9	0.0855	LOW QUALITY PROTEIN: uncharacterized protein LOC105045986	LOC105045986
A0A6I9RS20	288	1	31099.6	1	3	0.0486	UMP pyrophosphorylase	LOC105052170
A0A6I9QJ88	462	1	51749.2	8	13	0.158	4-hydroxy-3-methylbut-2-enyl diphosphate reductase, chloroplastic isoform X1	LOC105035427
A0A6I9SCZ9	221	0	24351.2	1	2	0.0452	Proteasome subunit beta	LOC105059397
A0A6I9RZN9	347	6	37790.8	10	17	0.245	Peroxidase	LOC105051975
A0A6I9QTC7	345	12	35909.9	12	43	0.2754	Peroxidase	LOC105040036
A0A6I9R7F7	237	4	26761.8	7	23	0.2574	protein IN2-1 homolog B	LOC105044685
A0A6I9RQV5	347	4	37712	12	21	0.2795	Peroxidase	LOC105051976
A0A6I9RD22	411	6	46682.4	6	24	0.1727	Proline iminopeptidase	LOC105047374
A0A6I9REP9	286	2	31561.2	4	9	0.1469	hypersensitive-induced response protein 1	LOC105047712
A0A6I9SAW3	260	4	26988.9	5	20	0.1923	NADPH-dependent aldehyde reductase-like protein, chloroplastic	LOC105058779
A0A6I9RTK3	286	2	31506	5	6	0.1818	hypersensitive-induced response protein 1	LOC105052867
A0A6I9SI77	470	0	50806.6	3	8	0.0532	1-deoxy-D-xylulose-5-phosphate reductoisomerase	LOC105058728
A0A6I9RJT9	336	1	37187.3	7	20	0.1607	28 kDa ribonucleoprotein, chloroplastic	LOC105049560
A0A6I9RXX6	166	0	17723.5	1	1	0.0904	60S ribosomal protein L12	LOC105054513
A0A6I9S942	795	6	89617.9	6	18	0.078	probable cytosolic oligopeptidase A	LOC105055389
A0A6I9SHG8	299	1	33227	1	1	0.0401	N-carbamoylputrescine amidase	LOC105061473
A0A6I9RQE5	446	2	49284.2	2	2	0.0561	Carboxypeptidase	LOC105048908
A0A6I9S014	357	0	38930.1	1	1	0.028	Quinolinate phosphoribosyltransferase [decarboxylating]	LOC105055263
A0A6I9RU65	273	6	30134.7	7	12	0.2344	Glutathione transferase	LOC105053239
A0A6I9SHF2	748	8	79865.4	10	37	0.1324	subtilisin-like protease SBT1.2	LOC105061111
A0A6I9S115	440	11	48147.6	11	20	0.2455	Malate dehydrogenase (NADP(+))	LOC105055621
A0A6I9SGJ5	761	6	80242.9	8	17	0.088	subtilisin-like protease SBT1.2	LOC105060813
A0A6I9QJY4	686	3	73278.6	4	6	0.0554	nucleolin 2	LOC105035798
A0A1D5AIU8	118	7	11583	7	25	0.4153	Non-specific lipid-transfer protein	LOC105052291
A0A6I9QMJ1	308	5	34041.7	13	55	0.3279	glutathione S-transferase U17	LOC105037855
A0A6I9QUZ9	491	14	53852.1	14	38	0.2953	allene oxide synthase 2	LOC105039328
A0A1D5AIU6	118	3	11714.1	3	4	0.2627	Non-specific lipid-transfer protein	LOC105045973
A0A6I9S7T1	401	7	44089	13	45	0.2344	Alanine--glyoxylate transaminase	LOC105057640
A0A6I9QIM7	402	1	44090.1	7	25	0.1269	Alanine--glyoxylate transaminase	LOC105035354
A0A6I9RVB3	311	2	35469.1	3	10	0.0611	bifunctional epoxide hydrolase 2	LOC105053506
A0A6I9QWU0	317	4	35847.2	6	9	0.1356	uncharacterized protein LOC105039874 isoform X1	LOC105039874
A0A6I9QMA0	123	2	14196	2	2	0.1301	epoxide hydrolase 1	LOC105036823
A0A6I9RFS4	396	1	43647.7	1	3	0.0303	aromatic aminotransferase ISS1 isoform X1	LOC105047871
A0A6I9REE4	325	8	34233	8	17	0.2215	quinone oxidoreductase PIG3	LOC105045416
A0A6I9R2C6	310	2	35127.1	3	11	0.0839	bifunctional epoxide hydrolase 2	LOC105042806
A0A6I9QSB9	318	3	35913.9	5	6	0.1509	uncharacterized protein LOC105039873	LOC105039873
A0A6I9S2E2	269	2	29441.9	2	5	0.0743	Probable 6-phosphogluconolactonase	LOC105056077
A0A6I9QE04	852	0	95264.8	1	1	0.0106	Beta-galactosidase	LOC105034363
A0A6I9R0E3	726	1	76126.5	1	1	0.0193	far upstream element-binding protein 3	LOC105042772
A0A6I9SEA8	410	2	43101.7	2	2	0.0585	fasciclin-like arabinogalactan protein 2	LOC105060306
A0A6I9SEI7	920	0	101588	14	29	0.1609	ATP-dependent Clp protease ATP-binding subunit ClpA homolog CD4B, chloroplastic	LOC105060398
A0A6I9QCM3	521	1	56610.8	1	2	0.023	Glycerol kinase	LOC105033796
A0A6I9R8F8	255	5	27343.4	8	26	0.2902	uncharacterized protein At2g37660, chloroplastic	LOC105045643
A0A6I9RK92	481	4	53451.3	13	22	0.3035	glutamate--glyoxylate aminotransferase 2	LOC105049882
A0A060ID42	150	3	15567.2	3	5	0.24	Glycine-rich RNA-binding protein	GRP
A0A6I9QQ41	453	5	47591	5	11	0.1126	aspartyl protease family protein At5g10770	LOC105038997
B3TLT8	142	0	15718.7	1	2	0.0775	40S ribosomal protein S23	LOC105058739
A0A6I9R720	207	2	24246.5	2	2	0.1063	Ribosomal protein L19	LOC105045140
A0A6I9QZK3	348	2	36338.1	10	37	0.319	Malate dehydrogenase	LOC105040661
A0A6I9SP93	356	3	37491.6	10	27	0.2388	Malate dehydrogenase	LOC105061005
A0A6I9SAN0	357	0	37727.8	6	19	0.1821	Malate dehydrogenase	LOC105055912
A0A6I9S6I1	207	1	24166.4	1	1	0.0725	Ribosomal protein L19	LOC105057444
A0A6I9RI09	129	0	13894.9	2	3	0.1395	nuclear transport factor 2A isoform X1	LOC105048995
B3TLR5	123	1	13483.6	2	3	0.1463	Nuclear transport factor 2	LOC105032687
A0A6I9QW71	255	1	28097.9	1	1	0.0353	acid phosphatase 1 isoform X1	LOC105040511
A0A6I9RC96	229	0	25635.8	6	20	0.5109	polyubiquitin 11	LOC105046895
A0A6I9QZM1	495	1	55419.7	1	1	0.0182	DEAD-box ATP-dependent RNA helicase 38	LOC105042474
A0A6I9QNA8	259	4	28948.7	6	11	0.2394	hydroxyacylglutathione hydrolase cytoplasmic	LOC105037371
A0A6I9SKN0	288	2	31856.7	5	7	0.2049	uncharacterized protein LOC105059658	LOC105059658
A0A6I9RB61	674	0	74194.4	1	3	0.0134	putative elongation factor TypA-like SVR3, chloroplastic isoform X2	LOC105046524
A0A6I9R4P9	351	1	38627.6	1	1	0.0256	uncharacterized protein LOC105044287	LOC105044287
A0A6I9SAI8	214	3	23570.3	4	15	0.1916	Thioredoxin-dependent peroxiredoxin	LOC105058599
A0A6I9RAU4	439	2	47184.4	2	4	0.1093	LOW QUALITY PROTEIN: proline-rich protein 2-like	LOC105044236
A0A6I9QKK3	232	0	25348.6	1	2	0.0388	uncharacterized protein At3g52155, chloroplastic isoform X1	LOC105036058
A0A6I9RG27	413	2	46911.9	9	23	0.2107	eukaryotic initiation factor 4A-8	LOC105047976
A0A6I9S252	239	0	26611.6	2	3	0.0795	psbP domain-containing protein 3, chloroplastic isoform X4	LOC105052847
A0A6I9RNP2	413	0	46871.9	9	34	0.2107	eukaryotic initiation factor 4A-2	LOC105050873
A0A6I9QWF0	324	0	35146.7	3	6	0.0895	guanine nucleotide-binding protein subunit beta-like protein A	LOC105041173
B3TLZ5	320	1	35647.9	1	1	0.0344	Ubiquitin fusion degradation protein	LOC105059367
A0A6I9RAH8	492	5	50959.1	24	92	0.4004	Phosphoglycerate kinase	LOC105046543
A0A6I9R6R1	656	1	72493.2	1	2	0.0213	uncharacterized protein LOC105044938	LOC105044938
A0A6I9QKI6	543	0	59452.4	1	1	0.0203	Threonine synthase	LOC105036983
A0A6I9RZZ1	520	10	55571.9	10	17	0.2442	oxalate--CoA ligase isoform X2	LOC105054837
A0A6J0PIT6	434	2	47491.2	10	23	0.1866	3-hydroxyisobutyryl-CoA hydrolase-like protein 3, mitochondrial isoform X2	LOC105047741
A0A6I9S2M1	631	2	71959.6	2	2	0.0491	alpha-dioxygenase 1	LOC105056286
A0A6I9QZY0	992	5	107931	18	44	0.1411	Aconitate hydratase	LOC105042560
A0A6I9RL36	619	2	65361.9	3	4	0.0501	D-3-phosphoglycerate dehydrogenase	LOC105050358
A0A6I9QRK4	502	2	55427	2	2	0.0339	2-carboxy-D-arabinitol-1-phosphatase	LOC105038209
A0A6I9RJR4	597	6	62582.3	7	10	0.1106	D-3-phosphoglycerate dehydrogenase	LOC105049537
A0A6I9RXY5	629	2	68248.9	2	2	0.0429	Phosphoglucomutase (alpha-D-glucose-1,6-bisphosphate-dependent)	LOC105054280
A0A6I9QGY0	145	3	15740	3	5	0.2483	ferredoxin C 1, chloroplastic	LOC105035425
A0A6I9QDJ8	481	5	52009	13	43	0.2017	Elongation factor Tu	LOC105033743
A0A6I9SPU0	221	2	25444.2	2	2	0.086	Glutathione transferase	LOC105061212
A0A6I9QER0	445	1	48043.4	24	98	0.4	Phosphopyruvate hydratase	LOC105034448
A0A6I9QRI4	490	1	52919.4	9	33	0.1245	Elongation factor Tu	LOC105038767
A0A6I9QVG6	344	0	37202.3	2	4	0.061	serine-threonine kinase receptor-associated protein	LOC105040210
A0A6I9R8M9	374	0	40054.1	1	1	0.0267	protein RETICULATA-RELATED 4, chloroplastic	LOC105045562
A0A6I9QR02	409	3	45871.4	8	28	0.1907	Isocitrate dehydrogenase [NADP]	LOC105039135
A0A6I9RVI2	445	2	47738.4	23	89	0.3663	Phosphopyruvate hydratase	LOC105053561
A0A6I9RUU5	114	2	12740.6	2	9	0.1667	thioredoxin H1	LOC105053337
A0A6I9RI03	278	3	29836.3	3	7	0.0899	29 kDa ribonucleoprotein A, chloroplastic	LOC105048820
A0A6I9QES4	230	0	25835.3	1	1	0.0565	uncharacterized protein LOC105034116	LOC105034116
A0A6I9R8C1	250	1	27601.8	4	9	0.104	L-ascorbate peroxidase	LOC105045793
A0A6I9R5S2	249	10	27285.9	19	82	0.4217	L-ascorbate peroxidase	LOC105044666
A0A6I9QN48	229	16	24112.8	16	42	0.3843	Glutaredoxin-dependent peroxiredoxin	LOC105038200
B3TM49	199	2	23503.3	7	21	0.3367	1,2-dihydroxy-3-keto-5-methylthiopentene dioxygenase	LOC105035746
A0A6I9RPJ6	464	0	50607.8	1	2	0.0194	Protein-synthesizing GTPase	LOC105051498
A0A6J0PJP4	372	0	40673.2	4	7	0.1156	ERBB-3 BINDING PROTEIN 1 isoform X2	LOC105044571
A0A6I9QWH1	650	1	70217.6	1	1	0.0154	probable LRR receptor-like serine/threonine-protein kinase RKF3	LOC105039783
A0A6I9S6A2	397	1	43491.7	3	3	0.0907	ERBB-3 BINDING PROTEIN 1	LOC105057115
A0A6I9RR81	548	15	61314.3	18	45	0.312	Protein disulfide-isomerase	LOC105051770
A0A6I9R4U7	332	11	35549.3	22	63	0.4669	Malate dehydrogenase	LOC105044322
A0A6I9S0S5	332	6	35419.1	18	56	0.4066	Malate dehydrogenase	LOC105055679
A0A6I9SFK5	204	1	22757.4	3	7	0.1716	Proteasome subunit beta	LOC105060233
A0A6I9R0D2	550	27	61357.4	27	107	0.3873	Serine hydroxymethyltransferase	LOC105042733
A0A6I9R420	999	0	111889	8	16	0.0891	Alpha-mannosidase	LOC105044052
A0A6I9S580	891	4	101350	5	5	0.0527	Aminopeptidase	LOC105056651
A0A6I9RLK6	213	1	23674	1	2	0.0423	triphosphate tunnel metalloenzyme 3	LOC105050110
A0A6I9R1V8	238	7	26639.4	7	18	0.1723	dehydrin DHN1	LOC105042628
A0A6J0PPX3	598	1	66972.5	1	2	0.0184	ABC transporter F family member 1	LOC105055566
A0A6J0PJ52	515	0	57941.3	3	4	0.0466	beta-glucosidase 22 isoform X3	LOC105045203
A0A6I9SFV1	510	0	56735.1	1	1	0.0275	uncharacterized protein LOC105060389 isoform X1	LOC105060389
A0A6I9S3C8	772	6	83139.9	6	9	0.0946	beta-xylosidase/alpha-L-arabinofuranosidase 2	LOC105056534
A0A6I9RJL9	184	1	19926.4	2	3	0.0815	thioredoxin F, chloroplastic	LOC105049612
A0A6I9R0D1	484	5	54866.3	5	7	0.095	Carboxypeptidase	LOC105042764
A0A6I9S0H3	479	1	54348.7	1	1	0.0167	Carboxypeptidase	LOC105055434
A0A6I9RF39	175	1	19306.6	1	1	0.0514	Profilin	LOC105048026
A0A6I9RI33	148	1	16189.6	2	2	0.1014	thioredoxin F2, chloroplastic	LOC105048844
A0A6I9QRX1	408	0	45969.9	1	1	0.0245	Aspartate carbamoyltransferase	LOC105039606
A0A6J0PAW9	331	3	36173.8	4	4	0.1118	GDP-L-fucose synthase	LOC105031979
A0A6J0PI97	300	6	31660.7	9	35	0.28	Ribose-5-phosphate isomerase	LOC105057517
A0A6I9SB03	380	6	40633.4	12	23	0.2105	S-(hydroxymethyl)glutathione dehydrogenase	LOC105059176
A0A6I9QUN8	168	2	18666.1	2	3	0.1369	lachrymatory-factor synthase	LOC105040541
A0A6I9SFR3	407	2	43611.6	2	2	0.0541	3-isopropylmalate dehydrogenase	LOC105057764
A0A6I9S1S9	509	3	56542.7	3	3	0.0648	Glutathione synthetase	LOC105052710
A0A6I9QQT8	393	2	41492.2	2	2	0.0407	calcium sensing receptor, chloroplastic	LOC105039208
A0A6I9QSE1	159	1	17398	1	1	0.044	pathogenesis-related protein 1	LOC105039894
A0A6I9SD38	307	9	33013.9	18	60	0.4202	triosephosphate isomerase, chloroplastic	LOC105059611
A0A6I9RKB9	322	1	36344.9	1	1	0.0404	Ubiquitin thioesterase	LOC105049739
A0A6I9SDH8	254	8	27185	19	68	0.5748	triosephosphate isomerase, cytosolic	LOC105056934
A0A6I9RZ79	367	0	39973.6	1	2	0.0272	Isocitrate dehydrogenase [NAD] subunit, mitochondrial	LOC105051802
A0A6I9R8V5	254	1	27096.1	19	81	0.622	triosephosphate isomerase, cytosolic isoform X1	LOC105045658
B3TLL4	254	8	27230	20	75	0.5748	Triose phosphate isomerase cytosolic isoform	LOC105044400
A0A6I9RGA3	490	0	53732.7	3	7	0.0653	Cysteine desulfurase	LOC105046007
A0A6I9QB88	328	1	34553.3	3	4	0.0915	chloroplast envelope quinone oxidoreductase homolog	LOC105033183
A0A6I9RVP9	282	5	30042.8	7	16	0.2837	probable aquaporin PIP2-6	LOC105053778
A0A6I9R4N3	285	0	30326.8	3	9	0.1228	aquaporin PIP2-4 isoform X1	LOC105044283
A0A6I9QQR2	416	2	45783.7	2	2	0.0457	acyl transferase 5	LOC105037913
A0A6I9R6A4	317	1	34668	1	1	0.0347	ABC transporter I family member 6, chloroplastic	LOC105044852
A0A6I9R5N0	282	1	29885.6	3	4	0.1418	probable aquaporin PIP2-6	LOC105044023
A0A6I9R5D7	914	1	102337	1	1	0.0175	probable LRR receptor-like serine/threonine-protein kinase At1g67720	LOC105044665
A0A6I9RFT6	249	9	28321.8	9	22	0.2369	extracellular ribonuclease LE	LOC105047884
A0A6I9R7C0	191	1	20540.9	2	8	0.089	uncharacterized protein LOC105045179	LOC105045179
A0A6I9QHR3	456	3	50302.4	3	3	0.0768	Glycosyltransferase	LOC105034980
A0A6I9Q9P2	498	6	53584.7	11	34	0.2129	Glutathione reductase	LOC105032941
A0A6I9RB59	377	0	40660.6	1	1	0.0318	hsp70-binding protein 1 isoform X2	LOC105044364
A0A6I9QIU4	575	7	62054.9	7	16	0.1148	heat shock 70 kDa protein 8	LOC105036067
A0A6I9QMB1	965	1	105327	1	1	0.0114	Pyruvate, phosphate dikinase	LOC105038099
A0A6I9QIP1	328	6	35333.5	6	14	0.2439	fructokinase-1	LOC105035371
A0A6I9SHL8	319	2	34843.5	2	8	0.0784	tuliposide A-converting enzyme 2, chloroplastic	LOC105060857
A0A6I9QWL2	427	0	46600.4	2	3	0.0492	Mg-protoporphyrin IX chelatase	LOC105040656
A0A6I9Q986	192	1	20991.8	4	4	0.1771	remorin	LOC105032365
A0A6I9R7H0	215	5	24120.7	7	21	0.2977	Glutathione transferase	LOC105045274
A0A6I9S6P5	215	7	23618.5	9	29	0.3395	Glutathione transferase	LOC105057499
A0A6I9RAH1	308	3	32907	3	6	0.1039	monothiol glutaredoxin-S12, chloroplastic	LOC105045844
A0A6J0PJK8	665	11	73525.1	13	22	0.182	Non-reducing end alpha-L-arabinofuranosidase	LOC105045517
A0A6I9Q8W1	296	0	32064	2	2	0.0541	uncharacterized protein At2g34460, chloroplastic isoform X2	LOC105032193
A0A6I9Q8W6	272	0	29405.4	4	10	0.114	Proteasome subunit beta	LOC105032647
A0A6I9SJN2	353	3	37258.2	3	8	0.0935	chitin elicitor-binding protein	LOC105061543
A0A6I9QUY6	326	1	36591.3	1	1	0.0429	probable 2-oxoglutarate-dependent dioxygenase AOP1	LOC105040605
A0A6I9RBB1	434	0	46735	3	4	0.076	Histidinol dehydrogenase, chloroplastic	LOC105046721
A0A6I9Q938	270	1	29890.3	1	1	0.037	probable esterase D14L	LOC105032505
A0A6I9SCJ2	540	5	57358.9	19	74	0.35	Dihydrolipoyl dehydrogenase	LOC105059764
A0A6I9RU75	636	1	67622	1	1	0.0189	Formyltetrahydrofolate synthetase	LOC105053130
A0A6I9RNA2	642	1	71574.2	1	1	0.0202	protein CYPRO4	LOC105050771
A0A6I9SFQ2	401	1	41211.3	3	3	0.0648	acetyl-CoA acetyltransferase, cytosolic 1	LOC105060540
A0A6I9S3Y7	415	2	43172.4	4	5	0.106	acetyl-CoA acetyltransferase, cytosolic 1	LOC105056313
A0A6I9SCW7	401	1	42283.3	14	51	0.3566	Phosphoglycerate kinase	LOC105059872
A0A6I9QV05	500	8	52836.5	22	81	0.43	Dihydrolipoyl dehydrogenase	LOC105040020
A0A6I9QLE8	698	19	76518.9	19	38	0.3123	uncharacterized protein LOC105037336	LOC105037336
A0A6I9QM11	210	3	22006.3	5	8	0.2	Germin-like protein	LOC105036672
A0A6I9RU34	205	3	21151	5	13	0.2293	Germin-like protein	LOC105053091
A0A6I9QLJ9	380	2	41014.6	6	8	0.1658	alcohol dehydrogenase 1	LOC105036492
A0A6I9RIC5	1633	12	177849	38	120	0.2051	ferredoxin-dependent glutamate synthase, chloroplastic	LOC105049124
A0A6I9RVV2	277	1	29431.9	1	1	0.0397	binding partner of ACD11 1	LOC105053830
A0A6I9S8J7	873	1	98866.2	3	3	0.0344	Phospholipase D	LOC105055144
A0A6I9S4E2	331	2	37495.8	2	4	0.0453	Purple acid phosphatase	LOC105056384
A0A6J0PK81	844	2	95871.7	3	6	0.0415	Alpha-1,4 glucan phosphorylase	LOC105046284
A0A6I9QD32	219	1	24026.9	1	1	0.0594	Adenine phosphoribosyltransferase	LOC105034067
A0A6I9S3G9	490	8	50865.2	27	113	0.4163	Phosphoglycerate kinase	LOC105056168
A0A6I9RQF3	222	3	23212	3	4	0.1622	6,7-dimethyl-8-ribityllumazine synthase	LOC105051526
B3TLV2	131	2	14216	3	7	0.1679	Profilin	LOC105047285
A0A6I9QTE4	131	1	14143.9	3	6	0.1679	Profilin	LOC105040237
A0A6I9R1D2	136	7	14769.6	7	18	0.4191	photosystem I reaction center subunit IV B, chloroplastic	LOC105043122
A0A6I9RRB2	486	0	54380.3	3	3	0.07	patellin-3	LOC105051838
A0A6I9QPH4	273	2	29168.8	2	2	0.0696	photosystem II 22 kDa protein, chloroplastic	LOC105037935
A0A6I9R913	245	2	26020	2	2	0.0735	THO complex subunit 4A	LOC105045708
A0A6I9QW15	571	4	61971.1	16	56	0.2715	aldehyde dehydrogenase family 2 member B7, mitochondrial	LOC105039648
A0A6I9SBT2	310	0	32795.1	1	1	0.0323	mediator of RNA polymerase II transcription subunit 36a	LOC105059088
A0A6I9QZE1	344	5	37972.8	6	9	0.1977	probable aldo-keto reductase 1	LOC105042197
A0A6I9S9H9	350	0	39067.3	3	4	0.0829	probable aldo-keto reductase 1	LOC105055537
A0A6I9SKA3	367	1	40374.2	8	18	0.2071	(S)-2-hydroxy-acid oxidase	LOC105059510
A0A6I9RN61	421	0	46490.6	3	4	0.0808	Pyruvate dehydrogenase E1 component subunit alpha	LOC105050691
A0A6I9RAE4	418	2	46114.1	2	2	0.0407	uncharacterized protein LOC105046209	LOC105046209
A0A6I9QFY4	269	2	27446.1	2	2	0.0297	NADPH-dependent aldehyde reductase-like protein, chloroplastic	LOC105035074
A0A6I9S7J9	264	2	27246	3	7	0.0644	NADPH-dependent aldehyde reductase-like protein, chloroplastic	LOC105057927
A0A6I9QDW9	492	1	57067.4	8	15	0.1423	Catalase	LOC105033846
B3TLY5	492	6	56904.4	14	28	0.2419	Catalase	CAT2
A0A6J0PAX3	259	2	27949.1	5	14	0.1969	oxygen-evolving enhancer protein 2, chloroplastic	LOC105032043
A0A6I9QNB4	111	1	12845.1	1	2	0.0811	alpha carbonic anhydrase 7-like	LOC105037375
A0A6I9RN57	234	4	25442.5	4	19	0.1453	heme-binding protein 2	LOC105048157
A0A6I9R825	570	6	63046.1	6	19	0.0772	rRNA N-glycosidase	LOC105045692
A0A6I9RB04	181	1	19369.1	1	1	0.0552	uncharacterized protein LOC105046447	LOC105046447
A0A6I9RDE7	362	0	38999.8	12	22	0.2624	sorbitol dehydrogenase isoform X1	LOC105047077
A0A6I9R7L5	340	1	36665.6	1	1	0.0353	glucan endo-1,3-beta-glucosidase	LOC105045326
A0A6J0PRZ2	361	1	38689.6	7	17	0.1662	sorbitol dehydrogenase	LOC105059340
A0A6I9QEA6	339	1	36176.5	6	16	0.1209	glucan endo-1,3-beta-glucosidase	LOC105033962
A0A6I9R7N0	356	2	38677.7	7	16	0.1489	glucan endo-1,3-beta-glucosidase-like	LOC105045343
A0A6I9R7V0	339	6	36120.5	11	24	0.2537	glucan endo-1,3-beta-glucosidase	LOC105045344
A0A6I9RBL6	204	0	22453.5	2	3	0.0931	Proteasome subunit beta	LOC105046681
A0A6I9QPG3	389	0	42311.7	5	8	0.1157	ADP/ATP translocase	LOC105038936
A0A6I9SMM5	1022	5	114983	20	44	0.182	Alpha-mannosidase	LOC105060392
A0A6I9RPA3	1024	10	115636	25	67	0.2188	Alpha-mannosidase	LOC105051085
A0A6I9S105	819	10	94001.5	10	13	0.1233	1,4-alpha-glucan branching enzyme	LOC105055201
A0A6I9RTS9	708	1	78188.2	1	1	0.0198	uncharacterized protein LOC105052991	LOC105052991
A0A6I9RY35	432	4	47347	4	14	0.1088	probable inactive purple acid phosphatase 29	LOC105054572
A0A6I9SK48	664	2	74045.8	2	2	0.0301	Acyl-coenzyme A oxidase	LOC105059458
A0A6I9QGP7	467	5	51171	5	8	0.1221	probable polygalacturonase	LOC105035417
A0A6I9RKF4	966	3	110367	13	26	0.1066	Phosphoenolpyruvate carboxylase	LOC105047390
A0A6I9QBW0	743	13	82435.3	13	27	0.1642	4-hydroxy-3-methylbut-2-en-1-yl diphosphate synthase (Ferredoxin), chloroplastic	LOC105033410
A0A6I9RG01	2192	4	244842	14	29	0.0479	Phosphoenolpyruvate carboxylase	LOC105048129
A0A6I9R7R4	392	2	43331.8	2	4	0.0561	Uroporphyrinogen decarboxylase	LOC105044798
A0A6I9S538	408	2	44420.3	4	5	0.0882	isovaleryl-CoA dehydrogenase, mitochondrial isoform X1	LOC105057074
A0A6I9QJN4	336	0	35853.5	13	35	0.2708	CBBY-like protein	LOC105036569
A0A6I9QBZ0	257	1	28657.5	4	14	0.1128	Ferritin	LOC105033645
A0A6I9R952	265	3	29556.9	5	25	0.1434	Ferritin	LOC105045883
A0A6I9QDB7	590	3	66180.3	3	4	0.0254	Asparagine synthetase [glutamine-hydrolyzing]	LOC105034084
A0A6I9RZG1	208	3	22591.7	6	13	0.3269	uncharacterized protein LOC105055126	LOC105055126
A0A6I9QWK8	305	2	34396.2	2	2	0.0393	syntaxin-132	LOC105039809
A0A6I9QJR8	205	9	22402.6	9	31	0.3268	CBS domain-containing protein CBSX3, mitochondrial	LOC105035712
A0A6I9RXJ2	633	1	71528.2	1	1	0.0142	Alpha-galactosidase	LOC105051276
A0A6I9QW44	646	3	69184.3	3	3	0.0449	probable inactive receptor kinase At2g26730	LOC105041050
A0A6I9RMJ3	471	1	52135.2	3	5	0.0764	Citrate synthase	LOC105050474
A0A6I9RHN1	258	0	29255.5	2	2	0.0775	60S ribosomal protein L7a	LOC105048906
A0A6I9RR46	439	0	47072.2	4	12	0.0729	ultraviolet-B receptor UVR8 isoform X4	LOC105051784
A0A6I9SEU4	546	1	58559.9	1	1	0.0421	nucleobase-ascorbate transporter 6	LOC105060258
A0A6I9S6L8	223	0	24880.4	2	8	0.1166	translationally-controlled tumor protein homolog	TCTP
B3TLX6	168	1	19112.5	2	6	0.1548	Translationally controlled tumor protein	LOC105039847
A0A6I9QGZ8	427	1	44279.8	1	1	0.0234	putative oxidoreductase TDA3	LOC105035444
A0A6I9QFU1	724	6	81762.5	6	14	0.0732	LOW QUALITY PROTEIN: CSC1-like protein ERD4	LOC105034485
A0A6I9RWZ9	421	3	43420.8	3	3	0.0641	fasciclin-like arabinogalactan protein 8	LOC105054173
A0A6I9SBM8	524	0	55626.7	2	3	0.042	3-phosphoshikimate 1-carboxyvinyltransferase	LOC105059449
A0A6I9S4C1	235	0	26323.9	2	2	0.0851	40S ribosomal protein S3-3	LOC105056456
A0A6I9QE28	520	3	57329.2	3	4	0.0923	Probable bifunctional methylthioribulose-1-phosphate dehydratase/enolase-phosphatase E1	LOC105034201
A0A6I9QZV2	297	2	32871.5	6	12	0.1145	thioredoxin-like protein CDSP32, chloroplastic	LOC105042567
A0A6I9SI35	299	1	33038.7	5	9	0.1237	thioredoxin-like protein CDSP32, chloroplastic	LOC105061200
A0A6I9QNI0	293	10	30610.8	11	46	0.3413	histone H1	LOC105037015
A0A6I9QAG2	263	1	28016.5	1	1	0.0494	histone H1	LOC105033083
A0A6I9QB11	288	8	29987.5	9	28	0.2257	histone H1	LOC105033080
A0A6I9R5W6	244	2	27344.2	2	11	0.1148	gamma-interferon-responsive lysosomal thiol protein	LOC105044721
A0A6I9S0M9	189	3	19120.8	3	16	0.0952	mavicyanin	LOC105055149
A0A6J0PEQ4	871	0	97437	2	2	0.0218	Sucrose-phosphate synthase	LOC105039053
A0A6I9QAY5	151	3	16352	4	10	0.3046	Ferredoxin	LOC105033044
A0A6I9QDC0	151	22	15730.7	22	62	0.4636	Ferredoxin	LOC105034183
A0A6I9QDK5	367	1	40345.3	8	21	0.2125	(S)-2-hydroxy-acid oxidase	LOC105033990
A0A6I9S9I9	464	3	51294.3	3	5	0.069	uncharacterized protein LOC105058225	LOC105058225
A0A6J0PFB6	507	10	55644.5	10	36	0.211	aspartic proteinase	LOC105035462
K0A0L0	244	1	26714.8	8	40	0.2541	Superoxide dismutase	MnSOD
A0A6I9SHL5	357	1	38735.5	1	1	0.0392	cinnamyl alcohol dehydrogenase 2	LOC105061001
A0A6I9RZA1	318	2	36105.3	2	6	0.0503	PI-PLC X-box domain-containing protein DDB_G0293730	LOC105055064
B3TLT5	164	0	16484.7	1	1	0.0671	V-type proton ATPase proteolipid subunit	LOC105054189
A0A6I9RNU4	384	8	42507	8	15	0.2161	alpha-L-fucosidase 3	LOC105051244
A0A6I9RGY9	312	1	34986.7	1	1	0.0321	protein BOBBER 1	LOC105048822
A0A6I9R3I4	331	0	36614.4	3	7	0.1027	Hydroxyisourate hydrolase	LOC105043855
A0A6I9QHA2	377	1	40672.8	1	2	0.0292	Pyruvate dehydrogenase E1 component subunit beta	LOC105034969
A0A6I9QJF3	157	1	16445.3	3	11	0.1975	uncharacterized protein At5g48480	LOC105036614
A0A6I9SEC3	444	0	49825.8	5	11	0.1171	Tubulin beta chain	LOC105059836
A0A6I9RD25	199	0	21465.3	2	2	0.0905	nitrogen regulatory protein P-II homolog isoform X2	LOC105044965
A0A6I9RXV9	593	4	65786.7	4	8	0.0675	Asparagine--tRNA ligase	LOC105054002
A0A6I9RD94	386	1	42941.1	1	1	0.0233	3-hydroxyisobutyryl-CoA hydrolase-like protein 5	LOC105047243
B3TLP9	173	6	18141	9	23	0.4046	Peptidyl-prolyl cis-trans isomerase	LOC105059616
A0A6I9QVY8	518	1	55822.6	2	4	0.0405	aspartic proteinase oryzasin-1 isoform X1	LOC105041016
A0A6I9QLX1	309	4	33710.8	12	31	0.3398	isoflavone reductase-like protein	LOC105037680
A0A6I9S5Q7	431	0	47733.1	8	29	0.1694	Alpha-galactosidase	LOC105057194
A0A6I9QHB3	206	1	22204.1	1	2	0.0583	DNA repair RAD52-like protein 2, chloroplastic	LOC105035408
A0A6I9RZF9	450	0	49681.5	5	10	0.1067	Tubulin alpha chain	LOC105054774
A0A6I9QVW0	134	1	14990	1	1	0.1045	signal recognition particle 19 kDa protein	LOC105040926
A0A6J0PDG6	556	0	60897.9	1	1	0.0216	Pectinesterase	LOC105036793
A0A6I9RIN9	291	1	31867.3	6	14	0.1684	D-fructose-1,6-bisphosphate 1-phosphohydrolase	LOC105049443
A0A6I9QE56	419	1	47863.3	7	22	0.1456	elongation factor 1-gamma 2	LOC105033921
A0A6I9QRJ0	231	1	26055.4	2	3	0.0823	60S ribosomal protein L6	LOC105039467
A0A6I9RLB5	538	1	58755.1	9	25	0.1431	aldehyde dehydrogenase family 2 member B7, mitochondrial	LOC105050328
A0A6I9RTE8	361	0	38422.2	1	1	0.0249	Electron transfer flavoprotein subunit alpha	LOC105052492
A0A6I9RSE5	477	0	53810.6	2	3	0.0419	peptide chain release factor APG3, chloroplastic isoform X2	LOC105052482
A0A6I9RMJ6	419	7	47786.5	13	33	0.2649	elongation factor 1-gamma 2	LOC105050502
A0A6I9R051	914	3	101183	16	21	0.1871	chaperone protein ClpB1	LOC105040848
A0A6I9QNE9	218	1	24099.4	3	5	0.1468	ras-related protein RABA2a	LOC105038554
A0A6I9QAR9	216	1	23951.3	3	11	0.1806	ras-related protein RABE1c	LOC105032840
B3TLW5	153	1	17205	1	1	0.0719	Ubiquitin-conjugating enzyme 1	LOC105043931
A0A6I9QPN2	148	0	16647.3	2	2	0.0541	ubiquitin-conjugating enzyme E2-17 kDa isoform X3	LOC105039005
B3TM39	150	1	16352.6	1	4	0.0733	40S ribosomal protein S14	LOC105038265
A0A6I9Q8V4	224	1	25056.5	1	1	0.0759	40S ribosomal protein S8	LOC105032412
A0A6I9R6A9	575	2	62927.8	2	3	0.0313	Protein disulfide-isomerase	LOC105044281
A0A6I9S798	498	1	53478.5	1	1	0.0261	Fumarate hydratase	LOC105057440
A0A6I9RRY8	486	0	51424.3	1	2	0.0288	cell division protein FtsZ homolog 2-2, chloroplastic isoform X1	LOC105052129
A0A6I9RWN0	383	0	43536.9	2	4	0.047	Tyrosine--tRNA ligase	LOC105053982
A0A6J0PBS7	399	1	43476.9	1	1	0.0276	Dihydrolipoyllysine-residue succinyltransferase	LOC105034968
A0A6I9RQT1	325	3	35821.2	3	3	0.0769	GrpE protein homolog	LOC105051932
A0A6I9RWZ2	508	1	55718.4	1	2	0.0276	Dihydrolipoyllysine-residue succinyltransferase	LOC105051043
A0A6I9QBN0	466	4	51220.3	5	10	0.1159	WD-40 repeat-containing protein MSI4	LOC105033298
A0A6I9S685	609	0	68315.9	1	3	0.0197	Arginyl-tRNA synthetase	LOC105057102
A0A6I9QRQ6	598	0	65716.4	3	6	0.0502	AICAR transformylase	LOC105039684
A0A6I9RX17	141	2	15253.9	2	2	0.1064	Acyl carrier protein	LOC105051071
A0A6I9RLW4	232	1	26058.4	2	5	0.0819	60S ribosomal protein L6	LOC105050221
A0A6I9RK36	313	1	34747.1	1	2	0.0511	uncharacterized protein LOC105049817	LOC105049817
A0A6I9S8S1	400	6	44622.4	6	17	0.085	3-oxo-Delta(4,5)-steroid 5-beta-reductase	LOC105058029
A0A6I9SFT3	436	1	47095.8	1	4	0.0367	amidase 1 isoform X1	LOC105057785
A0A6I9SJ30	312	3	33380.5	3	6	0.1058	30S ribosomal protein S5, chloroplastic	LOC105061575
A0A6I9R6G7	272	3	29188.8	3	3	0.114	tropinone reductase homolog At5g06060	LOC105044348
A0A6I9RRI0	267	3	28388.5	7	12	0.2172	tropinone reductase homolog At5g06060 isoform X2	LOC105052189
A0A6I9RHU8	151	0	16962.4	2	2	0.106	60S ribosomal protein L26-2	LOC105048757
A0A6I9QQ34	258	13	27367.1	15	47	0.407	Peptidyl-prolyl cis-trans isomerase	LOC105038792
A0A6I9R9T9	317	8	33754.8	12	32	0.4385	DNA damage-repair/toleration protein DRT102	LOC105045962
B3TLT9	244	0	28532.7	1	1	0.0451	60S ribosomal protein L7	LOC105039311
A0A6I9RC73	190	3	20067.5	3	3	0.2368	reactive Intermediate Deaminase A, chloroplastic	LOC105046859
A0A6I9SMG2	587	2	65492.1	3	11	0.0528	serine/threonine-protein phosphatase 2A 65 kDa regulatory subunit A beta isoform	LOC105060308
A0A6I9SAT9	309	2	33980.9	10	31	0.3172	isoflavone reductase-like protein	LOC105058757
A0A6I9QPK0	452	0	51539.8	1	4	0.0243	V-type proton ATPase subunit H	LOC105038603
A0A6I9QR26	193	2	21478.4	2	2	0.1036	22.0 kDa class IV heat shock protein	LOC105038573
A0A6I9QVV4	151	2	17080	6	17	0.2583	17.1 kDa class II heat shock protein	LOC105040382
A0A6I9QYH5	167	1	18339.6	2	2	0.0898	17.4 kDa class III heat shock protein	LOC105042017
A0A6I9R4T4	341	2	37403.8	4	6	0.0968	Adenosine kinase	LOC105044315
A0A6I9RZ63	341	5	37464.9	7	14	0.1848	Adenosine kinase	LOC105054498
A0A6I9S5D1	322	4	35110.9	4	11	0.1211	haloacid dehalogenase-like hydrolase domain-containing protein At4g39970	LOC105056800
A0A6I9R640	398	2	41955.9	2	2	0.0402	[Acyl-carrier-protein] S-malonyltransferase	LOC105044732
A0A6I9QV69	340	1	37420	4	6	0.1412	putative anthocyanidin reductase isoform X3	LOC105040722
A0A6I9RAN5	1089	1	120154	1	1	0.0156	uncharacterized protein LOC105046304	LOC105046304
A0A6J0PF76	302	0	32695.1	1	2	0.0364	protein transport protein SEC13 homolog B	LOC105039912
A0A6I9QE97	223	1	25095.4	1	1	0.0628	40S ribosomal protein S8	LOC105033948
A0A6I9QXX7	298	2	31859	2	3	0.0973	fruit protein pKIWI502	LOC105041153
A0A6I9RBF6	377	1	41443	1	1	0.0371	Sulfurtransferase	LOC105046766
A0A6I9R1C4	240	1	26914.7	1	2	0.0333	LOW QUALITY PROTEIN: cyclic phosphodiesterase	LOC105041172
A0A6I9RR60	188	0	20683.3	2	8	0.1117	thioredoxin M-type, chloroplastic	LOC105051750
A0A6I9QFE2	471	2	51577.9	7	11	0.1826	Serine hydroxymethyltransferase	LOC105034921
A0A6I9S0P3	313	2	34172.6	5	10	0.1406	short-chain dehydrogenase TIC 32, chloroplastic isoform X1	LOC105055644
A0A6I9R0S3	252	2	25974.9	2	2	0.0833	LOW QUALITY PROTEIN: early nodulin-like protein 1	LOC105041028
A0A6I9R2L4	248	4	27151.8	4	9	0.1492	Glutathione peroxidase	LOC105042890
A0A6I9RFH3	221	0	24914.5	8	25	0.3394	GTP-binding nuclear protein	LOC105047773
A0A6I9SCV4	246	4	27386	10	17	0.3984	Proteasome subunit alpha type	LOC105056714
A0A6I9QCS1	250	2	27236.8	4	7	0.152	Proteasome subunit alpha type	LOC105033701
A0A6I9QTQ1	270	1	30158.2	1	2	0.0333	tetraspanin-8	LOC105039566
B2CZK7	287	2	30613	4	7	0.1533	Aquaporin	AQP
A0A6I9RS62	328	0	36095.1	1	1	0.0244	ABSCISIC ACID-INSENSITIVE 5-like protein 2	LOC105052394
A0A6I9RVC5	315	1	34043.6	1	2	0.0444	putative D-cysteine desulfhydrase 1, mitochondrial	LOC105053135
A0A6I9SG91	369	1	39376.3	2	3	0.0678	geranylgeranyl pyrophosphate synthase, chloroplastic/chromoplastic	LOC105057980
A0A6I9QY35	310	1	34656	1	2	0.0355	Reticulon-like protein	LOC105041675
A0A6I9QJP7	477	0	51751.6	1	1	0.0231	probable fructokinase-1	LOC105036727
A0A6I9S0F1	402	0	42641.9	1	2	0.0274	26S proteasome non-ATPase regulatory subunit 4 homolog isoform X2	LOC105055077
A0A6I9RG69	501	1	54839.9	5	5	0.0739	aldehyde dehydrogenase family 2 member C4	LOC105048511
A0A6I9RBI2	452	4	50320.1	4	5	0.0774	UDP-glycosyltransferase 83A1	LOC105046647
A0A6I9SI09	310	1	33147.4	1	3	0.029	uncharacterized protein At1g32220, chloroplastic	LOC105061160
A0A6I9QE09	87	2	8958.5	2	4	0.3103	copper transport protein ATX1 isoform X1	LOC105033880
A0A6J0PCI5	119	0	12473.5	2	2	0.2269	copper transport protein ATX1 isoform X4	LOC105038225
A0A6I9RSI3	165	3	17656.1	3	4	0.1394	universal stress protein PHOS34	LOC105052516
A0A6I9RXB0	211	2	21488.9	2	2	0.1137	uncharacterized protein LOC105054115	LOC105054115
A0A6I9S087	210	3	22981	3	4	0.119	photosystem I reaction center subunit II, chloroplastic	LOC105055013
A0A6I9QR90	265	5	29549.9	6	12	0.1925	ribonuclease 1	LOC105038639
A0A6I9RH44	290	5	30413.9	5	6	0.2069	HMG-Y-related protein A	LOC105048882
A0A6I9RU70	352	2	38865.9	2	4	0.0881	activator of 90 kDa heat shock protein ATPase homolog	LOC105053125
A0A6I9SBS9	194	1	20860.1	1	1	0.0722	uncharacterized protein LOC105059010	LOC105059010
A0A6I9Q8K7	266	2	28295.3	5	11	0.203	Chlorophyll a-b binding protein, chloroplastic	LOC105032174
A0A6I9RHL5	264	1	27988.2	5	7	0.1932	Chlorophyll a-b binding protein, chloroplastic	LOC105048687
A0A6I9RCC8	264	1	27952.1	5	7	0.2121	Chlorophyll a-b binding protein, chloroplastic	LOC105047188
A0A6I9QI39	265	1	28649.4	4	8	0.1698	Chlorophyll a-b binding protein, chloroplastic	LOC105035084
A0A6I9Q9S6	1799	1	199557	1	2	0.0094	brefeldin A-inhibited guanine nucleotide-exchange protein 5 isoform X2	LOC105032531
A0A6I9SB91	163	0	16975.4	1	1	0.1411	60S acidic ribosomal protein P1 isoform X1	LOC105059289
A0A6J0PPZ5	429	1	47437	1	1	0.0326	glucan endo-1,3-beta-glucosidase 14 isoform X1	LOC105045870
B3TLY8	162	3	17283	3	5	0.1235	Glutaredoxin-dependent peroxiredoxin	TPX
A0A6I9RM58	445	0	49699.1	2	3	0.0427	26S proteasome regulatory subunit 4 homolog A	LOC105050364
A0A6I9RK45	327	1	36505.5	1	2	0.0459	hydroxyacylglutathione hydrolase 2, mitochondrial	LOC105049828
A0A6I9RQ19	325	1	33575.4	1	1	0.0369	Methylthioribose-1-phosphate isomerase	LOC105051724
A0A6I9QWG8	492	1	54643	1	1	0.0264	low-temperature-induced cysteine proteinase	LOC105040610
A0A6I9QCZ0	283	2	31531.4	2	4	0.0671	Glucose-1-phosphate adenylyltransferase	LOC105034020
A0A6I9R3X7	535	1	59182.8	1	1	0.0206	T-complex protein 1 subunit zeta 1	LOC105044050
B3TLN7	195	0	21704.6	6	8	0.2821	40S ribosomal protein S5	LOC105048878
A0A6I9QUG7	316	2	34182.3	3	3	0.0823	Peroxidase	LOC105040594
A0A6I9R064	365	3	40605.8	8	18	0.1562	Glyoxalase I	LOC105040863
A0A6I9S234	302	0	29119.8	3	3	0.1192	glycine-rich RNA-binding protein 2, mitochondrial isoform X1	LOC105056093
A0A6I9QAD2	351	1	38793.6	1	1	0.0399	Probable cytosolic iron-sulfur protein assembly protein CIAO1 homolog	LOC105033040
A0A6I9SA98	178	0	21332.4	1	2	0.0618	60S ribosomal protein L18a	LOC105055772
A0A6I9RS47	478	1	53257.1	1	1	0.0188	Glycosyltransferase	LOC105052433
A0A6I9QCA8	261	2	28772.5	7	12	0.2759	Proteasome subunit alpha type	LOC105033297
A0A6I9RHI7	187	1	21002	1	2	0.0802	co-chaperone protein p23-1	LOC105048582
A0A6I9SB36	262	1	28873.6	6	20	0.2214	Proteasome subunit alpha type	LOC105058761
A0A6I9QDQ3	174	3	19512.3	3	3	0.1667	uncharacterized protein OsI_027940	LOC105033771
A0A6I9QXN5	187	2	21252.1	2	2	0.0909	co-chaperone protein p23-1	LOC105041698
A0A6I9QRS1	471	1	51863.1	6	10	0.155	Serine hydroxymethyltransferase	LOC105038874
A0A6I9SLF0	424	4	48042.1	4	4	0.0731	Sucrose-phosphatase	LOC105059936
A0A6I9QC60	594	5	65818.1	5	6	0.0926	monocopper oxidase-like protein SKU5	LOC105033489
A0A6I9R9E7	389	7	41779.9	9	20	0.2776	uncharacterized protein LOC105043688	LOC105043688
A0A6I9S276	368	1	38789.7	2	3	0.0625	Thioredoxin reductase	LOC105052872
A0A6I9QX83	219	1	23810.2	1	1	0.0548	uncharacterized protein LOC105040012	LOC105040012
A0A6I9RE46	224	1	24188.2	1	1	0.0625	elongation factor 1-beta	LOC105045323
A0A6I9SDM8	154	1	16108.2	3	3	0.1494	Histone H2A	LOC105056977
K0A248	224	2	24346.4	2	2	0.1295	Translation elongation factor EF-1 betachain	EF1B
B3TLM0	224	2	25310.2	4	5	0.1786	60S ribosomal protein L10	LOC105044858
A0A6I9RTF4	466	2	51184.3	2	3	0.0386	N-acyl-L-amino-acid amidohydrolase	LOC105052838
Q9FUN3	224	1	25441.4	3	4	0.1116	60S ribosomal protein L10	LOC105057229
A0A6I9RHP6	394	1	44479.1	1	1	0.0355	Obg-like ATPase 1	LOC105049086
A0A6I9QYN3	357	4	39246.3	4	7	0.1176	activator of 90 kDa heat shock protein ATPase homolog	LOC105041894
A0A6I9QNC1	178	1	19967.2	1	1	0.073	AIG2-like protein D	LOC105036945
A0A6I9QZX8	151	1	16401.5	1	2	0.0795	late embryogenesis abundant protein Lea14-A	LOC105040787
A0A6I9R6S5	139	0	15982.1	1	1	0.0863	actin-depolymerizing factor 7 isoform X2	LOC105044457
A0A6I9S451	349	0	37921.4	2	3	0.0544	thylakoid lumenal 29 kDa protein, chloroplastic isoform X1	LOC105053549
A0A6I9QIN5	208	0	23301.7	1	1	0.0529	UPF0664 stress-induced protein C29B12.11c	LOC105035368
A0A6I9R0M9	251	1	26862.4	1	2	0.0558	stem-specific protein TSJT1	LOC105042203
A0A6I9S2N4	422	1	46371.8	1	1	0.0261	lecithin-cholesterol acyltransferase-like 1	LOC105055852
A0A6I9QRT3	617	1	67778.5	1	1	0.0259	Pyrophosphate--fructose 6-phosphate 1-phosphotransferase subunit alpha	LOC105039431
A0A6I9QU95	562	2	61035.2	2	7	0.0498	Pyrophosphate--fructose 6-phosphate 1-phosphotransferase subunit beta	LOC105039111
A0A6I9S649	218	0	23204.8	1	2	0.0642	uncharacterized protein LOC105054238	LOC105054238
A0A6I9S0Z5	348	5	37541.8	5	17	0.1379	11S globulin seed storage protein 2	LOC105055254
A0A6I9RB44	513	3	54588.6	3	6	0.078	protein PLASTID TRANSCRIPTIONALLY ACTIVE 16, chloroplastic	LOC105044353
A0A6I9SA29	378	0	42731.1	2	8	0.0741	GDP-mannose 3,5-epimerase 2	LOC105055709
A0A6I9RLK0	485	2	52578.7	2	2	0.0433	Glucan endo-1,3-beta-D-glucosidase	LOC105050431
A0A6I9QA84	260	1	27704.3	1	1	0.0692	Chlorophyll a-b binding protein, chloroplastic	LOC105032994
A0A6I9RBT2	287	5	30995.9	5	8	0.1254	Chlorophyll a-b binding protein, chloroplastic	LOC105046981
A0A6I9RVH4	215	0	23195.1	6	11	0.2186	Peptidyl-prolyl cis-trans isomerase	LOC105053702
A0A6I9SC70	436	1	47299.7	1	1	0.0321	Pyruvate dehydrogenase E1 component subunit alpha	LOC105059287
A0A6I9RCZ0	390	1	43814.6	1	2	0.0205	probable nucleoredoxin 2	LOC105046862
A0A6I9QZG1	134	0	14168.9	2	3	0.1194	Histone H2A	LOC105042211
A0A6I9QSD1	432	2	46323.9	2	2	0.0625	LOW QUALITY PROTEIN: STOREKEEPER protein-like	LOC105039098
A0A6I9R3I1	142	2	15476.2	2	2	0.0986	10 kDa chaperonin 1, chloroplastic	LOC105043813
B3TLU7	136	2	15378.6	4	6	0.1176	Histone H3	LOC105059364
A0A6I9R841	136	0	15390.6	4	4	0.1176	Histone H3	LOC105043345
A0A6I9Q8A8	235	0	25649.6	1	1	0.0426	probable ascorbate-specific transmembrane electron transporter 1	LOC105032364
B3TLX3	191	0	22227.2	2	2	0.0785	40S ribosomal protein S7	LOC105036871
A0A6I9R9S4	205	0	21704.5	1	1	0.0488	ATP synthase subunit delta', mitochondrial	LOC105043809
A0A6I9RX13	574	1	64931.8	3	3	0.0418	hsp70-Hsp90 organizing protein	LOC105054043
A0A6I9RFQ8	256	0	28727.1	2	5	0.0703	acid phosphatase 1 isoform X1	LOC105048024
A0A6I9SDF7	301	1	33234.9	1	1	0.0365	plastid division protein PDV2	LOC105060036
A0A6I9QD17	338	1	36015	6	15	0.1183	glucan endo-1,3-beta-glucosidase	LOC105033964
A0A6I9SA14	398	0	42468.8	1	1	0.0226	anthranilate phosphoribosyltransferase, chloroplastic isoform X2	LOC105058812
A0A6I9S185	381	0	42754.4	8	16	0.189	uncharacterized protein LOC105055687 isoform X2	LOC105055687
A0A6I9SAZ1	164	0	18730.1	1	1	0.0488	60S ribosomal protein L21-1	LOC105059166
A0A6I9RGT5	347	0	38687.4	1	1	0.0346	protein SGT1 homolog isoform X2	LOC105048261
A0A6I9SEI9	198	1	21304.8	1	1	0.0808	protein DMP2	LOC105059916
A0A6I9RZC4	249	0	27062.2	2	3	0.0763	Proteasome subunit alpha type	LOC105055087
A0A6I9RZT8	368	2	38690.5	2	2	0.0598	chitin elicitor-binding protein	LOC105055192
A0A6I9SHU4	474	1	50411.2	1	1	0.0274	flavonol 3-O-glucosyltransferase UGT89B1	LOC105061079
A0A6I9R5B9	357	4	38612.7	4	14	0.1148	glutelin type-D 1	LOC105044496
A0A6I9RF59	426	0	47734.7	4	10	0.0869	Aspartate aminotransferase	LOC105048107
A0A6I9RIQ1	278	6	30136.9	6	12	0.2014	Proteasome subunit beta	LOC105049278
A0A6I9RQG3	273	0	29259.8	2	2	0.0696	Proteasome subunit beta	LOC105051503
A0A6I9SHI7	509	4	57466	9	31	0.1768	lysosomal Pro-X carboxypeptidase	LOC105061159
A0A6I9R4J1	349	7	38662.9	15	40	0.255	Lactoylglutathione lyase	LOC105042244
B3TLL9	321	3	34591.4	4	7	0.1277	60S acidic ribosomal protein P0	LOC105059802
A0A6I9SIK4	278	2	30796.7	2	7	0.0755	Hydrolase_4 domain-containing protein	LOC105058813
A0A6I9QKL5	491	7	54249.6	8	20	0.1365	vacuolar-processing enzyme	LOC105037223
A0A6I9QR20	143	1	16155.1	3	10	0.1608	uncharacterized protein LOC105038566	LOC105038566
A0A6I9SEM7	730	1	80043.6	1	1	0.0205	protease Do-like 2, chloroplastic	LOC105059943
A0A6I9SDS2	363	11	39376.8	11	21	0.314	Hydroxymethylbilane synthase	LOC105059855
A0A6I9S2T2	128	0	13859.5	1	1	0.0859	Ribonucloprotein	LOC105055906
A0A6I9SG07	132	0	14396.8	3	6	0.2803	Peptide-methionine (R)-S-oxide reductase	LOC105057869
A0A6I9S549	205	1	22798.1	6	11	0.2244	Protein-methionine-S-oxide reductase	LOC105053934
A0A6I9R530	262	3	28955.4	8	18	0.2557	Protein-methionine-S-oxide reductase	LOC105043763
A0A6I9RWT3	250	1	25737.3	1	2	0.04	probable aquaporin TIP1-1	LOC105053632
A0A6I9S470	555	1	59987.7	1	1	0.0288	polyadenylate-binding protein-interacting protein 7 isoform X4	LOC105056715
A0A6I9QL67	250	2	25749.4	2	14	0.048	probable aquaporin TIP1-1	LOC105037218
A0A6I9SHH4	247	7	27555.9	7	12	0.2672	Lactoylglutathione lyase	LOC105061135
A0A6I9RZ62	166	10	17607.6	16	72	0.5723	Glycine cleavage system H protein	LOC105055010
A0A6I9QC85	260	4	28017.8	7	30	0.2346	oxygen-evolving enhancer protein 2, chloroplastic	LOC105033747
A0A6I9SKF8	215	4	23003.2	10	56	0.307	Glycine cleavage system H protein	LOC105059577
A0A6I9QM50	851	2	92916.7	6	15	0.0729	Beta-galactosidase	LOC105036469
A0A6I9QRD7	103	0	11426.4	4	10	0.3107	Histone H4	LOC105039262
A0A6I9SEN5	159	0	17329.6	3	8	0.1572	Eukaryotic translation initiation factor 5A	LOC105060183
A0A6I9QY75	164	6	17709.2	6	21	0.4024	universal stress protein PHOS32	LOC105041905
A0A6I9QER6	311	3	35042.9	3	7	0.1158	NADP-dependent D-sorbitol-6-phosphate dehydrogenase	LOC105034107
A0A6I9RYJ8	204	0	24252.4	1	2	0.0441	Ribosomal protein L15	LOC105054766
A0A6I9SB58	168	0	18017.3	3	4	0.1786	4-hydroxy-4-methyl-2-oxoglutarate aldolase	LOC105058913
A0A6I9R1R7	349	2	38084.3	5	13	0.1433	UDP-glucose 4-epimerase	LOC105042572
A0A6I9R6L8	268	2	29983.5	2	3	0.0821	ricin B-like lectin R40G3	LOC105044905
A0A6I9SEA0	899	3	100512	3	3	0.0367	probable alpha-glucosidase Os06g0675700	LOC105059813
A6N8F9	469	2	51422	2	4	0.0448	Cysteine proteinase	CPRF
A0A6I9QK73	161	3	17685.4	4	6	0.2919	S-norcoclaurine synthase 2	LOC105037005
A0A6I9S714	281	4	31590.6	4	6	0.153	S-formylglutathione hydrolase	LOC105057679
A0A6I9Q9H3	397	2	42564.2	2	3	0.0579	Cytochrome b561 and DOMON domain-containing protein	LOC105032415
A0A6I9S844	435	3	48577.9	3	5	0.0644	omega-hydroxypalmitate O-feruloyl transferase	LOC105058127
A0A6I9QM74	402	1	43482	1	4	0.0274	PI-PLC X domain-containing protein At5g67130 isoform X1	LOC105038042
A0A6I9RAZ9	455	0	50633.1	2	2	0.033	UDP-glycosyltransferase 83A1-like	LOC105046646
A0A6J0PHH6	322	2	35569.6	2	2	0.1087	ubiquitin fusion degradation protein 1 homolog	LOC105043338
A0A6I9QYP2	365	1	38881.5	1	1	0.0438	heterogeneous nuclear ribonucleoprotein 1	LOC105040444
A0A6I9RZ10	459	1	46425.8	1	4	0.024	heterogeneous nuclear ribonucleoprotein 1	LOC105054448
A0A6I9S650	125	0	14330.4	1	1	0.08	40S ribosomal protein S26	LOC105057069
A0A6I9RXE7	189	1	21500.6	2	3	0.1217	60S ribosomal protein L9	LOC105054261
A0A6I9RSK9	187	0	21051.8	4	6	0.2086	60S ribosomal protein L18-2	LOC105052541
A0A6I9RNC6	257	5	28195.9	5	7	0.2451	GEM-like protein 5	LOC105051058
A0A6I9RE01	367	5	39003.8	5	6	0.139	BURP domain-containing protein 3	LOC105047509
Q9M595	131	1	14061.8	1	4	0.1069	Dehydrin-like protein	LOC105046082
A0A6I9R716	605	0	65096	1	1	0.0182	Pyruvate decarboxylase	LOC105044565
A0A6I9QEK1	247	2	27498.6	2	2	0.0769	50S ribosomal protein L6, chloroplastic	LOC105034395
A0A6I9SFN1	479	0	53104.5	3	3	0.0626	Xylose isomerase	LOC105057722
A0A6I9RET0	275	2	29210.1	3	3	0.1164	mitochondrial outer membrane protein porin 1	LOC105047922
A0A6I9S9A8	291	1	32229.4	1	2	0.0584	uncharacterized protein At5g39570	LOC105058573
A0A6I9S590	317	0	34499.4	3	3	0.0883	40S ribosomal protein SA	LOC105056684
A0A6I9SII4	525	0	55249.7	1	1	0.0324	ubiquitin domain-containing protein DSK2b isoform X2	LOC105061536
A0A6I9SIV7	368	1	41318.2	1	1	0.0299	Protein-serine/threonine kinase	LOC105061503
A0A6I9S222	345	1	38104.4	1	1	0.0319	GrpE protein homolog	LOC105052824
A0A6I9QNY8	368	8	39456	8	9	0.2147	probable mannitol dehydrogenase	LOC105037657
A0A6I9S924	197	1	21641.1	1	1	0.0558	protein CURVATURE THYLAKOID 1D, chloroplastic	LOC105058487
A0A6I9RVS3	320	1	35214.9	2	5	0.075	Phosphoglycolate phosphatase	LOC105050643
A0A6I9QNI2	280	2	31162.1	3	4	0.1107	uncharacterized protein LOC105038596	LOC105038596
A0A6I9RQE1	277	1	30645.5	2	3	0.0686	uncharacterized protein LOC105051514	LOC105051514
A0A6I9RKP4	328	2	35427.7	4	6	0.1646	probable plastid-lipid-associated protein 2, chloroplastic	LOC105050188
A0A6I9SJ67	386	6	42988.1	6	12	0.1373	flagellar radial spoke protein 5	LOC105061388
A0A6I9R4N9	217	4	23895.5	4	13	0.1705	23 kDa jasmonate-induced protein	LOC105044288
A0A6I9QI64	408	24	44358.8	24	84	0.527	Aminomethyltransferase	LOC105035926
A0A6I9S7G2	174	2	18904.3	3	18	0.2011	uncharacterized protein LOC105057462	LOC105057462
A0A6I9RAJ2	340	0	35193.5	5	18	0.1471	Succinate--CoA ligase [ADP-forming] subunit alpha, mitochondrial	LOC105046449
A0A6I9RGJ1	221	2	23586	2	5	0.1538	zeaxanthin epoxidase, chloroplastic	LOC105046085
A0A6I9SKM1	163	1	18265	1	2	0.0613	SKP1-like protein	LOC105059646
A0A6I9R4H0	656	2	72881.2	2	2	0.0457	beta-fructofuranosidase 1	LOC105043595
B3TM36	224	2	25214.5	2	5	0.0759	40S ribosomal protein S8	LOC105038886
A0A6I9QML7	96	0	10445.4	2	3	0.2708	40S ribosomal protein S12	LOC105037880
A0A6I9QMG7	363	0	39536	1	1	0.0275	Protein-serine/threonine phosphatase	LOC105038153
A0A6I9S354	367	7	39834.6	11	35	0.2398	omega-amidase, chloroplastic	LOC105056460
A0A6I9SJD0	461	5	48535.9	8	25	0.1909	3-ketoacyl-CoA thiolase 2, peroxisomal	LOC105059131
A0A6I9S0S4	461	1	48609.8	4	7	0.1193	3-ketoacyl-CoA thiolase 2, peroxisomal isoform X2	LOC105055550
A0A6I9RBW5	318	3	33648.6	7	11	0.3082	DNA damage-repair/toleration protein DRT102	LOC105047020
A0A6I9S994	456	5	48139.9	5	16	0.114	glucan endo-1,3-beta-glucosidase 7	LOC105058145
A0A6I9QMJ4	215	2	23907.2	2	14	0.1302	small heat shock protein, chloroplastic	LOC105036952
A0A6I9QI78	286	0	30886.7	2	5	0.0979	uncharacterized protein LOC105035942 isoform X1	LOC105035942
M1H927	293	1	32585.5	1	1	0.041	Senescence-associated protein	SAG
A0A6I9SAY9	177	0	19524.1	1	4	0.0508	uncharacterized protein At4g28440 isoform X1	LOC105058720
B3TLN9	130	0	14786.9	2	2	0.1692	30S ribosomal protein S8, chloroplastic	LOC105045716
A0A6I9SG53	261	0	29857.9	3	7	0.1034	40S ribosomal protein S3a	LOC105057951
A0A6I9QKT9	390	5	41749.7	5	13	0.1308	serpin-ZXA	LOC105035964
A0A6I9S5I9	244	1	26867.8	8	40	0.2541	Superoxide dismutase	LOC105057198
A0A6I9QXK2	177	6	19549.2	6	18	0.2373	50S ribosomal protein L18, chloroplastic	LOC105040137
A0A6I9QEU1	234	4	26290	4	6	0.1581	LOW QUALITY PROTEIN: uncharacterized protein At4g14100-like	LOC105034484
A0A6I9R1C7	315	2	34154.7	2	2	0.0889	methyl-CpG-binding domain-containing protein 11	LOC105042436
A0A6I9RTR2	150	1	16296.5	1	2	0.06	PSI-G	LOC105050039
A0A6I9RBV3	523	1	59466.1	1	1	0.0153	Glutamate--cysteine ligase	LOC105044585
A0A6J0PDT2	175	1	18700.5	2	4	0.1314	cinnamoyl-CoA reductase 1-like	LOC105039526
A0A6I9RRQ6	241	2	26568.8	3	9	0.1452	(3R)-hydroxymyristoyl-[acyl-carrier-protein] dehydratase	LOC105051936
A0A6I9RMI3	251	6	27105	6	12	0.1992	30S ribosomal protein 2, chloroplastic	LOC105050488
A0A6J0PBV7	202	1	22777.6	1	1	0.0446	Cysteine proteinase inhibitor	LOC105033352
A0A6I9RLP5	301	3	33304.1	3	3	0.0864	probable plastid-lipid-associated protein 13, chloroplastic	LOC105050475
A0A6I9QDK6	186	3	20529.6	3	4	0.1828	monothiol glutaredoxin-S7, chloroplastic	LOC105033751
A0A6I9RZF2	211	1	22400.9	1	1	0.0569	LOW QUALITY PROTEIN: basic blue protein	LOC105055118
A0A6I9R5I1	262	2	29240.8	2	2	0.084	ran-binding protein 1 homolog b	LOC105044573
A0A6I9R237	341	1	37447.7	1	2	0.0293	Aldose 1-epimerase	LOC105042723
A0A6I9RUZ4	204	1	22233.1	1	4	0.0441	CASP-like protein	LOC105053013
A0A6I9RUV1	339	0	37790.2	1	1	0.0354	SAP-like protein BP-73 isoform X2	LOC105053515
A0A6I9R994	320	4	34092.8	5	15	0.1375	Peroxidase	LOC105045942
A0A6I9R0D5	975	1	108201	1	1	0.0103	exportin-2	LOC105040914
A0A6I9S929	112	0	12022.1	1	1	0.1161	Peptidylprolyl isomerase	LOC105058494
A0A6I9SG16	293	3	32919.1	3	3	0.1092	Inorganic diphosphatase	LOC105060962
A0A6I9QKR8	315	2	34231.9	2	2	0.073	magnesium protoporphyrin IX methyltransferase, chloroplastic	LOC105035938
A0A6I9QDZ9	219	2	23209.1	2	2	0.1005	Germin-like protein	LOC105033859
A0A6J0PSD1	260	1	28099	1	1	0.0538	LOW QUALITY PROTEIN: RNA-binding protein 1-like	LOC105059307
A0A6I9RI08	363	2	39808.3	2	4	0.0689	Inositol-1-monophosphatase	LOC105049214
A0A6I9QFI0	380	7	41796.5	7	24	0.1605	cathepsin B-like protease 3	LOC105034333
A0A6I9QJD6	166	2	16949.4	2	11	0.0783	acidic endochitinase	LOC105036436
A0A6I9RD06	360	6	37966.1	8	21	0.2139	Thiamine thiazole synthase, chloroplastic	LOC105046898
A0A6I9SLC4	403	2	43629.4	2	3	0.062	D-fructose-1,6-bisphosphate 1-phosphohydrolase	LOC105059908
A0A6I9RTF7	340	1	34078	1	1	0.0441	AT-hook motif nuclear-localized protein	LOC105052841
A0A6I9QWC4	277	1	29390.9	1	1	0.0469	50S ribosomal protein L15, chloroplastic	LOC105041074
A0A6I9R092	212	6	23329.2	7	24	0.2972	Thioredoxin-dependent peroxiredoxin	LOC105042023
A0A6I9QSC9	397	4	44282.3	4	7	0.131	Coproporphyrinogen oxidase	LOC105039768
A0A6I9S688	538	5	60944.4	5	12	0.0985	Beta-hexosaminidase	LOC105057049
A0A6I9QPB1	175	3	18693.4	3	5	0.16	Dirigent protein	LOC105038508
A0A6I9QBX7	494	2	54579.2	2	4	0.0425	selenium-binding protein 1	LOC105033182
A0A6I9RQZ8	172	1	19064.7	1	2	0.093	abscisic stress-ripening protein 5	LOC105051990
A0A6I9QB92	242	2	26283.5	2	2	0.0744	Chlorophyll a-b binding protein, chloroplastic	LOC105033408
A0A6I9RI10	245	2	26490.4	2	2	0.0735	Eukaryotic translation initiation factor 6	LOC105046633
A0A6I9QY74	293	1	33687.2	1	1	0.0273	Aspergillus nuclease S(1)	LOC105041223
A0A6I9Q961	651	1	72806	1	1	0.0184	uncharacterized protein LOC105032341 isoform X1	LOC105032341
A0A6I9QEA0	157	1	16999.6	1	1	0.0828	putative phosphatidylglycerol/phosphatidylinositol transfer protein DDB_G0282179	LOC105034479
A0A6I9QEB0	154	2	16733.2	2	2	0.1364	phosphatidylglycerol/phosphatidylinositol transfer protein	LOC105034490
