# Supplementary material for: Insights from a Multi-Omics Integration (MOI) Study in Oil Palm (Elaeis guineensis Jacq.) Response to Abiotic Stresses: Part Two—Drought
Source: Plants (Basel). 2022 Oct 20;11(20):2786. doi: 10.3390/plants11202786 (PMC9611107; doi:10.3390/plants11202786)
Supplement: Supplementary file 1 [file plants-11-02786-s001.zip › Leão et al_Supplementary Table S5.xlsx]

## Sheet: Table S5
Supplemental Table S5: List of the proteins detected only in control biological condition.
Entry	Replicate Count	Total Signal (NSAF)	Description	Gene Name
A0A6J0PJ52	3	0.000656785	beta-glucosidase 22 isoform X3	LOC105045203
A0A6I9SHM0	3	0.000536045	Glycosyltransferase	LOC105061006
A0A6I9RQF3	3	0.00152428	6,7-dimethyl-8-ribityllumazine synthase	LOC105051526
A0A6J0PDT2	3	0.00193365	cinnamoyl-CoA reductase 1-like	LOC105039526
A6N8F9	3	0.000724323	Cysteine proteinase	CPRF
A0A6I9QV54	3	0.0012473	putative anthocyanidin reductase	LOC105040724
A0A6I9QFW6	3	0.000959301	beta-glucosidase 4 isoform X2	LOC105035046
A0A6I9SPD4	3	0.000536045	Glycosyltransferase	LOC105061046
A0A6I9SI35	3	0.00254397	thioredoxin-like protein CDSP32, chloroplastic	LOC105061200
A0A6I9QV69	3	0.0014985	putative anthocyanidin reductase isoform X3	LOC105040722
B3TLY8	3	0.00261735	Glutaredoxin-dependent peroxiredoxin	TPX
A0A6I9QGD0	3	0.000868875	Beta-glucosidase	LOC105035046
A0A6I9QZV2	3	0.00342154	thioredoxin-like protein CDSP32, chloroplastic	LOC105042567
A0A6I9Q808	3	0.00114647	Non-reducing end alpha-L-arabinofuranosidase	LOC105032074
A0A6I9RI03	3	0.00213646	29 kDa ribonucleoprotein A, chloroplastic	LOC105048820
A0A6I9R6X3	3	0.000656785	beta-glucosidase 22 isoform X2	LOC105045203
A0A6I9QCV8	2	0.000387086	beta-fructofuranosidase 1	LOC105033487
A0A6I9S9H9	2	0.000974772	probable aldo-keto reductase 1	LOC105055537
A0A6I9RTW3	2	0.00102219	psbP domain-containing protein 3, chloroplastic isoform X1	LOC105052847
A0A6I9RUH7	2	0.00106478	psbP domain-containing protein 3, chloroplastic isoform X3	LOC105052847
A0A6I9RP15	2	0.000713827	Glutamate-1-semialdehyde 2,1-aminomutase	LOC105051026
A0A6I9RUZ4	2	0.00166594	CASP-like protein	LOC105053013
A0A6I9RZ79	2	0.000459028	Isocitrate dehydrogenase [NAD] subunit, mitochondrial	LOC105051802
A0A6I9QIM4	2	0.000431284	UDP-D-apiose/UDP-D-xylose synthase 2	LOC105036181
A0A6I9S1P7	2	0.000728057	probable aldo-keto reductase 1 isoform X1	LOC105055545
A0A6I9RB08	2	0.000542895	Serine/threonine-protein phosphatase	LOC105046451
A0A6I9QDM7	2	0.000542895	Serine/threonine-protein phosphatase	LOC105034019
A0A6I9QWR9	2	0.00049548	putative anthocyanidin reductase	LOC105040723
A0A6I9SF21	2	0.000489578	beta-glucosidase 22	LOC105057476
A0A6I9RPE9	2	0.000831678	Myo-inositol 1-phosphate synthase	LOC105048608
A0A6I9RIU2	2	0.000620168	Proteasome subunit beta	LOC105046875
A0A6I9RIE1	2	0.000913581	Ribokinase	LOC105048953
A0A6I9QQS2	2	0.000459028	Isocitrate dehydrogenase [NAD] subunit, mitochondrial	LOC105038431
A0A6J0PRP9	2	0.000121549	alpha-glucan water dikinase, chloroplastic isoform X2	LOC105058794
A0A6J0PRQ9	2	0.000115361	alpha-glucan water dikinase, chloroplastic isoform X1	LOC105058794
A0A6I9QME7	2	0.000526087	Peroxidase	LOC105036889
A0A6I9S844	2	0.000975071	omega-hydroxypalmitate O-feruloyl transferase	LOC105058127
A0A6J0PS13	2	0.000583423	D-glycerate 3-kinase, chloroplastic	LOC105039298
A0A6I9SD54	2	0.000382401	beta-fructofuranosidase 1	LOC105059505
A0A6I9S252	2	0.00106924	psbP domain-containing protein 3, chloroplastic isoform X4	LOC105052847
A0A6I9RTG2	2	0.0010263	psbP domain-containing protein 3, chloroplastic isoform X2	LOC105052847
A0A6I9QEI4	2	0.00057798	Serine/threonine-protein phosphatase	LOC105034019
A0A6I9RQG3	2	0.00062244	Proteasome subunit beta	LOC105051503
A0A6I9QDA2	2	0.00187456	uncharacterized oxidoreductase At1g06690, chloroplastic	LOC105033638
A0A6I9QXX7	2	0.000857544	fruit protein pKIWI502	LOC105041153
A0A6I9S011	2	0.000553505	Chlorophyllase	LOC105054855
A0A6I9R5H1	2	0.000443671	probable inactive shikimate kinase like 2, chloroplastic	LOC105043953
A0A6I9RJL9	2	0.00138168	thioredoxin F, chloroplastic	LOC105049612
A0A6J0PJU3	2	0.000243099	Peroxidase	LOC105052151
A0A6I9RUV7	2	0.000470567	LOW QUALITY PROTEIN: vignain	LOC105052979
A0A6I9RJX1	2	0.00153148	thiol protease SEN102	LOC105049562
A0A6I9QE28	2	0.000647935	Probable bifunctional methylthioribulose-1-phosphate dehydratase/enolase-phosphatase E1	LOC105034201
A0A6J0PRH2	2	0.000350363	aspartic proteinase oryzasin-1 isoform X2	LOC105048551
A0A6I9RG95	2	0.000331887	aspartic proteinase oryzasin-1 isoform X1	LOC105048551
A0A6I9RCG5	2	0.000332536	aspartic proteinase oryzasin-1	LOC105047184
A0A6I9S176	2	0.000404586	protein PLASTID MOVEMENT IMPAIRED 1	LOC105055269
A0A6I9RI09	2	0.00196853	nuclear transport factor 2A isoform X1	LOC105048995
A0A6I9RQE1	2	0.000922034	uncharacterized protein LOC105051514	LOC105051514
A0A6I9RHG7	2	0.00232973	nuclear transport factor 2A isoform X3	LOC105048995
A0A6I9RLK6	2	0.000797095	triphosphate tunnel metalloenzyme 3	LOC105050110
A0A6I9RQU6	2	0.00118358	Thiamine thiazole synthase, chloroplastic	LOC105051965
A0A6I9QNI2	2	0.00121272	uncharacterized protein LOC105038596	LOC105038596
A0A6I9RLP5	2	0.000848516	probable plastid-lipid-associated protein 13, chloroplastic	LOC105050475
A0A6I9Q9H3	2	0.000643333	Cytochrome b561 and DOMON domain-containing protein	LOC105032415
A0A6I9SB58	2	0.0020125	4-hydroxy-4-methyl-2-oxoglutarate aldolase	LOC105058913
A0A6J0PLM1	2	0.00036047	chaperonin 60 subunit alpha 2, chloroplastic isoform X3	LOC105049206
A0A6I9R7R4	2	0.000866231	Uroporphyrinogen decarboxylase	LOC105044798
A0A6I9QDK6	2	0.0018256	monothiol glutaredoxin-S7, chloroplastic	LOC105033751
A0A6I9SG91	2	0.000688185	geranylgeranyl pyrophosphate synthase, chloroplastic/chromoplastic	LOC105057980
A0A6I9S169	2	0.0020125	4-hydroxy-4-methyl-2-oxoglutarate aldolase	LOC105055369
A0A6I9RIT8	2	0.000227227	Lactase	LOC105049109
A0A6I9RJ03	2	0.000290721	ruBisCO large subunit-binding protein subunit alpha isoform X1	LOC105049206
A0A6I9QSB9	2	0.00159711	uncharacterized protein LOC105039873	LOC105039873
A0A6I9RVC5	2	0.000538988	putative D-cysteine desulfhydrase 1, mitochondrial	LOC105053135
A0A6I9RSQ5	2	0.00206456	nuclear transport factor 2B isoform X1	LOC105049723
A0A6I9RQP6	2	0.00206456	nuclear transport factor 2B isoform X2	LOC105048995
