# Supplementary material for: Insights from a Multi-Omics Integration (MOI) Study in Oil Palm (Elaeis guineensis Jacq.) Response to Abiotic Stresses: Part Two—Drought
Source: Plants (Basel). 2022 Oct 20;11(20):2786. doi: 10.3390/plants11202786 (PMC9611107; doi:10.3390/plants11202786)
Supplement: Supplementary file 1 [file plants-11-02786-s001.zip › Leão et al_Supplementary Table S6.xlsx]

## Sheet: Table S6
Supplemental Table S6: List of the proteins detected only in stressed biological condition.
Entry	Replicate Count	Total Signal (NSAF)	Description	Gene Name
A0A6I9QEA6	3	0.00377989	glucan endo-1,3-beta-glucosidase	LOC105033962
A0A6I9R7N0	3	0.00365096	glucan endo-1,3-beta-glucosidase-like	LOC105045343
A0A1D5AIU6	3	0.00279391	Non-specific lipid-transfer protein	LOC105045973
A0A6I9RE01	3	0.00132203	BURP domain-containing protein 3	LOC105047509
A0A6I9QGW0	3	0.00160658	Ferredoxin	LOC105035238
A0A6I9QGJ0	3	0.00337975	40S ribosomal protein S5	LOC105034713
A0A6I9QJ63	3	0.00337975	40S ribosomal protein S5	LOC105036340
A0A6I9RVW9	3	0.00418766	Peptidyl-prolyl cis-trans isomerase	LOC105053702
A0A6I9R4N0	3	0.00134191	Aspartate aminotransferase	LOC105044252
A0A6I9SAN5	3	0.000857732	Ornithine carbamoyltransferase	LOC105058763
A0A6I9QFE2	3	0.00179871	Serine hydroxymethyltransferase	LOC105034921
A0A6I9RZZ1	3	0.00263167	oxalate--CoA ligase isoform X2	LOC105054837
A0A6I9RKI1	3	0.00146118	chaperone protein ClpB1	LOC105047431
B3TLX6	3	0.00288616	Translationally controlled tumor protein	LOC105039847
A0A6I9QRS1	3	0.00165279	Serine hydroxymethyltransferase	LOC105038874
A0A6I9R929	3	0.000713815	Oxoglutarate dehydrogenase (succinyl-transferring)	LOC105045720
A0A6I9QMI9	3	0.00108591	Pyruvate kinase	LOC105038179
B3TM36	3	0.00185779	40S ribosomal protein S8	LOC105038886
A0A6I9Q9M6	3	0.00242489	dehydrin DHN1	LOC105032477
A0A6I9R7V0	3	0.00567076	glucan endo-1,3-beta-glucosidase	LOC105045344
A0A6I9QD17	3	0.00358773	glucan endo-1,3-beta-glucosidase	LOC105033964
A0A6I9R784	3	0.00238781	glucan endo-1,3-beta-glucosidase	LOC105045348
A0A6I9Q8K7	3	0.00332179	Chlorophyll a-b binding protein, chloroplastic	LOC105032174
A0A6J0PDU0	3	0.00296497	actin-66-like	LOC105036664
A0A6I9QSX0	3	0.00222704	60S ribosomal protein L18-3	LOC105039870
A0A6I9RSK9	3	0.00269276	60S ribosomal protein L18-2	LOC105052541
A0A6I9QGD9	3	0.00108385	Pyruvate kinase	LOC105035292
A0A6I9RVH4	3	0.00410975	Peptidyl-prolyl cis-trans isomerase	LOC105053702
A0A6I9RY54	3	0.00282085	Peptidyl-prolyl cis-trans isomerase	LOC105054398
A0A6I9SJ31	3	0.00316174	ADP-ribosylation factor 2	LOC105061344
A0A6I9Q8G7	3	0.00316174	ADP-ribosylation factor 2	LOC105032268
A0A6I9SE52	3	0.00316174	ADP-ribosylation factor	LOC105059772
A0A6I9R2A1	3	0.00229829	GEM-like protein 1	LOC105041418
A0A6I9S0S4	3	0.00124138	3-ketoacyl-CoA thiolase 2, peroxisomal isoform X2	LOC105055550
A0A6I9RAU4	3	0.000750982	LOW QUALITY PROTEIN: proline-rich protein 2-like	LOC105044236
A0A6I9SDU9	3	0.00126182	probable gamma-aminobutyrate transaminase 3, mitochondrial	LOC105059874
A0A6I9RNC6	3	0.00208509	GEM-like protein 5	LOC105051058
B3TLN7	3	0.00337975	40S ribosomal protein S5	LOC105048878
B3TLZ8	3	0.00316174	ADP-ribosylation factor	LOC105046115
G8FGM3	3	0.00316174	ADP-ribosylation factor	ADPRF
B3TLM7	3	0.00316174	ADP ribosylation factor 002	LOC105040006
A0A6I9RTH5	3	0.00236963	translationally-controlled tumor protein homolog	LOC105052517
A0A6I9SAH5	3	0.000781197	Pyruvate kinase	LOC105058982
Q9M595	3	0.00251665	Dehydrin-like protein	LOC105046082
A0A6I9RCC8	2	0.00203099	Chlorophyll a-b binding protein, chloroplastic	LOC105047188
A0A6I9RH44	2	0.00167521	HMG-Y-related protein A	LOC105048882
B3TLR1	2	0.00082443	60S ribosomal protein L9	LOC105043279
A0A6I9QTT7	2	0.00118706	Profilin	LOC105040221
A0A6I9QR41	2	0.00154644	3-deoxy-8-phosphooctulonate synthase	LOC105038588
A0A6I9SFQ2	2	0.000604192	acetyl-CoA acetyltransferase, cytosolic 1	LOC105060540
A0A6I9SCH6	2	0.000952614	Beta-galactosidase	LOC105056588
A0A6I9QRJ0	2	0.000970711	60S ribosomal protein L6	LOC105039467
A0A6J0PKM9	2	0.000972797	ADP/ATP translocase	LOC105050250
A0A6I9QUV8	2	0.000685044	Peroxidase	LOC105040597
A0A6I9S4E2	2	0.000941494	Purple acid phosphatase	LOC105056384
A0A6J0PKN5	2	0.000475994	Mg-protoporphyrin IX chelatase	LOC105048171
A0A6I9QZG1	2	0.00181273	Histone H2A	LOC105042211
A0A6I9RXY5	2	0.000247226	Phosphoglucomutase (alpha-D-glucose-1,6-bisphosphate-dependent)	LOC105054280
A0A6I9RBL1	2	0.000859144	UDP-arabinopyranose mutase	LOC105046676
M1H922	2	0.00105191	UDP-arabinopyranose mutase	LOC105057156
A0A6I9R943	2	0.000380567	E1 ubiquitin-activating enzyme	LOC105045873
A0A6I9QTQ1	2	0.000577101	tetraspanin-8	LOC105039566
A0A6I9RWZ2	2	0.000306727	Dihydrolipoyllysine-residue succinyltransferase	LOC105051043
A0A6I9RCZ0	2	0.000398731	probable nucleoredoxin 2	LOC105046862
A0A6I9RC65	2	0.000558366	T-complex protein 1 subunit gamma	LOC105047114
A0A6I9QKK7	2	0.000539024	acyl transferase 5	LOC105037013
A0A6I9S6A2	2	0.000610279	ERBB-3 BINDING PROTEIN 1	LOC105057115
A0A6I9QST6	2	0.00033514	Protein-synthesizing GTPase	LOC105038605
A0A6I9RPJ6	2	0.00033514	Protein-synthesizing GTPase	LOC105051498
A0A6I9R9K8	2	0.000401138	E1 ubiquitin-activating enzyme	LOC105045873
A0A6I9QDB7	2	0.000557723	Asparagine synthetase [glutamine-hydrolyzing]	LOC105034084
A0A6I9S9Z5	2	0.000271862	Pyruvate kinase	LOC105055684
A0A6I9QVP3	2	0.00168832	Chlorophyll a-b binding protein, chloroplastic	LOC105041013
A0A6I9QI39	2	0.00228268	Chlorophyll a-b binding protein, chloroplastic	LOC105035084
A0A6I9RHL5	2	0.00196145	Chlorophyll a-b binding protein, chloroplastic	LOC105048687
A0A6I9QPG3	2	0.00160223	ADP/ATP translocase	LOC105038936
A0A6I9RK36	2	0.000497819	uncharacterized protein LOC105049817	LOC105049817
A0A6I9QB92	2	0.000643873	Chlorophyll a-b binding protein, chloroplastic	LOC105033408
A0A6I9RDE8	2	0.00118706	Profilin	LOC105047286
A0A6I9RQI5	2	0.00178344	3-deoxy-8-phosphooctulonate synthase	LOC105051528
A0A6I9QCM3	2	0.000298474	Glycerol kinase	LOC105033796
A0A6I9QBK6	2	0.00160451	40S ribosomal protein S15	LOC105033079
B3TLS1	2	0.00158354	40S ribosomal protein S15	LOC105052896
A0A6I9R6I2	2	0.000628295	Reticulon-like protein	LOC105044874
A0A6J0PNF1	2	0.000594722	Reticulon-like protein	LOC105052335
A0A6J0PJN3	2	0.00176467	60S ribosomal protein L18-2	LOC109505915
A0A6I9S7B8	2	0.00176467	60S ribosomal protein L18-2	LOC105057458
A0A6J0PFM3	2	0.00175427	40S ribosomal protein S5	LOC109505376
A0A6I9QRK7	2	0.000972797	ADP/ATP translocase	LOC105039485
A0A6I9QUG7	2	0.000709602	Peroxidase	LOC105040594
A0A6I9QWL2	2	0.000567403	Mg-protoporphyrin IX chelatase	LOC105040656
A0A6I9RJ59	2	0.000700486	Aspartate--tRNA ligase	LOC105049264
A0A6I9SLU5	2	0.000882009	Cysteine desulfurase	LOC105060079
A0A6I9RG57	2	0.000558366	T-complex protein 1 subunit gamma	LOC105048001
A0A6I9QNB4	2	0.00140095	alpha carbonic anhydrase 7-like	LOC105037375
A0A6I9QSD1	2	0.000359965	LOW QUALITY PROTEIN: STOREKEEPER protein-like	LOC105039098
A0A6I9QPH0	2	0.00126849	22.7 kDa class IV heat shock protein	LOC105038569
A0A6I9RU96	2	0.000412769	CCT-theta	LOC105053270
A0A6I9RWS6	2	0.000371134	5-methyltetrahydropteroyltriglutamate--homocysteine S-methyltransferase	LOC105054007
A0A6I9SA83	2	0.0038292	Glutathione transferase	LOC105058893
A0A6I9RSK1	2	0.000654694	Reticulon-like protein	LOC105052335
A0A6I9RCQ5	2	0.000711494	Reticulon-like protein	LOC105044874
A0A6I9SBY7	2	0.00082443	60S ribosomal protein L9	LOC105059554
A0A6I9RXE7	2	0.00128521	60S ribosomal protein L9	LOC105054261
A0A6I9SKM1	2	0.000954019	SKP1-like protein	LOC105059646
A0A6J0PP21	2	0.000797986	thylakoid lumenal 29 kDa protein, chloroplastic isoform X3	LOC105053549
A0A6I9S451	2	0.000642505	thylakoid lumenal 29 kDa protein, chloroplastic isoform X1	LOC105053549
A0A6I9QQY0	2	0.000389737	Pyruvate dehydrogenase E1 component subunit alpha	LOC105039117
A0A6I9QTX4	2	0.000546913	acyl transferase 9	LOC105040265
A0A6I9RLJ9	2	0.00137131	ADP/ATP translocase	LOC105050512
A0A6I9SHR5	2	0.00161051	ADP/ATP translocase	LOC105061571
A0A6I9RS35	2	0.00158354	40S ribosomal protein S15	LOC105049514
A0A6I9RW38	2	0.00181273	Histone H2A	LOC105053411
A0A6I9QTL9	2	0.00182636	Histone H2A	LOC105040212
A0A6I9QSF9	2	0.00172273	Histone H2A	LOC105039792
A0A6I9QND7	2	0.00123176	H(+)-transporting two-sector ATPase	LOC105037397
A0A6I9RQZ8	2	0.000905914	abscisic stress-ripening protein 5	LOC105051990
A0A6I9QC60	2	0.000785379	monocopper oxidase-like protein SKU5	LOC105033489
A0A6I9RPY4	2	0.000295668	Glucose-6-phosphate 1-dehydrogenase	LOC105051357
A0A6I9R1C7	2	0.000494658	methyl-CpG-binding domain-containing protein 11	LOC105042436
A0A6I9QXL0	2	0.000634714	Allene-oxide cyclase	LOC105041662
A0A6I9QW44	2	0.000376015	probable inactive receptor kinase At2g26730	LOC105041050
A0A6I9QQU6	2	0.000884937	Phosphopyruvate hydratase	LOC105039219
B3TLT7	2	0.00122439	40S ribosomal protein S23	LOC105047156
B3TLT8	2	0.00122439	40S ribosomal protein S23	LOC105058739
A0A6I9RWM2	2	0.000801969	uncharacterized protein LOC105053973	LOC105053973
A0A6J0PAW9	2	0.00105054	GDP-L-fucose synthase	LOC105031979
A0A6I9QZX8	2	0.00115142	late embryogenesis abundant protein Lea14-A	LOC105040787
A0A6J0PPA1	2	0.00166596	60S ribosomal protein L8	LOC105054409
A0A6I9QEE0	2	0.000577621	26.5 kDa heat shock protein, mitochondrial	LOC105033976
A0A6I9SD15	2	0.00199963	60S ribosomal protein L8	LOC105059409
A0A6I9QLL0	2	0.000801217	uncharacterized protein LOC105036502	LOC105036502
A0A6I9SLC4	2	0.000646749	D-fructose-1,6-bisphosphate 1-phosphohydrolase	LOC105059908
A0A6I9R6R1	2	0.000265037	uncharacterized protein LOC105044938	LOC105044938
A0A6I9RZ97	2	0.000461862	Acetyltransferase component of pyruvate dehydrogenase complex	LOC105054728
A0A6I9R6A9	2	0.000453287	Protein disulfide-isomerase	LOC105044281
A0A6I9QN84	2	0.00127841	40S ribosomal protein S23-like isoform X1	LOC105037333
A0A6I9RB44	2	0.00101736	protein PLASTID TRANSCRIPTIONALLY ACTIVE 16, chloroplastic	LOC105044353
A0A6J0PQ15	2	0.000511671	Pyruvate kinase	LOC105055472
A0A6J0PDI0	2	0.000424439	nucleolin 2	LOC105035987
A0A6I9R5X7	2	0.00199963	60S ribosomal protein L8-1	LOC105044131
A0A6I9RFZ0	2	0.000772035	Peptidylprolyl isomerase	LOC105047935
A0A6I9RM58	2	0.000585708	26S proteasome regulatory subunit 4 homolog A	LOC105050364
A0A6I9QQY5	2	0.000585708	26S proteasome regulatory subunit 4 homolog A isoform X1	LOC105039252
A0A6I9RBJ0	2	0.000339221	Oxoglutarate dehydrogenase (succinyl-transferring)	LOC105044468
A0A6I9RLH5	2	0.000308817	Pyrophosphate--fructose 6-phosphate 1-phosphotransferase subunit beta	LOC105050075
A0A6I9S649	2	0.000797541	uncharacterized protein LOC105054238	LOC105054238
A0A6I9SC58	2	0.00149972	Peptidyl-prolyl cis-trans isomerase	LOC105059095
A0A6I9RET0	2	0.000948917	mitochondrial outer membrane protein porin 1	LOC105047922
A0A6I9R0M9	2	0.000692685	stem-specific protein TSJT1	LOC105042203
A0A6J0PGQ0	2	0.000768619	Peptidylprolyl isomerase	LOC105047935
A0A6I9SLF0	2	0.000820113	Sucrose-phosphatase	LOC105059936
