# Supplementary material for: Insights from a Multi-Omics Integration (MOI) Study in Oil Palm (Elaeis guineensis Jacq.) Response to Abiotic Stresses: Part Two—Drought
Source: Plants (Basel). 2022 Oct 20;11(20):2786. doi: 10.3390/plants11202786 (PMC9611107; doi:10.3390/plants11202786)
Supplement: Supplementary file 1 [file plants-11-02786-s001.zip › Leão et al_Supplementary Table S7.xlsx]

## Sheet: Table S7
Supplemental Table S7: List of all proteins detected in both biological conditions (Stressed and Control) with statistical significance (FDR ≤ 0.05).
Entry	Class	Fold Change	pValue	Signal in CONTROL	Signal in STRESSED	Gene Name	Description
A0A6I9RMM8	Up	3.35483	0.00405381	0.000276301	0.000926945	LOC105050532	glutamate--glyoxylate aminotransferase 2 isoform X2
B3TM49	Up	3.27666	0.0156732	0.000828304	0.00271407	LOC105035746	1,2-dihydroxy-3-keto-5-methylthiopentene dioxygenase
A0A6I9RG27	Up	3.20154	0.0253192	0.000482636	0.00154518	LOC105047976	eukaryotic initiation factor 4A-8
B3TLY5	Up	3.17717	0.00963659	0.000507728	0.00161313	CAT2	Catalase
A0A6I9RK92	Up	2.75797	0.0203815	0.000412659	0.0011381	LOC105049882	glutamate--glyoxylate aminotransferase 2
A0A6I9SJD0	Up	2.75642	0.0433929	0.000507295	0.00139832	LOC105059131	3-ketoacyl-CoA thiolase 2, peroxisomal
A0A6I9SMG2	Up	2.62098	0.0355109	0.000226394	0.000593374	LOC105060308	serine/threonine-protein phosphatase 2A 65 kDa regulatory subunit A beta isoform
A0A6I9RYE4	Up	2.60582	0.0324929	0.000474423	0.00123626	LOC105054469	Succinate--CoA ligase [ADP-forming] subunit beta, mitochondrial
A0A6I9RRI4	Up	2.53223	0.000905663	0.000720886	0.00182545	LOC105049302	eukaryotic initiation factor 4A-15
A0A6I9QUC0	Up	2.47222	0.00468168	0.00080236	0.00198361	LOC105040432	eukaryotic initiation factor 4A-8
A0A6I9RMW2	Up	2.47222	0.00468168	0.00080236	0.00198361	LOC105050872	eukaryotic initiation factor 4A-15
A0A6I9RNP2	Up	2.47222	0.00468168	0.00080236	0.00198361	LOC105050873	eukaryotic initiation factor 4A-2
A0A6I9RI98	Up	2.47222	0.00468168	0.00080236	0.00198361	LOC105049303	eukaryotic initiation factor 4A-2
A0A6I9QHS4	Up	2.46282	0.0371533	0.000729347	0.00179625	LOC105035746	1,2-dihydroxy-3-keto-5-methylthiopentene dioxygenase
A0A6J0PQD9	Up	2.45776	0.0481353	0.000939198	0.00230833	LOC105056781	small heat shock protein, chloroplastic isoform X1
A0A6I9SD06	Up	2.45776	0.0481353	0.000943587	0.00231911	LOC105056781	small heat shock protein, chloroplastic isoform X2
A0A6I9QQ03	Up	2.43514	0.0119727	0.00019559	0.000476291	LOC105039123	betaine aldehyde dehydrogenase 2
A0A6I9REQ3	Up	2.43238	0.0105602	0.000351863	0.000855866	LOC105047899	heat shock 70 kDa protein 14
A0A6I9RG01	Up	2.33522	0.00613286	0.000136607	0.000319008	LOC105048129	Phosphoenolpyruvate carboxylase
A0A6I9SPR5	Up	2.32789	0.0349575	0.000334774	0.000779317	LOC105061192	Aconitate hydratase
A0A6J0PP20	Up	2.27401	0.0388544	0.000344854	0.000784202	LOC105054079	Plasma membrane ATPase
A0A6I9RBU7	Up	2.27401	0.0388544	0.000344854	0.000784202	LOC105046422	Plasma membrane ATPase
A0A1D5AIU8	Up	2.21285	0.038608	0.00256663	0.00567959	LOC105052291	Non-specific lipid-transfer protein
A0A6I9QDJ8	Up	2.17738	0.0189195	0.000968801	0.00210944	LOC105033743	Elongation factor Tu
A0A6I9QJR8	Up	2.15562	0.0178573	0.00160816	0.00346658	LOC105035712	CBS domain-containing protein CBSX3, mitochondrial
A0A6I9QSR3	Up	2.13578	0.00978648	0.000186705	0.00039876	LOC105039996	CCT-beta
A0A6I9Q9K8	Up	2.09939	0.0288201	0.000317333	0.000666205	LOC105032360	elongation factor 2 isoform X2
A0A6I9Q9D9	Up	2.09939	0.0288201	0.000316957	0.000665416	LOC105032360	elongation factor 2 isoform X1
A0A6I9QIU4	Up	2.02864	0.00421501	0.000351159	0.000712374	LOC105036067	heat shock 70 kDa protein 8
A0A6I9R5U1	Up	1.97453	0.0046897	0.000368939	0.000728482	LOC105044681	nitrilase-like protein 2 isoform X2
A0A6I9R7F2	Up	1.97453	0.0046897	0.000318091	0.000628082	LOC105044681	nitrilase-like protein 2 isoform X1
A0A6I9QJ92	Up	1.90381	0.0100621	0.000524893	0.000999294	LOC105035433	Transaldolase
A0A6I9QM50	Up	1.89733	0.0125608	0.000231242	0.000438742	LOC105036469	Beta-galactosidase
A0A6J0PED6	Up	1.76607	0.0124316	0.00139207	0.00245849	LOC105035059	14-3-3-like protein
A0A6I9RZR3	Up	1.52216	0.00340853	0.00122441	0.00186375	LOC105054741	heat shock protein 83
A0A6I9RRL9	Down	-1.62077	0.00854388	0.0071487	0.00441068	LOC105051883	Fructose-bisphosphate aldolase
A0A6I9SD38	Down	-1.63893	0.00472641	0.00408177	0.00249051	LOC105059611	triosephosphate isomerase, chloroplastic
A0A6I9RF47	Down	-1.63898	0.00881028	0.00714664	0.00436041	LOC105045658	triosephosphate isomerase, cytosolic isoform X2
A0A6I9QN09	Down	-1.8691	0.00820184	0.00232832	0.00124569	LOC105038009	D-fructose-1,6-bisphosphate 1-phosphohydrolase
A0A6I9SF97	Down	-1.87167	0.0080022	0.00203241	0.00108589	LOC105060641	Glycine cleavage system P protein
A0A6I9S957	Down	-1.98511	0.00696462	0.000913944	0.000460399	LOC105058113	Alpha-1,4 glucan phosphorylase
A0A6J0PHW6	Down	-2.00651	0.0160068	0.000363321	0.000181071	LOC105044052	Alpha-mannosidase
A0A6I9R420	Down	-2.00651	0.0160068	0.000363685	0.000181252	LOC105044052	Alpha-mannosidase
A0A6I9R4J1	Down	-2.03994	0.00915079	0.00256419	0.00125699	LOC105042244	Lactoylglutathione lyase
A0A6I9R4N4	Down	-2.04616	0.00810733	0.00334205	0.00163333	LOC105044383	uncharacterized protein At5g02240
A0A6I9RQ80	Down	-2.07036	0.0269699	0.00310972	0.00150201	LOC105051428	LOW QUALITY PROTEIN: phosphoglycolate phosphatase 1B, chloroplastic
A0A6I9RFT6	Down	-2.0815	0.00844721	0.00199976	0.000960729	LOC105047884	extracellular ribonuclease LE
A0A6I9QEF4	Down	-2.20183	0.02521	0.00171111	0.000777129	LOC105034341	Nucleoside diphosphate kinase
A0A6I9SAI8	Down	-2.28644	0.0444762	0.00185507	0.000811336	LOC105058599	Thioredoxin-dependent peroxiredoxin
A0A6I9S730	Down	-2.38485	0.0218453	0.0003306	0.000138625	LOC105057332	LOW QUALITY PROTEIN: protein SUPPRESSOR OF QUENCHING 1, chloroplastic
A0A6I9QLB0	Down	-2.50873	0.00897497	0.0027735	0.00110554	LOC105037621	28 kDa ribonucleoprotein, chloroplastic
A0A6I9RF73	Down	-2.65122	0.000124445	0.00251346	0.000948039	LOC105047677	Glycine cleavage system P protein
A0A6I9R9T9	Down	-2.66391	0.0191336	0.00240923	0.000904398	LOC105045962	DNA damage-repair/toleration protein DRT102
A0A6J0PH47	Down	-3.73015	0.00282464	0.00288615	0.000773735	LOC105044080	Ferredoxin--NADP reductase, chloroplastic
A0A6I9R5X3	Down	-5.21684	0.00194934	0.00246698	0.000472888	LOC105044125	Amine oxidase
A0A6I9QLE8	Down	-6.07622	0.00301574	0.00161225	0.000265338	LOC105037336	uncharacterized protein LOC105037336
A0A6I9R9I4	non-DE	2.4263	0.0504452	0.000150672	0.000365574	LOC105043730	Plasma membrane ATPase
A0A6I9R4Z1	non-DE	2.4263	0.0504452	0.000164384	0.000398845	LOC105043730	Plasma membrane ATPase
A0A6J0PHM3	non-DE	2.41028	0.0514782	0.000400467	0.000965239	LOC105042857	luminal-binding protein isoform X1
A0A6I9R0Q2	non-DE	2.41028	0.0514782	0.000402879	0.000971053	LOC105042857	luminal-binding protein 4 isoform X2
A0A6I9QZR5	non-DE	-2.52332	0.0594234	0.000690607	0.000273689	LOC105041860	oryzain gamma chain
A0A6I9QYA7	non-DE	2.76042	0.0775724	0.00132072	0.00364573	LOC105041257	16.9 kDa class I heat shock protein 2
A0A6I9SA19	non-DE	2.69144	0.0879698	0.000158681	0.00042708	LOC105058489	Glucose-6-phosphate isomerase
A0A6I9R1V8	non-DE	5.77279	0.112766	0.000424194	0.00244878	LOC105042628	dehydrin DHN1
A0A6I9QAV5	non-DE	-3.40729	0.139558	0.000531356	0.000155947	LOC105033248	subtilisin-like protease SBT1.7
A0A6I9R9I7	non-DE	3.16246	0.171335	5.91436e-05	0.00018704	LOC105045851	Clathrin heavy chain
A0A6I9S4W3	non-DE	-3.57765	0.180118	0.000523784	0.000146404	LOC105056625	Elongation factor Ts, mitochondrial
A0A6I9S0M9	non-DE	-1.24459	0.00656944	0.00157531	0.00126572	LOC105055149	mavicyanin
A0A6I9QQI7	non-DE	-1.42033	0.0100253	0.0011735	0.000826217	LOC105038981	Ketol-acid reductoisomerase
Q5J1K2	non-DE	1.45384	0.0125696	0.00201675	0.00293203	ACT1	Actin
A0A6I9RRW8	non-DE	1.45384	0.0125696	0.00201675	0.00293203	LOC105049442	actin-2
A0A6I9RBQ0	non-DE	-1.58093	0.0128693	0.00339955	0.00215034	LOC105046370	ribulose bisphosphate carboxylase/oxygenase activase 2, chloroplastic isoform X1
A0A6I9R4Y7	non-DE	1.35855	0.0129192	0.000986598	0.00134035	LOC105042372	5-methyltetrahydropteroyltriglutamate--homocysteine S-methyltransferase
A0A6I9QHH2	non-DE	1.59269	0.0133451	0.000564418	0.000898941	LOC105035031	5-methyltetrahydropteroyltriglutamate--homocysteine S-methyltransferase
A0A6I9RAC4	non-DE	-1.5675	0.0142628	0.00339882	0.0021683	LOC105046370	ribulose bisphosphate carboxylase/oxygenase activase 2, chloroplastic isoform X2
A0A6I9RW65	non-DE	-1.53566	0.0149529	0.00356586	0.00232204	LOC105053805	Phosphoribulokinase
A0A6I9R0D2	non-DE	-1.25753	0.0162048	0.00367008	0.0029185	LOC105042733	Serine hydroxymethyltransferase
A0A6I9S7G2	non-DE	-1.52595	0.0184522	0.00209792	0.00137484	LOC105057462	uncharacterized protein LOC105057462
A0A6I9S699	non-DE	1.53069	0.0209391	0.0014827	0.00226954	LOC105057063	Elongation factor 1-alpha
A0A6I9QPU0	non-DE	-1.69901	0.0211149	0.00422586	0.00248725	LOC105037578	protein IN2-1 homolog B isoform X1
A0A6I9R7A7	non-DE	1.68837	0.0217293	0.00173735	0.00293329	LOC105045220	Superoxide dismutase [Cu-Zn]
A0A6I9R2K3	non-DE	-1.34076	0.0220081	0.0067493	0.00503392	LOC105043516	Fructose-bisphosphate aldolase
A0A6I9RYK4	non-DE	-1.68144	0.0235151	0.00287709	0.00171109	LOC105054770	Transketolase
A0A6I9SHI7	non-DE	-1.69411	0.0253687	0.00130209	0.0007686	LOC105061159	lysosomal Pro-X carboxypeptidase
A0A6I9QIM7	non-DE	1.53148	0.0259912	0.000824353	0.00126248	LOC105035354	Alanine--glyoxylate transaminase
A0A6I9R5J1	non-DE	-1.53066	0.0260548	0.00340548	0.00222485	LOC105043976	Phosphoribulokinase
A0A6I9REP9	non-DE	1.2709	0.0260734	0.000688066	0.000874461	LOC105047712	hypersensitive-induced response protein 1
A0A6I9RVF5	non-DE	1.28862	0.0262773	0.00184276	0.00237461	LOC105053160	actin
A0A6I9QY52	non-DE	1.59777	0.0271363	0.000702094	0.00112179	LOC105040287	heat shock 70 kDa protein 14
B3TM42	non-DE	-1.30352	0.0272955	0.000954274	0.000732072	LOC105040690	Isocitrate dehydrogenase [NADP]
A0A6I9SF98	non-DE	-1.56536	0.027689	0.00205655	0.00131379	LOC105060178	leucine aminopeptidase 2, chloroplastic
A0A6I9RBM3	non-DE	1.37333	0.0279369	0.00193203	0.00265332	LOC105044497	actin-101
A0A6I9S645	non-DE	1.37333	0.0279369	0.00193203	0.00265332	LOC105057000	actin-3
A0A6I9S387	non-DE	1.37333	0.0279369	0.00193203	0.00265332	LOC105056387	actin
A0A6I9QGJ8	non-DE	1.37333	0.0279369	0.00193203	0.00265332	LOC105035347	actin
A0A6I9SED4	non-DE	-1.52067	0.0289214	0.00615403	0.00404691	LOC105060347	Glyceraldehyde-3-phosphate dehydrogenase
A0A6I9RMV8	non-DE	-1.34703	0.0296012	0.00222878	0.00165458	LOC105050625	Fructose-bisphosphate aldolase
A0A6I9RAH8	non-DE	-1.469	0.030026	0.00376424	0.00256244	LOC105046543	Phosphoglycerate kinase
A0A6I9S646	non-DE	1.59067	0.0303569	0.0014827	0.00235848	LOC105057062	Elongation factor 1-alpha
A0A6I9QJJ5	non-DE	1.59067	0.0303569	0.0014827	0.00235848	LOC105036434	Elongation factor 1-alpha
A0A6I9SDA1	non-DE	1.59067	0.0303569	0.0014827	0.00235848	LOC105056868	Elongation factor 1-alpha
A0A6I9REG8	non-DE	1.52673	0.0304545	0.000788235	0.00120342	LOC105047447	elongation factor 2
A0A6I9SDS2	non-DE	-1.68235	0.0305293	0.00136229	0.000809759	LOC105059855	Hydroxymethylbilane synthase
Q5J1K3	non-DE	1.61813	0.0314897	0.00140742	0.00227739	EF1-a1	Elongation factor 1-alpha
A0A6I9R7B3	non-DE	1.61813	0.0314897	0.00140742	0.00227739	LOC105044645	Elongation factor 1-alpha
A0A6J0PHI4	non-DE	1.61813	0.0314897	0.00139185	0.0022522	LOC105045817	Elongation factor 1-alpha
A0A6I9QZY0	non-DE	2.03766	0.0316469	0.000500224	0.00101929	LOC105042560	Aconitate hydratase
A0A6I9QNX4	non-DE	2.0816	0.0318977	0.000717167	0.00149285	LOC105037637	Transaldolase
A0A6J0PMX1	non-DE	1.6474	0.0320213	0.000905804	0.00149222	LOC105051809	probable L-ascorbate peroxidase 6, chloroplastic/mitochondrial isoform X2
A0A6I9RR81	non-DE	1.41914	0.0326603	0.00115114	0.00163363	LOC105051770	Protein disulfide-isomerase
A0A6I9RPV6	non-DE	-1.72722	0.0336121	0.00246309	0.00142604	LOC105051320	CBBY-like protein
A0A6I9QJN4	non-DE	-1.72722	0.0336121	0.00246309	0.00142604	LOC105036569	CBBY-like protein
A0A6I9SMM5	non-DE	-1.81008	0.033997	0.000943183	0.000521072	LOC105060392	Alpha-mannosidase
A0A6J0PIS2	non-DE	1.3297	0.0344468	0.0034187	0.00454585	LOC105045696	probable mediator of RNA polymerase II transcription subunit 37c
A0A6I9S0B7	non-DE	-1.46335	0.0345767	0.00506267	0.00345966	LOC105055051	triosephosphate isomerase, chloroplastic
A0A6I9QVW6	non-DE	1.71308	0.0345783	0.000672536	0.00115211	LOC105040392	elongation factor 2
A0A6I9R5S2	non-DE	-1.22607	0.0346067	0.00612065	0.00499209	LOC105044666	L-ascorbate peroxidase
A0A6I9QZK3	non-DE	-1.42151	0.0348308	0.00208808	0.00146891	LOC105040661	Malate dehydrogenase
A0A6I9RWL2	non-DE	1.84959	0.0348431	0.000304479	0.000563161	LOC105050898	Aspartate--tRNA ligase
A0A6I9R8V5	non-DE	-1.49947	0.0360891	0.00635708	0.00423956	LOC105045658	triosephosphate isomerase, cytosolic isoform X1
A0A6I9RKM1	non-DE	1.56931	0.0373553	0.00127967	0.00200821	LOC105050014	heat shock protein 81-1
A0A6I9R927	non-DE	1.73083	0.0377804	0.000290804	0.000503332	LOC105045308	ATP-dependent Clp protease ATP-binding subunit ClpA homolog CD4A, chloroplastic isoform X2
A0A6I9RNZ8	non-DE	1.83896	0.0385376	0.000677101	0.00124516	LOC105048474	Fructose-bisphosphate aldolase
A0A6I9QFU1	non-DE	1.5221	0.0388464	0.000320632	0.000488035	LOC105034485	LOW QUALITY PROTEIN: CSC1-like protein ERD4
A0A6I9QRI4	non-DE	1.82819	0.0393806	0.000817138	0.00149389	LOC105038767	Elongation factor Tu
A0A6I9QQN9	non-DE	-1.4454	0.0393807	0.00722659	0.00499971	LOC105038393	Fructose-bisphosphate aldolase
A0A6I9S354	non-DE	-1.66583	0.0395008	0.00197532	0.00118578	LOC105056460	omega-amidase, chloroplastic
A0A6I9SGZ7	non-DE	-1.77127	0.0399268	0.00200055	0.00112944	LOC105058265	presequence protease 1, chloroplastic/mitochondrial isoform X1
A0A6I9R685	non-DE	1.4044	0.0404702	0.00300918	0.00422609	LOC105042770	heat shock cognate 70 kDa protein 2
A0A6J0PJK8	non-DE	-2.12854	0.0405381	0.000963557	0.000452684	LOC105045517	Non-reducing end alpha-L-arabinofuranosidase
A0A6I9QP88	non-DE	-1.79822	0.0408994	0.00102754	0.000571417	LOC105038640	extracellular ribonuclease LE
A0A6I9SDN9	non-DE	2.15319	0.0409338	0.000158584	0.000341461	LOC105059624	endoplasmin homolog
A0A6I9S0L6	non-DE	2.15319	0.0409338	0.000161671	0.000348107	LOC105055072	endoplasmin homolog
A0A6I9S8J5	non-DE	-1.74489	0.0412133	0.00197259	0.00113049	LOC105058265	presequence protease 1, chloroplastic/mitochondrial isoform X2
A0A6I9SAW3	non-DE	-1.77414	0.0414335	0.00165629	0.000933571	LOC105058779	NADPH-dependent aldehyde reductase-like protein, chloroplastic
A0A6I9RWU5	non-DE	1.45844	0.0418826	0.00201677	0.00294133	LOC105054048	actin-101
A0A6I9R652	non-DE	-1.43882	0.0420385	0.00461463	0.00320723	LOC105042746	Glyceraldehyde-3-phosphate dehydrogenase
A0A6I9QR02	non-DE	-1.74227	0.0425775	0.00145169	0.000833221	LOC105039135	Isocitrate dehydrogenase [NADP]
A0A6J0PRE0	non-DE	-1.31299	0.0455027	0.00179747	0.001369	LOC105057194	Alpha-galactosidase
A0A6I9S5Q7	non-DE	-1.31299	0.0455027	0.00145967	0.00111171	LOC105057194	Alpha-galactosidase
A0A6I9QB11	non-DE	1.90313	0.045796	0.00115662	0.0022012	LOC105033080	histone H1
A0A6I9QWX2	non-DE	-1.81962	0.0466929	0.000465195	0.000255655	LOC105041200	alpha-xylosidase 1
A0A6J0PIT6	non-DE	-1.8183	0.0494357	0.00113941	0.000626635	LOC105047741	3-hydroxyisobutyryl-CoA hydrolase-like protein 3, mitochondrial isoform X2
A0A6J0PJ10	non-DE	1.36604	0.0496614	0.00197148	0.00269312	LOC105045739	actin-101 isoform X1
A0A6I9QQI9	non-DE	1.36604	0.0496614	0.00228002	0.00311459	LOC105038335	actin-101
A0A6I9R951	non-DE	1.36604	0.0496614	0.00228002	0.00311459	LOC105045739	actin-101 isoform X2
A0A6I9RR22	non-DE	1.36604	0.0496614	0.00228002	0.00311459	LOC105052013	actin-101
A0A6I9Q9C0	non-DE	1.36604	0.0496614	0.00228002	0.00311459	LOC105032827	actin-101
A0A6I9S8U8	non-DE	1.5468	0.050193	0.0014827	0.00229343	LOC105058399	Elongation factor 1-alpha
A0A6I9RJT9	non-DE	-2.08702	0.0503601	0.00137162	0.000657214	LOC105049560	28 kDa ribonucleoprotein, chloroplastic
A0A6I9SAT9	non-DE	-1.52287	0.0508644	0.00203602	0.00133697	LOC105058757	isoflavone reductase-like protein
A0A6I9RUY4	non-DE	-2.23018	0.0525473	0.00173314	0.000777129	LOC105053002	Nucleoside diphosphate kinase
A0A6I9R1G8	non-DE	1.58008	0.0557531	0.00148396	0.00234478	LOC105043032	GTP-binding nuclear protein
A0A6I9RFH3	non-DE	1.58008	0.0557531	0.00148396	0.00234478	LOC105047773	GTP-binding nuclear protein
A0A6I9QVF6	non-DE	1.58008	0.0557531	0.00148396	0.00234478	LOC105040203	GTP-binding nuclear protein
A0A6I9R375	non-DE	1.58008	0.0557531	0.0012013	0.00189815	LOC105043116	GTP-binding nuclear protein
A0A6I9SKA3	non-DE	2.09922	0.0563287	0.000545542	0.00114521	LOC105059510	(S)-2-hydroxy-acid oxidase
A0A6J0PIN1	non-DE	-2.21743	0.0564273	0.00187897	0.000847364	LOC105042875	(-)-isopiperitenone reductase isoform X2
A0A6I9SBM5	non-DE	2.15673	0.0575654	0.000606104	0.0013072	LOC105056297	Formate dehydrogenase, mitochondrial
A0A6I9SHH4	non-DE	1.15872	0.0582241	0.00119492	0.00138458	LOC105061135	Lactoylglutathione lyase
A0A6I9RH57	non-DE	1.15872	0.0582241	0.000359058	0.000416048	LOC105048900	Peptidylprolyl isomerase
A0A6I9R7S4	non-DE	1.15858	0.0583782	0.00070281	0.000814265	LOC105045554	zerumbone synthase
A0A6I9QJV3	non-DE	1.51708	0.0585768	0.00158996	0.0024121	LOC105036582	heat shock protein 81-1
A0A6I9RJV3	non-DE	1.36433	0.0588541	0.00258899	0.00353224	LOC105049575	Fructose-bisphosphate aldolase
A0A6I9QR90	non-DE	1.36426	0.0591486	0.000761948	0.0010395	LOC105038639	ribonuclease 1
A0A6I9SD99	non-DE	1.30994	0.0593287	0.00210602	0.00275876	LOC105059495	actin-2
A0A6I9R8F8	non-DE	-1.79137	0.0594106	0.00218977	0.0012224	LOC105045643	uncharacterized protein At2g37660, chloroplastic
A0A6I9QHH7	non-DE	1.9318	0.0609157	0.00123971	0.00239486	LOC105034922	Adenosylhomocysteinase
A0A6I9QMJ1	non-DE	-1.26694	0.0609235	0.00332592	0.00262517	LOC105037855	glutathione S-transferase U17
A0A6I9RSS0	non-DE	1.57973	0.0610489	0.000352166	0.000556329	LOC105052598	Calreticulin
A0A6I9SMY4	non-DE	-1.30633	0.0624147	0.00222876	0.00170612	LOC105060505	Fructose-bisphosphate aldolase
A0A6I9S994	non-DE	-2.109	0.0624641	0.00080429	0.000381362	LOC105058145	glucan endo-1,3-beta-glucosidase 7
A0A6I9S0Z5	non-DE	1.84741	0.0643534	0.000575306	0.00106282	LOC105055254	11S globulin seed storage protein 2
A0A6I9QNA8	non-DE	1.76349	0.0651798	0.00064305	0.00113401	LOC105037371	hydroxyacylglutathione hydrolase cytoplasmic
A0A6I9RMC2	non-DE	-1.28572	0.0653271	0.00246184	0.00191475	LOC105050732	leucine aminopeptidase 1
A0A6I9RMS4	non-DE	-1.40173	0.0672296	0.00420935	0.00300296	LOC105048022	2-methylene-furan-3-one reductase
A0A6I9S4Y0	non-DE	1.31301	0.067438	0.00307049	0.00403158	LOC105056959	probable mediator of RNA polymerase II transcription subunit 37c
A0A6I9RTE3	non-DE	-1.78997	0.0674772	0.00118699	0.000663134	LOC105052972	28 kDa ribonucleoprotein, chloroplastic
A0A6I9QZ03	non-DE	-1.35421	0.0682239	0.00310538	0.00229313	LOC105042254	glutathione S-transferase U17
A0A6I9RU77	non-DE	1.31186	0.0688872	0.0019433	0.00254934	LOC105052993	Fructose-bisphosphate aldolase
A0A6I9RX00	non-DE	-2.01407	0.0689062	0.000668675	0.000332002	LOC105054034	beta-fructofuranosidase 1
A0A6I9S4X6	non-DE	1.30567	0.0698106	0.00224803	0.00293518	LOC105056954	heat shock cognate 70 kDa protein 2
A0A6I9QTT4	non-DE	1.50589	0.0701984	0.0012377	0.00186384	LOC105038974	heat shock protein 81-1
A0A6I9QV05	non-DE	-1.37378	0.0704148	0.00316558	0.00230428	LOC105040020	Dihydrolipoyl dehydrogenase
A0A6I9QNS9	non-DE	-1.1999	0.0707617	0.00186741	0.00155631	LOC105038457	Malate dehydrogenase
A0A6I9QPS1	non-DE	1.84428	0.0729023	0.00137007	0.00252679	LOC105038875	Adenosylhomocysteinase
A0A6I9SD80	non-DE	-1.46799	0.0735139	0.00317391	0.00216208	LOC105059480	monodehydroascorbate reductase 5, chlorplastic isoform X1
A0A6I9SK64	non-DE	-1.46799	0.0735139	0.00318658	0.00217071	LOC105059480	monodehydroascorbate reductase 5, chlorplastic isoform X2
A0A6I9QGX7	non-DE	-1.18624	0.0755028	0.00348982	0.00294192	LOC105035496	protein DJ-1 homolog D
A0A6I9S115	non-DE	-1.41684	0.0757847	0.00089832	0.000634032	LOC105055621	Malate dehydrogenase (NADP(+))
A0A6I9QWH4	non-DE	1.65591	0.0758063	0.00041492	0.000687069	LOC105040616	Phosphoenolpyruvate carboxylase
A0A6I9QBW0	non-DE	1.52889	0.0760745	0.000491304	0.000751149	LOC105033410	4-hydroxy-3-methylbut-2-en-1-yl diphosphate synthase (Ferredoxin), chloroplastic
A0A6I9QLX1	non-DE	-1.35049	0.0778836	0.00193264	0.00143106	LOC105037680	isoflavone reductase-like protein
A0A6I9RUT6	non-DE	1.60825	0.0782676	0.00034699	0.000558046	LOC105053250	5-methyltetrahydropteroyltriglutamate--homocysteine S-methyltransferase
H6TNP2	non-DE	1.76716	0.0793859	0.00164336	0.00290409	LOC105048516	14-3-3-like protein
A0A6I9QYI5	non-DE	-1.38321	0.0814983	0.000968954	0.00070051	LOC105040401	probable 3-hydroxyisobutyrate dehydrogenase-like 1, mitochondrial
A0A6J0PIQ2	non-DE	1.35169	0.0815328	0.000216691	0.0002929	LOC105046067	probable apyrase 2 isoform X1
A0A6J0PKQ9	non-DE	1.35169	0.0815328	0.000255785	0.000345743	LOC105046067	probable apyrase 2 isoform X3
A0A6I9RMH4	non-DE	1.35169	0.0815328	0.00030631	0.000414038	LOC105050461	cinnamoyl-CoA reductase 1
A0A6I9RBH5	non-DE	1.41151	0.0828104	0.0019408	0.00273946	LOC105046782	probable glutathione S-transferase
A0A6I9QH48	non-DE	-1.28494	0.0847039	0.00224422	0.00174656	LOC105035321	D-fructose-1,6-bisphosphate 1-phosphohydrolase
A0A6I9QGG8	non-DE	-1.28494	0.0847039	0.00219636	0.00170931	LOC105035321	D-fructose-1,6-bisphosphate 1-phosphohydrolase
A0A6I9QIY7	non-DE	-1.28494	0.0847039	0.00220158	0.00171337	LOC105035321	D-fructose-1,6-bisphosphate 1-phosphohydrolase
A0A6I9S799	non-DE	-1.47495	0.0875663	0.000814191	0.000552015	LOC105057795	Glutamine synthetase
A0A6I9SCN7	non-DE	1.2828	0.0880431	0.00169402	0.00217309	LOC105059479	heat shock protein 83
A0A6I9RLW5	non-DE	-1.51361	0.0883986	0.00225986	0.00149302	LOC105050547	sedoheptulose-1,7-bisphosphatase, chloroplastic isoform X1
A0A6I9RVI7	non-DE	-1.51361	0.0883986	0.00227133	0.0015006	LOC105050547	sedoheptulose-1,7-bisphosphatase, chloroplastic isoform X2
A0A6I9RPM6	non-DE	1.27292	0.0895814	0.000623519	0.000793689	LOC105051238	putative aconitate hydratase, cytoplasmic
A0A6I9R7F7	non-DE	-1.48944	0.0903369	0.00195897	0.00131524	LOC105044685	protein IN2-1 homolog B
A0A6I9QGV3	non-DE	1.25683	0.0907525	0.000606104	0.00076177	LOC105035375	5-methyltetrahydropteroyltriglutamate--homocysteine S-methyltransferase
A0A6J0PKU1	non-DE	-1.58342	0.0915859	0.00125182	0.00079058	LOC105047741	3-hydroxyisobutyryl-CoA hydrolase-like protein 3, mitochondrial isoform X3
A0A6I9RPJ3	non-DE	-1.76596	0.0923305	0.00108041	0.0006118	LOC105051492	Cysteine synthase
A0A6I9RSI1	non-DE	1.53614	0.0938147	0.00133175	0.00204575	LOC105052208	heat shock cognate 70 kDa protein 2
A0A6I9QQI1	non-DE	1.5554	0.0939563	0.00128822	0.0020037	LOC105038975	heat shock protein 81-1-like
A0A6I9SCJ2	non-DE	-1.39566	0.0945663	0.00267862	0.00191924	LOC105059764	Dihydrolipoyl dehydrogenase
A0A6I9R1G5	non-DE	-1.88898	0.0946662	0.000949672	0.000502742	LOC105043169	LOW QUALITY PROTEIN: superoxide dismutase [Cu-Zn], chloroplastic
A0A6I9QKL5	non-DE	-2.17606	0.0975541	0.0010141	0.000466026	LOC105037223	vacuolar-processing enzyme
A0A6I9Q9A1	non-DE	1.72991	0.0998904	0.00137007	0.00237009	LOC105032394	Adenosylhomocysteinase
A0A6I9SKF8	non-DE	-1.48346	0.100664	0.00522604	0.00352287	LOC105059577	Glycine cleavage system H protein
A0A6I9RBZ7	non-DE	1.16031	0.102262	0.00402343	0.00466843	LOC105046780	probable glutathione S-transferase parA
A0A6I9RZX8	non-DE	1.63766	0.102828	0.000580518	0.000950692	LOC105054912	Phosphomannomutase
A0A6I9RTH8	non-DE	-1.31431	0.105292	0.00082499	0.000627699	LOC105052861	heat shock 70 kDa protein, mitochondrial
A0A6I9SHM3	non-DE	-1.68229	0.105537	0.000519976	0.000309088	LOC105060862	tuliposide A-converting enzyme 2, chloroplastic
A0A6I9RU65	non-DE	-1.96556	0.105612	0.00109689	0.000558055	LOC105053239	Glutathione transferase
A0A6I9RBI4	non-DE	-1.74011	0.106569	0.00248919	0.00143048	LOC105046280	sedoheptulose-1,7-bisphosphatase, chloroplastic isoform X1
A0A6I9RA58	non-DE	-1.74011	0.106569	0.00250176	0.00143771	LOC105046280	sedoheptulose-1,7-bisphosphatase, chloroplastic isoform X2
A0A6I9RDE3	non-DE	-1.49899	0.107061	0.00139005	0.00092732	LOC105047072	oxygen-evolving enhancer protein 1, chloroplastic
A0A6I9QDK5	non-DE	1.67976	0.107184	0.000728936	0.00122444	LOC105033990	(S)-2-hydroxy-acid oxidase
A0A6I9QX31	non-DE	1.88948	0.107578	0.00158507	0.00299497	LOC105041256	18.1 kDa class I heat shock protein
A0A6I9R1C0	non-DE	-1.50382	0.107857	0.00267191	0.00177674	LOC105042992	ruBisCO large subunit-binding protein subunit alpha isoform X2
A0A6I9R6Y7	non-DE	-1.50382	0.107857	0.00266733	0.0017737	LOC105042992	ruBisCO large subunit-binding protein subunit alpha isoform X1
A0A6I9QHC7	non-DE	-1.34763	0.108097	0.000711818	0.000528198	LOC105035427	4-hydroxy-3-methylbut-2-enyl diphosphate reductase, chloroplastic isoform X2
A0A6I9RYW2	non-DE	2.33853	0.108441	0.00035379	0.000827347	LOC105054898	luminal-binding protein 4
A0A6I9S075	non-DE	-1.56086	0.108513	0.00122824	0.000786904	LOC105055466	Prolyl endopeptidase
A0A6I9RF67	non-DE	-1.56518	0.108747	0.00870759	0.00556332	LOC105048068	Carbonic anhydrase
A0A6J0PL58	non-DE	1.7635	0.109369	0.000556126	0.000980727	LOC105049749	Transaldolase
A0A6I9QY85	non-DE	1.45221	0.112298	0.000899789	0.00130668	LOC105041928	14-3-3-like protein
A0A6I9RPA3	non-DE	-1.33065	0.112615	0.00126663	0.000951888	LOC105051085	Alpha-mannosidase
A0A6J0PKB3	non-DE	-1.36454	0.11378	0.00839366	0.00615129	LOC105047151	Carbonic anhydrase
A0A6I9SE11	non-DE	-1.54527	0.114261	0.00275259	0.0017813	LOC105060235	Aspartate aminotransferase
A0A6J0PDS5	non-DE	-1.26933	0.114948	0.00284091	0.00223811	LOC105037578	protein IN2-1 homolog B isoform X2
A0A6I9RR54	non-DE	-1.25274	0.117134	0.00352463	0.00281353	LOC105052078	Thioredoxin-dependent peroxiredoxin
A0A6I9S2Y0	non-DE	-1.60862	0.117384	0.00126179	0.00078439	LOC105055847	serine carboxypeptidase-like 18
A0A6I9R0P4	non-DE	-1.42493	0.118019	0.00143274	0.00100548	LOC105042877	salutaridine reductase
A0A6I9QW35	non-DE	1.50251	0.118241	0.0022749	0.00341806	LOC105041071	14-3-3-like protein
A0A6I9R8V3	non-DE	-1.3898	0.119441	0.000405746	0.000291945	LOC105046007	Cysteine desulfurase
A0A6I9RGA3	non-DE	-1.3898	0.119441	0.000401606	0.000288966	LOC105046007	Cysteine desulfurase
A0A6I9SCL5	non-DE	-1.32767	0.12013	0.000842122	0.000634283	LOC105059450	Transketolase
A0A6I9R2J1	non-DE	-1.53828	0.120612	0.00255567	0.00166138	LOC105042875	salutaridine reductase isoform X1
A0A6I9RL07	non-DE	-1.38731	0.122757	0.000731069	0.000526969	LOC105050327	aldehyde dehydrogenase family 2 member B7, mitochondrial
A0A6I9QFI0	non-DE	-1.36236	0.122972	0.00122178	0.000896809	LOC105034333	cathepsin B-like protease 3
A0A6I9QJ88	non-DE	-1.51062	0.123077	0.000640744	0.000424159	LOC105035427	4-hydroxy-3-methylbut-2-enyl diphosphate reductase, chloroplastic isoform X1
A0A6I9R4U7	non-DE	1.38124	0.123947	0.00268006	0.00370181	LOC105044322	Malate dehydrogenase
A0A6I9RXP4	non-DE	-1.4187	0.125014	0.00427394	0.00301257	LOC105053933	Nucleoside diphosphate kinase
A0A6I9RDL8	non-DE	-1.40587	0.125083	0.000806283	0.000573514	LOC105047582	Isocitrate dehydrogenase [NADP]
A0A6I9QJB9	non-DE	-1.39331	0.126899	0.00107753	0.000773363	LOC105036564	lysosomal Pro-X carboxypeptidase
A0A6I9SGW6	non-DE	-2.06651	0.128928	0.000408665	0.000197756	LOC105058230	uncharacterized protein LOC105058230 isoform X2
A0A6I9R5I7	non-DE	1.52053	0.12898	0.000268819	0.000408748	LOC105043966	6-phosphogluconate dehydrogenase, decarboxylating
A0A6J0PK65	non-DE	1.11141	0.129284	0.00627144	0.00697014	LOC105046779	probable glutathione S-transferase parA
A0A6I9RIL0	non-DE	1.57825	0.131755	0.00178045	0.00280999	LOC105046781	probable glutathione S-transferase parA
A0A6J0PFD7	non-DE	-1.99232	0.132022	0.00138664	0.000695992	LOC105041459	stem 28 kDa glycoprotein-like
A0A6I9QY38	non-DE	-1.48637	0.13338	0.00108722	0.000731462	LOC105041681	uncharacterized oxidoreductase At4g09670
A0A6I9RDY5	non-DE	1.42137	0.134099	0.000516225	0.000733747	LOC105047670	Vacuolar proton pump subunit B
A0A6I9QUB6	non-DE	1.42137	0.134099	0.000506704	0.000720215	LOC105040429	Vacuolar proton pump subunit B
A0A6I9SIC1	non-DE	1.42137	0.134099	0.000506704	0.000720215	LOC105061427	Vacuolar proton pump subunit B
A0A6I9RLE2	non-DE	1.42137	0.134099	0.000506704	0.000720215	LOC105047670	Vacuolar proton pump subunit B
A0A6I9S3G9	non-DE	-1.14664	0.134673	0.00418815	0.00365255	LOC105056168	Phosphoglycerate kinase
A0A6I9R074	non-DE	1.54857	0.135191	0.00127423	0.00197323	LOC105042708	small heat shock protein, chloroplastic
A0A6I9S7J9	non-DE	-1.61321	0.136136	0.000630871	0.000391067	LOC105057927	NADPH-dependent aldehyde reductase-like protein, chloroplastic
A0A6I9RU34	non-DE	1.33423	0.137144	0.00113238	0.00151085	LOC105053091	Germin-like protein
A0A6I9RVU0	non-DE	1.47458	0.137619	0.000226394	0.000333836	LOC105050655	serine/threonine-protein phosphatase 2A 65 kDa regulatory subunit A beta isoform
A0A6I9SGG1	non-DE	1.23503	0.137698	0.00120732	0.00149108	LOC105061087	heat shock protein 90-5, chloroplastic
A0A6I9QKF1	non-DE	1.73693	0.137873	0.000604585	0.00105012	LOC105036846	patellin-3 isoform X1
A0A6I9QKF5	non-DE	1.73693	0.137873	0.000605637	0.00105195	LOC105036846	patellin-3 isoform X2
A0A6I9RRR0	non-DE	1.50548	0.138026	0.000278388	0.000419107	LOC105052030	LOW QUALITY PROTEIN: carotenoid 9,10(9',10')-cleavage dioxygenase
A0A6I9RNW0	non-DE	-1.22816	0.13834	0.00271231	0.00220843	LOC105051365	stromal 70 kDa heat shock-related protein, chloroplastic
A0A6I9R994	non-DE	1.65622	0.138395	0.000614911	0.00101843	LOC105045942	Peroxidase
A0A6I9R952	non-DE	1.58527	0.139157	0.00125059	0.00198251	LOC105045883	Ferritin
A0A6I9SGE8	non-DE	1.49383	0.139263	0.000250984	0.000374927	LOC105060492	probable galactinol--sucrose galactosyltransferase 2
A0A6I9RGL1	non-DE	1.40987	0.142463	0.00164871	0.00232446	LOC105048335	plasma membrane-associated cation-binding protein 1
A0A6I9QL67	non-DE	-1.3239	0.142941	0.00105631	0.000797875	LOC105037218	probable aquaporin TIP1-1
A0A6I9QIP1	non-DE	-1.32394	0.142986	0.000805136	0.000608137	LOC105035371	fructokinase-1
A0A6I9RV56	non-DE	-1.52016	0.145202	0.00128917	0.000848051	LOC105053424	Glutathione reductase
A0A6I9QSH0	non-DE	-1.92178	0.146772	0.000308286	0.000160417	LOC105039804	Peroxidase
A0A6I9RAK9	non-DE	1.38777	0.147796	0.000703889	0.000976833	LOC105046469	uncharacterized protein LOC105046469
A0A6I9RFU6	non-DE	1.5196	0.148341	0.00274952	0.00417817	LOC105048398	18.1 kDa class I heat shock protein
A0A6I9R2V8	non-DE	-1.50119	0.148481	0.000950385	0.000633086	LOC105041686	uncharacterized oxidoreductase At4g09670
A0A6I9RFW1	non-DE	1.4277	0.149184	0.000793047	0.00113223	LOC105045880	cinnamoyl-CoA reductase 1
A0A6I9S827	non-DE	-1.17944	0.149894	0.00305315	0.00258865	LOC105057753	endo-1,31,4-beta-D-glucanase
A0A6I9RQ03	non-DE	1.15963	0.150064	0.00195649	0.0022688	LOC105051363	Glyceraldehyde-3-phosphate dehydrogenase
A0A6I9R064	non-DE	-1.35635	0.151719	0.0010923	0.000805322	LOC105040863	Glyoxalase I
A0A6I9QKX8	non-DE	1.25816	0.152975	0.00353258	0.00444456	LOC105037098	actin-7-like
A0A6I9QJV9	non-DE	1.29648	0.153736	0.00251018	0.0032544	LOC105036589	Phosphopyruvate hydratase
A0A6I9S2K0	non-DE	-1.32746	0.154918	0.00140332	0.00105715	LOC105053008	stromal 70 kDa heat shock-related protein, chloroplastic
A0A6I9RE98	non-DE	1.81526	0.155899	0.00046739	0.000848434	LOC105047772	subtilisin-like protease SBT1.7
A0A6I9QDC0	non-DE	-1.62384	0.156008	0.00861207	0.00530353	LOC105034183	Ferredoxin
A0A6I9SHF2	non-DE	1.43106	0.156175	0.000703792	0.00100717	LOC105061111	subtilisin-like protease SBT1.2
A0A6J0PFN6	non-DE	1.37591	0.156619	0.000522732	0.000719235	LOC105038429	L-ascorbate peroxidase
A0A6I9QSD2	non-DE	2.14638	0.15684	0.00025569	0.000548809	LOC105039662	Plasma membrane ATPase
A0A6I9QE56	non-DE	1.52754	0.157739	0.000718779	0.00109796	LOC105033921	elongation factor 1-gamma 2
A0A6I9QQA8	non-DE	1.32609	0.158455	0.00180217	0.00238984	LOC105037769	probable mediator of RNA polymerase II transcription subunit 37c
A0A6I9R300	non-DE	1.43922	0.160061	0.000592663	0.000852973	LOC105043662	Malate dehydrogenase
A0A6J0PH21	non-DE	1.43922	0.160061	0.000554265	0.00079771	LOC105043662	Malate dehydrogenase
A0A6I9QVJ7	non-DE	1.43922	0.160061	0.000456529	0.000657046	LOC105039501	Fumarylacetoacetase
A0A6I9SBL5	non-DE	-1.32918	0.160123	0.00196647	0.00147946	LOC105056288	Carbonic anhydrase
A0A6I9QQU5	non-DE	-1.33493	0.161121	0.000454296	0.000340315	LOC105038475	Protein disulfide-isomerase
A0A6I9RX67	non-DE	-1.22382	0.162294	0.00376954	0.00308015	LOC105053770	glycerate dehydrogenase
A0A6I9R7P0	non-DE	-1.4412	0.162783	0.00121632	0.000843961	LOC105045512	Proteasome subunit alpha type
A0A6I9RZN9	non-DE	2.06081	0.164587	0.000576942	0.00118897	LOC105051975	Peroxidase
A0A6I9QC85	non-DE	-1.28705	0.165438	0.00215423	0.00167378	LOC105033747	oxygen-evolving enhancer protein 2, chloroplastic
A0A6I9RKF4	non-DE	1.26863	0.165962	0.000470296	0.000596631	LOC105047390	Phosphoenolpyruvate carboxylase
A0A6I9SG82	non-DE	-1.44678	0.166593	0.00266363	0.00184108	LOC105060441	Glutaredoxin-dependent peroxiredoxin
A0A6J0PGW7	non-DE	1.37801	0.167546	0.00105311	0.00145119	LOC105038598	2-alkenal reductase (NADP(+)-dependent)
A0A6I9QXK4	non-DE	-1.49914	0.167774	0.000657784	0.000438773	LOC105041685	uncharacterized oxidoreductase At4g09670
A0A6I9QXM4	non-DE	-1.49914	0.167774	0.000675954	0.000450893	LOC105041684	uncharacterized oxidoreductase At4g09670
A0A6I9QWH9	non-DE	1.24134	0.169319	0.000763419	0.00094766	LOC105040620	14-3-3-like protein D isoform X1
A0A6I9REC3	non-DE	1.24134	0.169319	0.000760494	0.00094403	LOC105047394	14-3-3-like protein D
A0A6I9QUW0	non-DE	1.24134	0.169319	0.000766367	0.000951319	LOC105040620	14-3-3-like protein D isoform X2
A0A6I9S0Z7	non-DE	-1.83655	0.16978	0.000811487	0.000441853	LOC105055608	puromycin-sensitive aminopeptidase isoform X2
A0A6J0PPX6	non-DE	-1.83655	0.16978	0.000734478	0.000399922	LOC105055608	puromycin-sensitive aminopeptidase isoform X1
A0A6I9RVA2	non-DE	1.52571	0.173367	0.000236977	0.00036156	LOC105045377	heat shock 70 kDa protein 14
A0A6J0PPZ1	non-DE	1.37819	0.174105	0.000548274	0.000755626	LOC105055818	Glutathione reductase
A0A6J0PI97	non-DE	-1.33653	0.174263	0.00219784	0.00164444	LOC105057517	Ribose-5-phosphate isomerase
A0A6I9SI64	non-DE	-1.70131	0.174657	0.000926993	0.000544871	LOC105058713	uncharacterized protein LOC105058713
A0A6I9RR96	non-DE	-1.42832	0.174872	0.000620055	0.000434116	LOC105051784	ultraviolet-B receptor UVR8 isoform X1
A0A6I9RQ81	non-DE	-1.42832	0.174872	0.000658808	0.000461248	LOC105051784	ultraviolet-B receptor UVR8 isoform X3
A0A6I9RR46	non-DE	-1.42832	0.174872	0.000672314	0.000470704	LOC105051784	ultraviolet-B receptor UVR8 isoform X4
A0A6J0PMZ1	non-DE	-1.42832	0.174872	0.000622671	0.000435947	LOC105051784	ultraviolet-B receptor UVR8 isoform X2
A0A6I9S1M4	non-DE	-1.34067	0.174884	0.00259788	0.00193775	LOC105052660	Glyoxalase I
A0A6I9QQS7	non-DE	-1.23945	0.175083	0.00205981	0.00166188	LOC105039198	aldehyde dehydrogenase family 2 member B7, mitochondrial
A0A6I9SBB1	non-DE	-1.14995	0.175957	0.00429134	0.00373176	LOC105056157	Phosphoglycerate kinase
A0A6I9R1D2	non-DE	1.74633	0.176485	0.00170695	0.0029809	LOC105043122	photosystem I reaction center subunit IV B, chloroplastic
A0A6I9QWZ0	non-DE	1.78916	0.177416	0.000190488	0.000340814	LOC105041394	Seryl-tRNA synthetase
A0A6I9R268	non-DE	1.78916	0.177416	0.000260484	0.000466047	LOC105041394	Seryl-tRNA synthetase
A0A6I9RM40	non-DE	-1.23193	0.17842	0.00133276	0.00108184	LOC105050719	NADP-dependent glyceraldehyde-3-phosphate dehydrogenase
A0A6I9QAY5	non-DE	-1.47957	0.178436	0.00131445	0.000888399	LOC105033044	Ferredoxin
A0A6I9QX36	non-DE	1.57509	0.178534	0.00148811	0.00234391	LOC105041260	16.9 kDa class I heat shock protein 2
A0A6I9S1Z5	non-DE	-1.37975	0.178857	0.00178123	0.00129099	LOC105055575	ruBisCO large subunit-binding protein subunit alpha
A0A6I9QJU7	non-DE	-1.25863	0.179713	0.000586764	0.000466193	LOC105035754	Diadenosine tetraphosphate synthetase
A0A6I9SFB9	non-DE	-1.45826	0.180454	0.00111295	0.0007632	LOC105060161	GrpE protein homolog
A0A6I9RZ62	non-DE	-1.41956	0.180493	0.00858279	0.0060461	LOC105055010	Glycine cleavage system H protein
A0A6I9S8Y9	non-DE	1.27658	0.181648	0.00102757	0.00131177	LOC105058447	14-3-3 protein 6
A0A6I9SBX2	non-DE	-1.43658	0.182976	0.00223723	0.00155733	LOC105059108	ruBisCO large subunit-binding protein subunit alpha isoform X1
A0A6I9SBS5	non-DE	-1.43658	0.182976	0.0022411	0.00156002	LOC105059108	ruBisCO large subunit-binding protein subunit alpha isoform X2
A0A6J0PPW2	non-DE	-1.87819	0.183748	0.000766034	0.000407858	LOC105055608	puromycin-sensitive aminopeptidase isoform X3
A0A6J0PDE1	non-DE	1.32159	0.184035	0.000304005	0.00040177	LOC105035828	receptor kinase-like protein Xa21
A0A6I9S7A0	non-DE	-1.38522	0.184307	0.0021801	0.00157383	LOC105057698	Superoxide dismutase [Cu-Zn]
A0A6I9SGJ4	non-DE	-1.16982	0.18485	0.00283032	0.00241945	LOC105060637	ruBisCO large subunit-binding protein subunit beta, chloroplastic
A0A6I9SQ87	non-DE	1.12855	0.185036	0.00364695	0.00411577	LOC105061389	monodehydroascorbate reductase 3, cytosolic
A0A6I9S0U8	non-DE	2.7424	0.186149	0.000249279	0.000683624	LOC105055569	cell division cycle protein 48 homolog
A0A6I9SBX7	non-DE	2.7424	0.186149	0.000249279	0.000683624	LOC105059112	cell division cycle protein 48 homolog
A0A6I9QJF3	non-DE	-1.16488	0.191001	0.00126426	0.00108531	LOC105036614	uncharacterized protein At5g48480
A0A6I9R2C6	non-DE	-1.16488	0.191001	0.000640287	0.000549657	LOC105042806	bifunctional epoxide hydrolase 2
A0A6I9RBF8	non-DE	-1.38462	0.192439	0.00074754	0.000539889	LOC105044448	Carboxypeptidase
A0A6J0PMX7	non-DE	1.2077	0.19281	0.0013001	0.00157014	LOC105051809	L-ascorbate peroxidase
A0A6I9RRD0	non-DE	1.2077	0.19281	0.00115264	0.00139205	LOC105051809	L-ascorbate peroxidase
A0A6I9REA2	non-DE	2.32555	0.195493	0.000170526	0.000396566	LOC105047597	Pyruvate decarboxylase
A0A6I9QW97	non-DE	1.50958	0.197228	0.000627366	0.000947061	LOC105041129	Fructose-bisphosphate aldolase
A0A6I9Q9P2	non-DE	1.28339	0.197554	0.000992997	0.0012744	LOC105032941	Glutathione reductase
A0A6I9S7C0	non-DE	1.25161	0.198971	0.00132951	0.00166403	LOC105054742	heat shock protein 83
A0A6I9SP93	non-DE	-1.37976	0.200314	0.00148847	0.00107878	LOC105061005	Malate dehydrogenase
A0A6I9R4N9	non-DE	1.25901	0.203184	0.000914696	0.00115161	LOC105044288	23 kDa jasmonate-induced protein
A0A6J0PE11	non-DE	-1.49317	0.204309	0.00191245	0.00128079	LOC105037121	glyoxylate/succinic semialdehyde reductase 1
A0A6I9R433	non-DE	-1.25746	0.205557	0.000931781	0.000741005	LOC105042087	LOW QUALITY PROTEIN: subtilisin-like protease SBT1.4
A0A6I9QMU7	non-DE	-1.30286	0.206833	0.000481769	0.000369779	LOC105037948	bifunctional aspartate aminotransferase and glutamate/aspartate-prephenate aminotransferase isoform X2
A0A6I9QQS0	non-DE	-1.30286	0.206833	0.000402615	0.000309024	LOC105037948	bifunctional aspartate aminotransferase and glutamate/aspartate-prephenate aminotransferase isoform X1
A0A6I9QZ13	non-DE	-1.57635	0.207039	0.00148244	0.000940426	LOC105040509	acid phosphatase 1
A0A6I9S6J5	non-DE	-1.67376	0.207113	0.00075271	0.000449711	LOC105057477	beta-glucosidase 22
A0A6I9RY35	non-DE	-1.48009	0.20719	0.000763113	0.000515586	LOC105054572	probable inactive purple acid phosphatase 29
A0A6I9R8Z3	non-DE	1.20151	0.207729	0.00250769	0.003013	LOC105045690	heat shock cognate 70 kDa protein 2
A0A6I9QY75	non-DE	1.82442	0.213787	0.00162065	0.00295675	LOC105041905	universal stress protein PHOS32
A0A6I9R9M7	non-DE	-1.21175	0.214635	0.00359176	0.00296412	LOC105043765	Nucleoside diphosphate kinase
A0A6I9RD06	non-DE	-1.32314	0.214677	0.00128018	0.000967529	LOC105046898	Thiamine thiazole synthase, chloroplastic
A0A6I9RNH9	non-DE	1.66759	0.214963	0.000360009	0.000600349	LOC105050809	Plasma membrane ATPase
A0A6I9S8S1	non-DE	-1.35797	0.215386	0.00100955	0.000743429	LOC105058029	3-oxo-Delta(4,5)-steroid 5-beta-reductase
A0A6J0PIZ9	non-DE	1.19082	0.215959	0.00225331	0.00268329	LOC105044427	probable mediator of RNA polymerase II transcription subunit 37c
A0A6I9R0A5	non-DE	1.12616	0.219022	0.00520381	0.00586033	LOC105042707	small heat shock protein, chloroplastic
A0A6I9SAG8	non-DE	1.36434	0.219149	0.000389778	0.000531789	LOC105058582	alanine aminotransferase 2 isoform X1
A0A6I9SHR3	non-DE	1.36434	0.219149	0.000425063	0.00057993	LOC105058582	alanine aminotransferase 2 isoform X2
A0A6I9Q9T6	non-DE	1.20176	0.219415	0.000287655	0.000345693	LOC105032467	heat shock protein 90-6, mitochondrial
A0A6I9QB73	non-DE	1.20172	0.219523	0.000714294	0.000858382	LOC105033392	Cysteine synthase
A0A6I9QNI0	non-DE	1.28653	0.219598	0.00238275	0.00306548	LOC105037015	histone H1
A0A6I9QDG2	non-DE	-1.51946	0.223201	0.000258021	0.000169811	LOC105033703	protein TIC 62, chloroplastic
A0A6I9QWA8	non-DE	1.16917	0.225716	0.000684782	0.000800625	LOC105039716	Succinate-semialdehyde dehydrogenase
A0A6I9QXK2	non-DE	-1.46344	0.22605	0.00225247	0.00153916	LOC105040137	50S ribosomal protein L18, chloroplastic
A0A6I9QU51	non-DE	-1.40314	0.226502	0.000884292	0.000630225	LOC105040383	Aminopeptidase
A0A6I9SGQ9	non-DE	1.36354	0.227128	0.000238851	0.000325683	LOC105060729	Succinate dehydrogenase [ubiquinone] flavoprotein subunit, mitochondrial
A0A6I9SNI5	non-DE	1.36354	0.227128	0.000245035	0.000334115	LOC105060729	Succinate dehydrogenase [ubiquinone] flavoprotein subunit, mitochondrial
A0A6I9SG53	non-DE	1.36354	0.227128	0.000580197	0.000791123	LOC105057951	40S ribosomal protein S3a
A0A6I9SEI1	non-DE	1.36354	0.227128	0.000239228	0.000326198	LOC105060109	Succinate dehydrogenase [ubiquinone] flavoprotein subunit, mitochondrial
A0A6I9SFA2	non-DE	1.36354	0.227128	0.000580197	0.000791123	LOC105060679	40S ribosomal protein S3a
A0A6I9RAW8	non-DE	-1.2485	0.227946	0.000551192	0.000441484	LOC105044283	aquaporin PIP2-4 isoform X2
A0A6I9QQW5	non-DE	1.22077	0.228783	0.000867539	0.00105907	LOC105038505	alcohol dehydrogenase 1
A0A6I9QEX0	non-DE	-1.27541	0.228939	0.00185776	0.0014566	LOC105034165	L-ascorbate peroxidase
A0A6I9QEP7	non-DE	2.48072	0.229271	5.93522e-05	0.000147236	LOC105034085	Clathrin heavy chain
B3TLP9	non-DE	1.29037	0.230911	0.00228988	0.0029548	LOC105059616	Peptidyl-prolyl cis-trans isomerase
A0A6I9RG83	non-DE	-1.22873	0.232312	0.00061276	0.000498692	LOC105045986	LOW QUALITY PROTEIN: uncharacterized protein LOC105045986
A0A6I9QQW8	non-DE	-1.22873	0.232312	0.00048767	0.000396888	LOC105039426	cinnamoyl-CoA reductase 1
A0A6I9R4N3	non-DE	-1.22873	0.232312	0.00057836	0.000470696	LOC105044283	aquaporin PIP2-4 isoform X1
A0A6I9RYD7	non-DE	-1.36894	0.23249	0.00111933	0.00081766	LOC105051539	glyoxylate/succinic semialdehyde reductase 1
A0A6I9QPW5	non-DE	-1.41697	0.232577	0.000341801	0.000241219	LOC105038077	DEAD-box ATP-dependent RNA helicase 56 isoform X1
A0A6I9RED0	non-DE	-1.41697	0.232577	0.000341801	0.000241219	LOC105047621	DEAD-box ATP-dependent RNA helicase 56 isoform X1
A0A6J0PRU8	non-DE	-1.41697	0.232577	0.000425263	0.000300121	LOC105038077	DEAD-box ATP-dependent RNA helicase 56 isoform X2
A0A6J0PKE1	non-DE	-1.41697	0.232577	0.000425263	0.000300121	LOC105047621	DEAD-box ATP-dependent RNA helicase 15 isoform X2
A0A6I9QDI5	non-DE	-1.33887	0.232861	0.000512436	0.000382738	LOC105034194	4-diphosphocytidyl-2C-methyl-D-erythritol synthase
A0A6I9RE61	non-DE	-1.76258	0.234015	0.000860551	0.000488234	LOC105047327	UDP-glucose 4-epimerase
A0A6I9RAB4	non-DE	-1.1313	0.234472	0.00275441	0.00243473	LOC105044036	glycerate dehydrogenase
A0A6J0PIN5	non-DE	1.18441	0.235217	0.0019912	0.00235839	LOC105045739	actin-100 isoform X3
A0A6J0PAX3	non-DE	-1.23559	0.238656	0.00114292	0.000924997	LOC105032043	oxygen-evolving enhancer protein 2, chloroplastic
A0A6I9R092	non-DE	-1.27735	0.240046	0.00218199	0.00170822	LOC105042023	Thioredoxin-dependent peroxiredoxin
A0A6I9R1R7	non-DE	-1.57001	0.241586	0.000766531	0.000488234	LOC105042572	UDP-glucose 4-epimerase
A0A6I9RMI3	non-DE	1.23898	0.241638	0.000924883	0.00114591	LOC105050488	30S ribosomal protein 2, chloroplastic
A0A6I9QNE9	non-DE	1.65549	0.241974	0.000451294	0.000747112	LOC105038554	ras-related protein RABA2a
A0A6I9RX22	non-DE	1.5615	0.242956	0.000433365	0.000676699	LOC105051075	ATP-dependent Clp protease ATP-binding subunit ClpA homolog CD4B, chloroplastic isoform X2
A0A6I9SEI7	non-DE	1.5615	0.242956	0.000433365	0.000676699	LOC105060398	ATP-dependent Clp protease ATP-binding subunit ClpA homolog CD4B, chloroplastic
A0A6I9QAR9	non-DE	1.22027	0.245318	0.000934797	0.0011407	LOC105032840	ras-related protein RABE1c
A0A6J0PDH5	non-DE	1.16987	0.246354	0.000860501	0.00100668	LOC105038600	2-alkenal reductase (NADP(+)-dependent) isoform X3
A0A6I9R7H0	non-DE	-1.12978	0.246368	0.00200295	0.00177287	LOC105045274	Glutathione transferase
A0A6I9QDP2	non-DE	1.274	0.246561	0.000320252	0.000408	LOC105033755	subtilisin-like protease SBT1.2
A0A6I9S2E2	non-DE	1.54855	0.247362	0.000365732	0.000566353	LOC105056077	Probable 6-phosphogluconolactonase
A0A6I9R9E7	non-DE	1.56182	0.248234	0.000674466	0.0010534	LOC105043688	uncharacterized protein LOC105043688
A0A6I9S6P5	non-DE	-1.25907	0.248322	0.00246452	0.00195741	LOC105057499	Glutathione transferase
A0A6I9QNV7	non-DE	-1.44182	0.248443	0.00134104	0.000930104	LOC105037620	hydroxyacylglutathione hydrolase cytoplasmic isoform X5
A0A6I9QM12	non-DE	-1.44182	0.248443	0.00127227	0.000882407	LOC105037620	hydroxyacylglutathione hydrolase cytoplasmic isoform X4
A0A6I9QLT0	non-DE	-1.44182	0.248443	0.00135323	0.00093856	LOC105037620	hydroxyacylglutathione hydrolase cytoplasmic isoform X6
A0A6I9QTE4	non-DE	-1.35632	0.248491	0.00101445	0.000747945	LOC105040237	Profilin
A0A6I9SHX6	non-DE	1.22711	0.248671	0.00102602	0.00125904	LOC105058614	Proteasome subunit alpha type
A0A6I9RUT3	non-DE	-1.22475	0.249448	0.00176334	0.00143976	LOC105053244	probable fructokinase-6, chloroplastic
A0A6I9QBN0	non-DE	1.61325	0.24955	0.000433297	0.000699015	LOC105033298	WD-40 repeat-containing protein MSI4
A0A6I9R2L2	non-DE	1.25725	0.251045	0.000851883	0.00107103	LOC105043517	probable serine protease EDA2 isoform X4
A0A6I9RZA1	non-DE	1.4719	0.251071	0.000309413	0.000455427	LOC105055064	PI-PLC X-box domain-containing protein DDB_G0293730
A0A6I9S750	non-DE	-1.32968	0.253554	0.000380252	0.000285972	LOC105057354	LOW QUALITY PROTEIN: probable glutamyl endopeptidase, chloroplastic
A0A6I9RLZ1	non-DE	1.63087	0.253616	0.00184488	0.00300875	LOC105050569	18.1 kDa class I heat shock protein
A0A6I9S4V6	non-DE	1.50903	0.256364	0.000402224	0.000606968	LOC105056983	ras-related protein RABE1c isoform X1
A0A6I9S5X7	non-DE	1.50903	0.256364	0.000467399	0.000705319	LOC105056983	ras-related protein RABE1c isoform X2
A0A6I9SDW4	non-DE	1.50903	0.256364	0.00053417	0.000806079	LOC105059885	thioredoxin O, mitochondrial
A0A6I9SDH8	non-DE	-1.16057	0.2572	0.00478748	0.00412509	LOC105056934	triosephosphate isomerase, cytosolic
A0A6I9SFC5	non-DE	-1.21606	0.257529	0.000350069	0.000287872	LOC105060694	Glucose-6-phosphate isomerase
A0A6I9SHW2	non-DE	-1.34319	0.257869	0.00205601	0.0015307	LOC105061297	Isopentenyl-diphosphate Delta-isomerase
A0A6J0PE28	non-DE	-1.19794	0.257882	0.00170378	0.00142226	LOC105038674	LOW QUALITY PROTEIN: heat shock 70 kDa protein 6, chloroplastic-like
B3TLL4	non-DE	-1.12048	0.261513	0.0051984	0.00463943	LOC105044400	Triose phosphate isomerase cytosolic isoform
A0A6I9R1A4	non-DE	1.0975	0.262904	0.00183708	0.00201619	LOC105043119	chaperonin CPN60-2, mitochondrial
A0A6I9QKT9	non-DE	-1.62612	0.263778	0.000772226	0.000474888	LOC105035964	serpin-ZXA
A0A6I9RDZ6	non-DE	1.35229	0.264492	0.000341644	0.000462	LOC105047673	chaperonin CPN60-like 2, mitochondrial
A0A6I9QTZ9	non-DE	1.35229	0.264492	0.000205844	0.00027836	LOC105039663	Plasma membrane ATPase
A0A6I9RUU5	non-DE	1.1888	0.266979	0.00144597	0.00171896	LOC105053337	thioredoxin H1
A0A6I9SCQ3	non-DE	1.49097	0.269044	0.000383849	0.000572309	LOC105056662	alanine aminotransferase 2 isoform X1
A0A6I9S1I5	non-DE	1.18592	0.272122	0.00076161	0.000903208	LOC105055912	Malate dehydrogenase
A0A6I9RW76	non-DE	1.21013	0.274227	0.000337771	0.000408748	LOC105053810	6-phosphogluconate dehydrogenase, decarboxylating
A0A6I9R530	non-DE	-1.36325	0.275962	0.00152824	0.00112102	LOC105043763	Protein-methionine-S-oxide reductase
A0A6I9RMZ6	non-DE	-1.24417	0.276383	0.00059236	0.000476108	LOC105051020	uncharacterized protein LOC105051020
A0A6I9QSQ9	non-DE	1.27223	0.277097	0.000139253	0.000177162	LOC105038581	Formylglycinamide ribonucleotide amidotransferase
A0A6I9SH60	non-DE	1.21753	0.278399	0.0010351	0.00126027	LOC105061027	probable plastid-lipid-associated protein 2, chloroplastic
A0A6I9S1C1	non-DE	-1.06402	0.279393	0.00322965	0.00303533	LOC105055359	protein DJ-1 homolog D
A0A6I9R221	non-DE	-1.20429	0.28047	0.00154749	0.00128499	LOC105042706	small heat shock protein, chloroplastic isoform X1
A0A6I9QW68	non-DE	-1.23601	0.283335	0.000739711	0.000598469	LOC105041104	Glutamine synthetase
A0A6I9S549	non-DE	1.32924	0.283975	0.000976579	0.00129811	LOC105053934	Protein-methionine-S-oxide reductase
A0A6I9QZ26	non-DE	1.22288	0.287583	0.000610735	0.000746857	LOC105042287	Cysteine synthase
A0A6I9RRQ6	non-DE	1.33734	0.287607	0.000691078	0.000924205	LOC105051936	(3R)-hydroxymyristoyl-[acyl-carrier-protein] dehydratase
A0A6I9QK57	non-DE	1.05873	0.287904	0.0014924	0.00158005	LOC105036841	Superoxide dismutase
A0A6I9RMJ6	non-DE	1.21202	0.287941	0.00119246	0.00144529	LOC105050502	elongation factor 1-gamma 2
A0A6I9QL50	non-DE	1.30651	0.2898	0.000432877	0.000565557	LOC105036292	(+)-neomenthol dehydrogenase
A0A6I9QFA0	non-DE	-1.20274	0.291091	0.00184895	0.00153728	LOC105034880	uncharacterized protein LOC105034880
A0A6I9Q973	non-DE	1.15941	0.291455	0.00127264	0.00147551	LOC105032307	heat shock 70 kDa protein
A0A6I9SJ61	non-DE	-1.60462	0.291536	0.00166694	0.00103884	LOC105059069	Superoxide dismutase [Cu-Zn]
A0A6I9RIC5	non-DE	-1.1657	0.29161	0.00132273	0.00113471	LOC105049124	ferredoxin-dependent glutamate synthase, chloroplastic
A0A6I9SAL5	non-DE	-1.12158	0.29187	0.00305423	0.00272315	LOC105059022	Fructose-bisphosphate aldolase
A0A6I9SEH1	non-DE	-1.14986	0.293435	0.00133284	0.00115914	LOC105060382	Transaldolase
A0A6J0PK32	non-DE	-1.33045	0.293854	0.000619296	0.00046548	LOC105048182	Acetohydroxy-acid reductoisomerase
A0A6I9RGK8	non-DE	-1.33045	0.293854	0.000502587	0.000377758	LOC105048182	Ketol-acid reductoisomerase
A0A6I9QVV4	non-DE	1.30321	0.294435	0.00200587	0.00261407	LOC105040382	17.1 kDa class II heat shock protein
A0A6I9RR19	non-DE	-1.20554	0.294593	0.000573057	0.000475354	LOC105051760	3'(2'),5'-bisphosphate nucleotidase
A0A6J0PIZ4	non-DE	-1.20543	0.294709	0.000475092	0.000394128	LOC105045203	beta-glucosidase 22 isoform X1
A0A6J0PIT4	non-DE	-1.20543	0.294709	0.000592428	0.000491467	LOC105045203	beta-glucosidase 22 isoform X4
A0A6I9S688	non-DE	-1.40447	0.295544	0.00049722	0.000354028	LOC105057049	Beta-hexosaminidase
A0A6I9R8R7	non-DE	-1.17434	0.295578	0.00148499	0.00126454	LOC105043517	probable serine protease EDA2 isoform X3
A0A6I9SEM4	non-DE	-1.17553	0.296308	0.00283165	0.00240884	LOC105060174	ubiquitin-NEDD8-like protein RUB2 isoform X1
A0A6I9Q9M0	non-DE	-1.17553	0.296308	0.00285004	0.00242448	LOC105032512	ubiquitin-NEDD8-like protein RUB2 isoform X2
A0A6I9RC96	non-DE	-1.17553	0.296308	0.00191662	0.00163044	LOC105046895	polyubiquitin 11
A0A6I9QPZ5	non-DE	-1.17553	0.296308	0.00114298	0.000972317	LOC105037656	polyubiquitin 4
A0A6J0PRG0	non-DE	-1.17553	0.296308	0.0028135	0.0023934	LOC105057295	Ubiquitin
A0A6J0PPP7	non-DE	-1.17553	0.296308	0.00114298	0.000972317	LOC105054981	polyubiquitin isoform X3
A0A6I9R6R6	non-DE	-1.17553	0.296308	0.0028135	0.0023934	LOC105044944	Ubiquitin
A0A6I9SDI6	non-DE	-1.17553	0.296308	0.0028135	0.0023934	LOC105059762	Ubiquitin
A0A6I9QV09	non-DE	-1.17553	0.296308	0.00208012	0.00176952	LOC105040025	Ubiquitin
A0A6J0PRE2	non-DE	-1.17553	0.296308	0.0028135	0.0023934	LOC109506628	Ubiquitin
A0A6J0PPQ8	non-DE	-1.17553	0.296308	0.0028135	0.0023934	LOC105054981	polyubiquitin isoform X5
A0A6J0PNK0	non-DE	-1.17553	0.296308	0.00570008	0.00484896	LOC105052645	ubiquitin
A0A6J0PPP6	non-DE	-1.17553	0.296308	0.000479155	0.000407609	LOC105054981	polyubiquitin-A isoform X6
A0A6I9QDC9	non-DE	-1.17553	0.296308	0.00286867	0.00244032	LOC105033676	ubiquitin-NEDD8-like protein RUB2
A0A6I9QT52	non-DE	-1.17553	0.296308	0.00227413	0.00193456	LOC105040025	Ubiquitin
B3TLP6	non-DE	-1.17553	0.296308	0.00342895	0.00291695	LOC105061466	Ubiquitin
A0A6I9QSU5	non-DE	-1.17553	0.296308	0.00233461	0.00198601	LOC105040025	Ubiquitin
A0A6I9SFC9	non-DE	-1.17553	0.296308	0.00340237	0.00289434	LOC105060174	ubiquitin isoform X2
A0A6I9S731	non-DE	-1.17553	0.296308	0.00142966	0.00121619	LOC105057697	polyubiquitin
A0A6I9RHB2	non-DE	-1.26602	0.296548	0.00162989	0.00128741	LOC105048493	Phosphoglucomutase (alpha-D-glucose-1,6-bisphosphate-dependent)
A0A6I9QU95	non-DE	1.47074	0.299469	0.000269471	0.000396323	LOC105039111	Pyrophosphate--fructose 6-phosphate 1-phosphotransferase subunit beta
A0A6I9S6U1	non-DE	-1.15553	0.300246	0.000962332	0.000832803	LOC105057601	ferredoxin-dependent glutamate synthase, chloroplastic isoform X1
A0A6I9QP90	non-DE	1.08068	0.301885	0.00322415	0.00348428	LOC105037818	Glyceraldehyde-3-phosphate dehydrogenase
A0A6J0PRZ2	non-DE	-1.22861	0.303174	0.00109721	0.000893046	LOC105059340	sorbitol dehydrogenase
A0A6I9RIQ1	non-DE	1.40042	0.304767	0.000698559	0.000978272	LOC105049278	Proteasome subunit beta
A0A6I9RFG6	non-DE	1.38884	0.304844	0.00171485	0.00238166	LOC105047941	17.3 kDa class II heat shock protein
A0A6I9QQ34	non-DE	1.11058	0.306934	0.00293367	0.00325808	LOC105038792	Peptidyl-prolyl cis-trans isomerase
A0A6I9RV15	non-DE	1.64179	0.311203	0.000256494	0.00042111	LOC105050384	Plasma membrane ATPase
A0A6I9QSY8	non-DE	1.64179	0.311203	0.000256494	0.00042111	LOC105039277	Plasma membrane ATPase
A0A6J0PMB4	non-DE	1.64179	0.311203	0.000276492	0.000453942	LOC105050384	Plasma membrane ATPase
A0A6I9QHK1	non-DE	-1.1211	0.312046	0.00189603	0.00169122	LOC105035502	protein DJ-1 homolog D isoform X1
A0A6J0PC38	non-DE	-1.1211	0.312046	0.00201835	0.00180034	LOC105035502	protein DJ-1 homolog D isoform X2
A0A6I9RG45	non-DE	1.06789	0.312689	0.00252291	0.00269418	LOC105048400	16.9 kDa class I heat shock protein 2
A0A6I9R5H5	non-DE	1.06789	0.312689	0.000753972	0.000805158	LOC105043958	14-3-3-like protein D isoform X1
A0A6I9R3S3	non-DE	1.06789	0.312689	0.000756872	0.000808255	LOC105043958	14-3-3-like protein D isoform X2
A0A6I9REM2	non-DE	1.39268	0.313567	0.0022301	0.00310581	LOC105047872	18.1 kDa class I heat shock protein
A0A6I9RG31	non-DE	-1.09719	0.315946	0.00232782	0.00212162	LOC105048492	Glutamine synthetase
A0A6I9R5B9	non-DE	1.32268	0.316692	0.00056076	0.000741707	LOC105044496	glutelin type-D 1
A0A6I9SGP9	non-DE	1.04435	0.31689	0.000796311	0.000831629	LOC105061178	Phosphopentokinase
A0A6I9QTC7	non-DE	1.10293	0.320044	0.00201859	0.00222636	LOC105040036	Peroxidase
A0A6I9S0U1	non-DE	-1.28198	0.320589	0.00136547	0.00106512	LOC105055143	Plastocyanin
A0A6I9SF09	non-DE	1.08034	0.320936	0.00202155	0.00218397	LOC105060307	nitrile-specifier protein 5 isoform X2
A0A6I9SFV4	non-DE	1.08034	0.320936	0.00203399	0.00219741	LOC105060307	nitrile-specifier protein 5 isoform X3
A0A6I9SFN2	non-DE	1.08034	0.320936	0.00199111	0.00215108	LOC105060307	nitrile-specifier protein 5 isoform X1
A0A6I9Q9N6	non-DE	-1.10772	0.323758	0.00142954	0.00129052	LOC105032490	endo-1,31,4-beta-D-glucanase
A0A6I9QMN2	non-DE	1.2442	0.324129	0.00162158	0.00201757	LOC105037017	probable glutathione S-transferase parA
A0A6I9SL92	non-DE	1.17554	0.32665	0.000570332	0.00067045	LOC105059882	Glyceraldehyde-3-phosphate dehydrogenase
A0A6I9SB87	non-DE	-1.05877	0.328213	0.00176718	0.00166908	LOC105058949	Glutamine synthetase
A0A6I9R5B1	non-DE	-1.23973	0.328568	0.000630988	0.00050897	LOC105043855	Hydroxyisourate hydrolase
A0A6I9R3I4	non-DE	-1.23973	0.328568	0.000610019	0.000492056	LOC105043855	Hydroxyisourate hydrolase
A0A6I9RBW5	non-DE	-1.22658	0.329072	0.00062958	0.000513281	LOC105047020	DNA damage-repair/toleration protein DRT102
A0A6I9Q9J0	non-DE	-1.13975	0.329239	0.00122526	0.00107503	LOC105032902	cinnamoyl-CoA reductase 1
A0A6I9RJI9	non-DE	-1.14465	0.330103	0.000543923	0.000475185	LOC105049746	Diadenosine tetraphosphate synthetase
A0A6I9QA19	non-DE	-1.16418	0.331044	0.000423753	0.000363994	LOC105032901	cinnamoyl-CoA reductase 2
A0A6I9S346	non-DE	-1.0786	0.331475	0.00261316	0.00242272	LOC105053181	Glutamine synthetase
A0A6I9R7C0	non-DE	-1.17625	0.331494	0.000871989	0.000741327	LOC105045179	uncharacterized protein LOC105045179
A0A6I9QI90	non-DE	1.62438	0.335765	0.000564533	0.000917016	LOC105035787	ankyrin repeat domain-containing protein 2A
A0A6I9S942	non-DE	1.32932	0.336154	0.00038096	0.000506416	LOC105055389	probable cytosolic oligopeptidase A
A0A6I9RPP8	non-DE	1.19409	0.33726	0.00134114	0.00160145	LOC105051555	Glutathione transferase
A0A6I9RAZ2	non-DE	-1.26488	0.338131	0.000488621	0.000386298	LOC105044297	uncharacterized protein LOC105044297 isoform X4
A0A6I9R4R1	non-DE	-1.26488	0.338131	0.000429418	0.000339493	LOC105044297	uncharacterized protein LOC105044297 isoform X2
A0A6I9RMC7	non-DE	1.15623	0.340557	0.00164588	0.00190302	LOC105050739	heat shock 70 kDa protein
A0A6I9SHZ4	non-DE	-1.15481	0.343697	0.0005391	0.000466832	LOC105058641	omega-amidase, chloroplastic
A0A6I9RDD8	non-DE	1.24761	0.344179	0.000428555	0.000534669	LOC105047067	2-hydroxyacyl-CoA lyase
A0A6I9RJ14	non-DE	1.17308	0.344734	0.00112665	0.00132166	LOC105046963	NAD(P)H dehydrogenase (quinone)
A0A6I9SJ67	non-DE	-1.35644	0.344874	0.000688626	0.000507673	LOC105061388	flagellar radial spoke protein 5
A0A6I9S043	non-DE	1.03547	0.345846	0.00158294	0.00163909	LOC105055426	Glutamine synthetase
A0A6I9REE4	non-DE	1.1863	0.345986	0.0010144	0.00120338	LOC105045416	quinone oxidoreductase PIG3
A0A6I9QSI6	non-DE	1.08688	0.347972	0.000699698	0.000760489	LOC105039716	Succinate-semialdehyde dehydrogenase
A0A6I9R0D9	non-DE	-1.14507	0.348945	0.000925932	0.000808625	LOC105042097	Phosphoglucomutase (alpha-D-glucose-1,6-bisphosphate-dependent)
A0A6I9QSC9	non-DE	1.25768	0.3493	0.000381468	0.000479766	LOC105039768	Coproporphyrinogen oxidase
A0A6I9QGX3	non-DE	-1.09715	0.350646	0.00224466	0.0020459	LOC105035493	Glutamine synthetase
A0A6I9RJX4	non-DE	1.10886	0.351401	0.000711896	0.00078939	LOC105049903	heat shock protein 90-5, chloroplastic
A0A6I9RZ63	non-DE	1.21759	0.351823	0.000725036	0.0008828	LOC105054498	Adenosine kinase
A0A6J0PHE6	non-DE	1.07343	0.351846	0.00174889	0.00187732	LOC105043987	ruBisCO large subunit-binding protein subunit beta, chloroplastic isoform X3
A0A6I9R3X6	non-DE	1.07343	0.351846	0.00172886	0.00185581	LOC105043987	ruBisCO large subunit-binding protein subunit beta, chloroplastic isoform X2
A0A6I9S4M9	non-DE	1.24521	0.352168	0.0008802	0.00109604	LOC105056886	NADPH-dependent aldo-keto reductase, chloroplastic isoform X2
A0A6I9SDC1	non-DE	1.24521	0.352168	0.000786802	0.000979736	LOC105056886	NADPH-dependent aldo-keto reductase, chloroplastic isoform X1
A0A6J0PR51	non-DE	1.03559	0.352395	0.00235715	0.00244103	LOC105056980	Histone H2B
A0A6I9QQ68	non-DE	-1.08706	0.352613	0.00296024	0.00272315	LOC105038211	Fructose-bisphosphate aldolase
A0A6I9S263	non-DE	-1.16352	0.352757	0.000368607	0.000316803	LOC105055994	chaperone protein ClpB3, chloroplastic isoform X1
A0A6I9S1T2	non-DE	-1.16352	0.352757	0.000369722	0.000317762	LOC105055994	chaperone protein ClpB3, chloroplastic isoform X2
A0A6I9QN48	non-DE	1.04079	0.352837	0.00304117	0.00316522	LOC105038200	Glutaredoxin-dependent peroxiredoxin
A0A6I9QWA6	non-DE	-1.11733	0.353829	0.00717699	0.00642332	LOC105041203	Ribulose bisphosphate carboxylase small subunit
A0A6I9QIR4	non-DE	1.36498	0.355758	0.000328509	0.00044841	LOC105035404	Elongation factor Tu
A0A6I9SJG0	non-DE	1.36498	0.355758	0.000330661	0.000451347	LOC105061480	Elongation factor Tu
A0A6I9S7H9	non-DE	1.36498	0.355758	0.000329941	0.000450364	LOC105057792	Elongation factor Tu
A0A6I9RVT6	non-DE	1.09767	0.355796	0.00166451	0.00182709	LOC105053654	chaperonin CPN60-2, mitochondrial
A0A6I9R825	non-DE	1.19084	0.358769	0.000528352	0.000629184	LOC105045692	rRNA N-glycosidase
A0A6I9RIN9	non-DE	1.12035	0.362405	0.000901605	0.00101011	LOC105049443	D-fructose-1,6-bisphosphate 1-phosphohydrolase
A0A6J0PKA9	non-DE	-1.1869	0.363741	0.000446089	0.000375844	LOC105047589	Ketol-acid reductoisomerase
A0A6I9QUZ9	non-DE	1.13524	0.365838	0.0012162	0.00138068	LOC105039328	allene oxide synthase 2
A0A6I9QSF6	non-DE	1.17954	0.367891	0.000793683	0.000936177	LOC105039685	Glyceraldehyde-3-phosphate dehydrogenase
A0A6I9RDD2	non-DE	1.08878	0.372149	0.00136934	0.0014909	LOC105047063	ATP synthase subunit beta
A0A6I9R111	non-DE	-1.08405	0.372994	0.00281545	0.00259716	LOC105042855	Histone H2B
A0A6I9R861	non-DE	-1.08405	0.372994	0.00213429	0.00196881	LOC105045733	Histone H2B
A0A6J0PHZ0	non-DE	-1.08249	0.373091	0.00175354	0.0016199	LOC105044809	Superoxide dismutase
A0A6I9RLB5	non-DE	-1.16704	0.373181	0.000856582	0.000733979	LOC105050328	aldehyde dehydrogenase family 2 member B7, mitochondrial
A0A6I9RVI2	non-DE	1.02122	0.374997	0.00334144	0.00341235	LOC105053561	Phosphopyruvate hydratase
A0A6I9RLH2	non-DE	1.11821	0.37729	0.00177292	0.00198249	LOC105050389	NAD(P)H dehydrogenase (quinone)
A0A6I9RFB8	non-DE	1.04076	0.37877	0.000934797	0.000972899	LOC105045717	ras-related protein RABE1c
A0A6I9SCW7	non-DE	-1.07649	0.380037	0.00222747	0.00206921	LOC105059872	Phosphoglycerate kinase
A0A6I9S5I9	non-DE	-1.08239	0.38008	0.00284715	0.00263042	LOC105057198	Superoxide dismutase
A0A6I9Q9B5	non-DE	1.07097	0.380086	0.00167336	0.00179211	LOC105032409	Peptidylprolyl isomerase
K0A0L0	non-DE	-1.06468	0.380644	0.00284715	0.00267418	MnSOD	Superoxide dismutase
A0A6I9RTC0	non-DE	1.25061	0.381586	0.000309738	0.000387363	LOC105052943	Plasma membrane ATPase
A0A6I9SER9	non-DE	1.25061	0.381586	0.000310716	0.000388586	LOC105060232	Plasma membrane ATPase
A0A6I9QDC8	non-DE	1.17654	0.38203	0.000557049	0.00065539	LOC105034194	4-diphosphocytidyl-2C-methyl-D-erythritol synthase
A0A6I9QJS1	non-DE	1.18963	0.383783	0.00093331	0.00111029	LOC105035611	NAD(P)H dehydrogenase (quinone)
A0A6I9QHU0	non-DE	1.18963	0.383783	0.000960896	0.00114311	LOC105035611	NAD(P)H dehydrogenase (quinone)
A0A6I9SAY2	non-DE	-1.07329	0.386785	0.000815134	0.000759471	LOC105058809	Isocitrate dehydrogenase [NADP]
A0A6I9SAS9	non-DE	-1.07329	0.386785	0.0008118	0.000756365	LOC105058809	Isocitrate dehydrogenase [NADP]
A0A6J0PP94	non-DE	-1.07966	0.392847	0.00171962	0.00159275	LOC105054078	heat shock 70 kDa protein, mitochondrial
A0A6I9S2C7	non-DE	1.12722	0.396518	0.000725081	0.000817325	LOC105055687	uncharacterized protein LOC105055687 isoform X1
A0A6I9S185	non-DE	1.12722	0.396518	0.00078598	0.000885971	LOC105055687	uncharacterized protein LOC105055687 isoform X2
A0A6I9RNX5	non-DE	1.07181	0.39686	0.00183147	0.00196299	LOC105048437	Ribulose bisphosphate carboxylase small subunit
A0A6I9SIE7	non-DE	1.07672	0.396866	0.000411586	0.000443161	LOC105061486	heat shock protein 90-6, mitochondrial
A0A6I9SDM3	non-DE	1.04065	0.397483	0.00450001	0.00468293	LOC105056972	Histone H2B
A0A6I9RMU0	non-DE	1.10406	0.40162	0.00190439	0.00210256	LOC105050567	18.1 kDa class I heat shock protein
A0A6I9QSH1	non-DE	-1.03039	0.403953	0.00107402	0.00104235	LOC105038494	thioredoxin M-type, chloroplastic
A0A6I9RR60	non-DE	-1.03039	0.403953	0.00107402	0.00104235	LOC105051750	thioredoxin M-type, chloroplastic
B3TM39	non-DE	-1.03039	0.403953	0.000673054	0.000653205	LOC105038265	40S ribosomal protein S14
A0A6I9QXX3	non-DE	-1.07196	0.405331	0.0014947	0.00139436	LOC105041149	ATP synthase subunit beta
A0A6I9RZX0	non-DE	1.15786	0.405702	0.00145379	0.00168329	LOC105055219	Dirigent protein
A0A6I9RKP4	non-DE	1.14656	0.406234	0.000461681	0.000529347	LOC105050188	probable plastid-lipid-associated protein 2, chloroplastic
A0A6I9QMJ4	non-DE	1.0614	0.406643	0.00107971	0.00114601	LOC105036952	small heat shock protein, chloroplastic
A0A6I9RN57	non-DE	-1.15449	0.407753	0.00171847	0.00148851	LOC105048157	heme-binding protein 2
A0A6I9S0S5	non-DE	1.076	0.408276	0.00270066	0.00290591	LOC105055679	Malate dehydrogenase
A0A6I9RMC8	non-DE	1.15223	0.40918	0.000556553	0.000641275	LOC105050418	V-ATPase 69 kDa subunit
A0A6I9QQQ6	non-DE	1.15223	0.40918	0.000556553	0.000641275	LOC105039332	V-ATPase 69 kDa subunit
A0A6I9S6Z3	non-DE	1.1069	0.41107	0.000875687	0.000969294	LOC105054610	Succinate--CoA ligase [ADP-forming] subunit alpha, mitochondrial
A0A6I9RAJ2	non-DE	1.1069	0.41107	0.000875687	0.000969294	LOC105046449	Succinate--CoA ligase [ADP-forming] subunit alpha, mitochondrial
A0A6I9S8E6	non-DE	1.14239	0.411309	0.000852661	0.000974073	LOC105055090	L-ascorbate peroxidase
A0A6I9SGQ2	non-DE	1.08841	0.413307	0.00162988	0.00177398	LOC105060856	2-hydroxyisoflavanone dehydratase
A0A6I9R2G8	non-DE	-1.06234	0.413803	0.0015624	0.00147072	LOC105043482	heat shock 70 kDa protein, mitochondrial
A0A6I9SDV1	non-DE	-1.09615	0.414072	0.00116754	0.00106512	LOC105059670	Plastocyanin
A0A6I9QZ97	non-DE	1.11566	0.414756	0.000403036	0.000449651	LOC105041682	uncharacterized oxidoreductase At4g09670
A0A6J0PFU7	non-DE	1.11182	0.416176	0.000317466	0.000352967	LOC105041987	alanine aminotransferase 2 isoform X4
A0A6I9QRQ6	non-DE	1.11174	0.41626	0.000253249	0.000281547	LOC105039684	AICAR transformylase
A0A6I9QW69	non-DE	1.11174	0.41626	0.000253249	0.000281547	LOC105039684	AICAR transformylase
A0A6I9SDZ2	non-DE	-1.08506	0.416309	0.00101429	0.000934774	LOC105059775	chloroplast stem-loop binding protein of 41 kDa b, chloroplastic
A0A6I9R6D2	non-DE	-1.06441	0.417273	0.00100809	0.000947089	LOC105044879	Phosphoglycerate mutase (2,3-diphosphoglycerate-independent)
A0A6I9QGP4	non-DE	-1.07129	0.418386	0.000964318	0.000900147	LOC105034771	cinnamoyl-CoA reductase 2 isoform X2
A0A6I9QFK8	non-DE	-1.07129	0.418386	0.000961753	0.000897753	LOC105034771	cinnamoyl-CoA reductase 2 isoform X1
A0A6I9S5X4	non-DE	-1.06242	0.419064	0.00095095	0.000895076	LOC105057242	Phosphoglycerate mutase (2,3-diphosphoglycerate-independent)
A0A6I9RVP9	non-DE	1.12773	0.419873	0.00103752	0.00117005	LOC105053778	probable aquaporin PIP2-6
A0A6J0PFB6	non-DE	-1.07459	0.421557	0.0012442	0.00115784	LOC105035462	aspartic proteinase
A0A6I9S430	non-DE	1.12797	0.421869	0.00140514	0.00158495	LOC105056773	14-3-3-like protein B
A0A6I9S992	non-DE	-1.14446	0.42339	0.0003182	0.000278036	LOC105058557	subtilisin-like protease SBT1.7
A0A6I9SCI9	non-DE	1.07726	0.423863	0.000318407	0.000343006	LOC105056603	Malate dehydrogenase
A0A6I9SD65	non-DE	-1.02459	0.42772	0.0032378	0.00316009	LOC105059944	Superoxide dismutase [Cu-Zn]
A0A6I9SLG7	non-DE	-1.02459	0.42772	0.00279628	0.00272917	LOC105059944	Superoxide dismutase [Cu-Zn]
A0A6I9QKL0	non-DE	-1.02459	0.42772	0.00283307	0.00276508	LOC105037251	Superoxide dismutase [Cu-Zn]
A0A6I9QKE9	non-DE	-1.02459	0.42772	0.00283307	0.00276508	LOC105036933	Superoxide dismutase [Cu-Zn]
A0A6I9RJE5	non-DE	1.06417	0.42809	0.00129984	0.00138325	LOC105047073	ATP synthase subunit beta
A0A6I9S1X7	non-DE	-1.05675	0.430581	0.000935695	0.000885448	LOC105055912	Malate dehydrogenase
A0A6I9SAN0	non-DE	-1.05675	0.430581	0.000933074	0.000882968	LOC105055912	Malate dehydrogenase
A0A6I9QKE2	non-DE	-1.07191	0.432585	0.00197671	0.0018441	LOC105035984	Chalcone-flavonone isomerase family protein
A0A6I9R5F1	non-DE	1.0568	0.432598	0.000819038	0.000865563	LOC105043923	subtilisin-like protease SBT1.7
A0A6I9S416	non-DE	1.13066	0.433444	0.000830324	0.000938816	LOC105056664	Proteasome subunit alpha type
A0A6I9S9B9	non-DE	1.13066	0.433444	0.000830324	0.000938816	LOC105058583	Proteasome subunit alpha type
A0A6J0PNM0	non-DE	1.05167	0.435019	0.00124582	0.00131019	LOC105052340	Phosphoglycerate mutase (2,3-diphosphoglycerate-independent)
A0A6I9QW15	non-DE	1.04807	0.435453	0.00161119	0.00168864	LOC105039648	aldehyde dehydrogenase family 2 member B7, mitochondrial
A0A6I9QZM4	non-DE	1.04571	0.435907	0.00143114	0.00149656	LOC105040679	protein DJ-1 homolog B
A0A6I9RN31	non-DE	1.13997	0.438415	0.000207144	0.000236138	LOC105050697	Plasma membrane ATPase
A0A6I9RB14	non-DE	1.04962	0.438932	0.000579056	0.000607787	LOC105046068	probable apyrase 2
A0A6I9RQV5	non-DE	-1.0545	0.440524	0.00105693	0.00100231	LOC105051976	Peroxidase
A0A6I9QCT8	non-DE	-1.08648	0.440903	0.000285523	0.000262796	LOC105033970	Phospholipase D
A0A6I9SB36	non-DE	1.05549	0.441763	0.00125826	0.00132808	LOC105058761	Proteasome subunit alpha type
A0A6I9S7T1	non-DE	-1.02045	0.442282	0.00190027	0.00186219	LOC105057640	Alanine--glyoxylate transaminase
A0A6I9R6H6	non-DE	1.01962	0.442796	0.00118527	0.00120852	LOC105044358	ribulose bisphosphate carboxylase/oxygenase activase, chloroplastic isoform X1
A0A6I9QK59	non-DE	1.032	0.444229	0.00185716	0.00191659	LOC105036974	Peroxidase
A0A6I9QGP3	non-DE	-1.0129	0.444434	0.000302575	0.000298722	LOC105034700	chloroplast envelope quinone oxidoreductase homolog
A0A6I9SP27	non-DE	-1.0129	0.444434	0.000309173	0.000305236	LOC105060935	tuliposide A-converting enzyme 2, chloroplastic-like
A0A6I9SF60	non-DE	1.07045	0.444695	0.000836373	0.000895299	LOC105060089	Malate dehydrogenase
A0A6I9R2J2	non-DE	-1.0461	0.445224	0.00136792	0.00130764	LOC105043517	probable serine protease EDA2 isoform X1
A0A6I9R0A2	non-DE	-1.04053	0.446808	0.00230807	0.00221817	LOC105042032	20 kDa chaperonin, chloroplastic
A0A6I9SA97	non-DE	1.02836	0.448053	0.000854098	0.000878318	LOC105058906	protein DJ-1 homolog D
A0A6I9R3U8	non-DE	1.10316	0.449319	0.000378099	0.000417104	LOC105041987	alanine aminotransferase 2 isoform X1
A0A6I9QYV2	non-DE	1.10316	0.449319	0.000391288	0.000431654	LOC105041987	alanine aminotransferase 2 isoform X2
A0A6I9QYE6	non-DE	1.10316	0.449319	0.000429585	0.000473901	LOC105041987	alanine aminotransferase 2 isoform X5
A0A6I9R057	non-DE	1.10316	0.449319	0.000413739	0.000456421	LOC105041987	alanine aminotransferase 2 isoform X3
A0A6I9QAQ7	non-DE	-1.017	0.449524	0.00491491	0.00483276	LOC105032844	Histone H2B
A0A6I9R4W2	non-DE	-1.017	0.449524	0.00450001	0.0044248	LOC105044455	Histone H2B
A0A6I9R6S8	non-DE	-1.017	0.449524	0.00450001	0.0044248	LOC105044462	Histone H2B
A0A6I9R917	non-DE	-1.017	0.449524	0.00452942	0.00445372	LOC105045712	Histone H2B
A0A6I9R3L0	non-DE	1.02262	0.449847	0.000203545	0.000208148	LOC105041902	Glutamate decarboxylase
A0A6I9SFT3	non-DE	1.02262	0.449847	0.000231555	0.000236793	LOC105057785	amidase 1 isoform X1
A0A6I9QBT5	non-DE	1.04559	0.451021	0.000714294	0.000746857	LOC105033394	Cysteine synthase
A0A6I9QGI9	non-DE	1.03369	0.451584	0.00100512	0.00103899	LOC105034656	uncharacterized protein At5g48480
A0A6I9RV38	non-DE	1.04983	0.454093	0.00206051	0.00216319	LOC105053060	20 kDa chaperonin, chloroplastic
A0A6I9R9R1	non-DE	1.05781	0.455644	0.0022301	0.00235903	LOC105046300	18.1 kDa class I heat shock protein
A0A6I9QUI0	non-DE	-1.04519	0.456077	0.00093576	0.000895304	LOC105040502	Malic enzyme
A0A6I9QU58	non-DE	-1.04519	0.456077	0.00101163	0.000967896	LOC105040502	Malic enzyme
A0A6I9RJT4	non-DE	-1.03796	0.458751	0.00109805	0.0010579	LOC105047208	LOW QUALITY PROTEIN: oxygen-evolving enhancer protein 1, chloroplastic-like
A0A6I9RBD9	non-DE	1.03966	0.460762	0.000797355	0.000828977	LOC105046592	Ribose-5-phosphate isomerase
A0A6I9QN25	non-DE	-1.01322	0.46508	0.00168822	0.0016662	LOC105036843	tropinone reductase homolog At5g06060
A0A6I9QH71	non-DE	1.01271	0.466416	0.00348323	0.0035275	LOC105035532	ruBisCO large subunit-binding protein subunit beta, chloroplastic
A0A6I9RG09	non-DE	-1.02443	0.469729	0.00155524	0.00151815	LOC105048467	ATP synthase subunit beta
A0A6I9QMM3	non-DE	-1.03317	0.470395	0.000385991	0.000373598	LOC105037000	isocitrate dehydrogenase [NAD] regulatory subunit 1, mitochondrial
A0A6I9QI64	non-DE	1.00818	0.470666	0.00347956	0.00350802	LOC105035926	Aminomethyltransferase
A0A6I9RM07	non-DE	1.0318	0.47071	0.000494309	0.000510027	LOC105047820	Phospholipase D
A0A6I9RC26	non-DE	1.02284	0.47072	0.00100167	0.00102455	LOC105047077	sorbitol dehydrogenase isoform X2
A0A6I9RDE7	non-DE	1.02284	0.47072	0.000998906	0.00102172	LOC105047077	sorbitol dehydrogenase isoform X1
Q2XQF4	non-DE	1.0197	0.470911	0.0027822	0.00283702	LOC105036324	Glyceraldehyde-3-phosphate dehydrogenase (Fragment)
A0A6I9RXL0	non-DE	1.03139	0.471441	0.00104816	0.00108106	LOC105051296	Protein-methionine-S-oxide reductase
A0A6I9S0P3	non-DE	1.03135	0.471484	0.000639637	0.000659691	LOC105055644	short-chain dehydrogenase TIC 32, chloroplastic isoform X1
A0A6I9R6V3	non-DE	-1.03117	0.471908	0.000615575	0.000596969	LOC105044486	psbP-like protein 1, chloroplastic isoform X1
A0A6I9SJN2	non-DE	1.03589	0.476681	0.00056467	0.000584938	LOC105061543	chitin elicitor-binding protein
A0A6I9RYS7	non-DE	-1.03264	0.479105	0.0012493	0.00120981	LOC105054287	probable carboxylesterase 8
A0A6I9R8Z0	non-DE	-1.01867	0.479603	0.00124276	0.00121998	LOC105046041	Phosphoglycerate mutase (2,3-diphosphoglycerate-independent)
A0A6I9SCV4	non-DE	-1.01598	0.480335	0.00143642	0.00141383	LOC105056714	Proteasome subunit alpha type
A0A6I9QER0	non-DE	1.00274	0.485653	0.00371187	0.00372204	LOC105034448	Phosphopyruvate hydratase
A0A6I9QM43	non-DE	-1.00421	0.486815	0.000302749	0.000301479	LOC105037786	beta-galactosidase 6
A0A6I9QCA8	non-DE	-1.01792	0.487913	0.000947269	0.000930592	LOC105033297	Proteasome subunit alpha type
A0A6J0PC55	non-DE	-1.01294	0.487915	0.000632155	0.000624082	LOC105034194	4-diphosphocytidyl-2C-methyl-D-erythritol synthase
A0A6I9QEY4	non-DE	-1.01294	0.487915	0.000628154	0.000620132	LOC105034194	4-diphosphocytidyl-2C-methyl-D-erythritol synthase
A0A6I9RVB3	non-DE	-1.01286	0.487983	0.000638204	0.000630102	LOC105053506	bifunctional epoxide hydrolase 2
A0A6I9SHL8	non-DE	-1.01205	0.489692	0.000516716	0.000510566	LOC105060857	tuliposide A-converting enzyme 2, chloroplastic
A0A6I9RRI0	non-DE	1.00693	0.490427	0.000916462	0.000922815	LOC105052189	tropinone reductase homolog At5g06060 isoform X2
A0A6I9QIX0	non-DE	-1.00394	0.493127	0.00328461	0.00327173	LOC105036331	Glyceraldehyde-3-phosphate dehydrogenase
A0A6I9RUQ9	non-DE	1.00464	0.493168	0.00430668	0.00432668	LOC105053212	14-3-3-like protein isoform X3
A0A6I9RU42	non-DE	1.00464	0.493168	0.00428598	0.00430588	LOC105053212	14-3-3-like protein isoform X2
A0A6I9RD22	non-DE	-1.00796	0.493275	0.000978382	0.000970651	LOC105047374	Proline iminopeptidase
A0A6I9RAU0	non-DE	1.00907	0.49349	0.000513755	0.000518417	LOC105046574	GDP-mannose 3,5-epimerase 2
A0A6I9SA29	non-DE	1.00907	0.49349	0.000513755	0.000518417	LOC105055709	GDP-mannose 3,5-epimerase 2
A0A6I9QDX5	non-DE	-1.00295	0.49427	0.00231323	0.00230643	LOC105034336	Glyceraldehyde-3-phosphate dehydrogenase
A0A6I9RF59	non-DE	-1.00413	0.495831	0.000461905	0.000460004	LOC105048107	Aspartate aminotransferase
A0A6I9QL80	non-DE	-1.00413	0.495831	0.00108116	0.00107671	LOC105037348	Aspartate transaminase
A0A6I9S009	non-DE	-1.00053	0.498881	0.00247163	0.00247033	LOC105055260	UTP--glucose-1-phosphate uridylyltransferase
