# Supplementary material for: Insights from a Multi-Omics Integration (MOI) Study in Oil Palm (Elaeis guineensis Jacq.) Response to Abiotic Stresses: Part Two—Drought
Source: Plants (Basel). 2022 Oct 20;11(20):2786. doi: 10.3390/plants11202786 (PMC9611107; doi:10.3390/plants11202786)
Supplement: Supplementary file 1 [file plants-11-02786-s001.zip › Leão et al_Supplementary Table S8.xlsx]

## Sheet: Table S8
Supplementary Table S8. List of metabolites identified in the leaves of young oil palm plants submitted to drought stress via metabolomics analysis, after submitting the differentially expressed (DE) peaks to the pathway topology analysis module in MetaboAnalyst 5.0.
Query Mass	Matched Compound	Matched Form	Mass Difference	FDR	Log2(FC)	Profile	Compound Name
418.16221	C00019	M+H2O+H[1+]	0.000730033	0.042483	-1.694	Down	S-Adenosyl-L-methionine
128.03523	C00025	M-H2O-H[-]	5.13142e-05	0.029568	0.62221	Up	L-Glutamate
215.01607	C00026	M+HCOONa[1+]	0.000129769	0.037837	-0.60309	Down	2-Oxoglutarate
566.05069	C00029	M(C13)-H[-]	0.000453909	0.014012	0.89347	Up	UDP-glucose
616.17663	C00032	M[1+]	0.000667665	0.0048136	1.4598	Up	Heme
145.09818	C00047	M-H[-]	7.12352e-05	0.020517	1.9278	Up	L-Lysine
114.0196	C00049	M-H2O-H[-]	3.12502e-05	0.0012149	4.5871	Up	L-Aspartate
344.03207	C00051	M+K-2H[-]	1.29335e-05	0.0096723	0.90226	Up	Glutathione
403.96826	C00055	M+Br81[-]	0.000109049	0.017403	-0.49654	Down	CMP
98.95594	C00059	M(S34)-H[-]	3.72248e-05	0.028057	1.498	Up	Sulfate
173.10433	C00062	M-H[-]	6.92452e-05	0.0015601	4.0143	Up	L-Arginine
400.03044	C00063	M-HCOOK+H[1+]	4.82378e-05	0.037408	-0.6417	Down	CTP
145.06188	C00064	M-H[-]	1.42708e-05	0.034187	3.3064	Up	L-Glutamine
104.03532	C00065	M-H[-]	3.37177e-06	0.00024487	2.192	Up	L-Serine
164.03886	C00073	M-H+O[-]	0.000177176	0.0070902	3.0535	Up	L-Methionine
131.0826	C00077	M-H[-]	1.17123e-06	0.0023452	3.2757	Up	L-Ornithine
219.07732	C00078	M-H+O[-]	0.000191171	0.049634	0.64621	Up	L-Tryptophan
164.07171	C00079	M-H[-]	7.86577e-06	0.014294	3.3162	Up	L-Phenylalanine
180.0667	C00082	M-H[-]	8.32438e-05	0.00989	5.7036	Up	L-Tyrosine
325.1129	C00089	M-H2O+H[1+]	1.19872e-05	0.044833	-2.3194	Down	Sucrose
163.06008	C00095	M-H2O+H[1+]	1.35332e-05	0.018213	-1.714	Down	D-Fructose
482.13797	C00101	M+Cl37[-]	0.0010885	0.022009	0.7765	Up	Tetrahydrofolate
111.01962	C00106	M-H[-]	0.000380915	0.00051019	5.6755	Up	Uracil
306.99712	C00119	M-HCOOK+H[1+]	0.000671127	0.032587	-0.97126	Down	5-Phospho-alpha-D-ribose 1-diphosphate
284.10681	C00120	M+ACN-H[-]	0.000621611	0.027272	-1.2716	Down	Biotin
209.06661	C00121	M+CH3COO[-]	0.00049157	0.004774	0.8905	Up	D-Ribose
130.99837	C00122	M-H+O[-]	0.000222149	0.012425	-1.5173	Down	Fumarate
307.58435	C00127	M(C13)+2H[2+]	0.000607416	0.015405	1.3662	Up	Glutathione disulfide
156.07639	C00135	M+H[1+]	0.000363014	0.01231	3.8218	Up	L-Histidine
204.08655	C00140	M-H2O+H[1+]	6.36838e-05	0.012064	1.2987	Up	N-Acetyl-D-glucosamine
122.02642	C00144	M+3H[3+]	0.000189454	0.0099249	1.8584	Up	GMP
114.05607	C00148	M-H[-]	1.79298e-05	0.017	3.3265	Up	L-Proline
181.06137	C00153	M+CH3COO[-]	6.2176e-05	0.00099318	2.1251	Up	Nicotinamide
110.98502	C00163	M+K-2H[-]	6.50246e-06	0.022254	2.1007	Up	Propanoate
101.02429	C00164	M-H[-]	0.000127591	0.00094385	1.9788	Up	Acetoacetate
298.0965	C00170	M+H[1+]	0.000336528	0.00046976	3.0256	Up	5'-Methylthioadenosine
185.00802	C00178	M+NaCl[1+]	0.000783913	0.049873	0.19972	Up	Thymine
154.02702	C00188	M+Cl[-]	0.000123159	0.045607	-0.84562	Down	L-Threonine
366.035	C00206	M-HCOOH+H[1+]	0.00137659	0.0023806	3.8307	Up	dADP
282.08409	C00212	M-H+O[-]	0.000297462	0.0094472	0.85831	Up	Adenosine
171.07615	C00214	M-C3H4O2+H[1+]	0.000298035	0.036001	1.0335	Up	Thymidine
260.97967	C00221	M+Br81[-]	1.8116e-05	0.0065317	1.4536	Up	beta-D-Glucose
442.00551	C00224	M-H+O[-]	0.00202243	0.023873	0.56734	Up	Adenylyl sulfate
152.05632	C00242	M+H[1+]	0.000366274	0.027747	0.92612	Up	Guanine
167.05823	C00250	M[1+]	1.3159e-05	0.027473	0.47894	Up	Pyridoxal
124.03892	C00253	M+H[1+]	0.000384876	0.032817	1.0359	Up	Nicotinate
413.10428	C00255	M+Cl37[-]	9.5608e-05	0.017364	-2.2232	Down	Riboflavin
151.06075	C00257	M-HCOOH+H[1+]	0.000570795	0.026772	1.6226	Up	D-Gluconic acid
87.00864	C00258	M-H2O-H[-]	9.22132e-05	0.03439	0.43671	Up	D-Glycerate
173.00906	C00311	M-H2O-H[-]	6.61432e-05	0.010358	-1.4145	Down	Isocitrate
146.16487	C00315	M+H[1+]	0.00030409	0.0032205	1.3942	Up	Spermidine
205.03509	C00322	M+HCOO[-]	0.000271634	0.0024402	0.59123	Up	2-Oxoadipate
234.06156	C00327	M+NaCl[1+]	7.76377e-06	0.010322	1.5147	Up	L-Citrulline
180.08666	C00329	M+H[1+]	1.10022e-05	0.0012943	1.6794	Up	D-Glucosamine
262.03066	C00333	M+HCOONa[1+]	0.000603533	0.024866	0.63342	Up	D-Galacturonate
449.18617	C00353	M-H[-]	0.000180063	0.01074	-1.272	Down	Geranylgeranyl diphosphate
170.081	C00355	M-CO+H[1+]	8.43118e-05	0.011528	-2.1926	Down	3,4-Dihydroxy-L-phenylalanine
305.06217	C00356	M(C13)+3H[3+]	0.00133783	0.038464	0.48164	Up	(S)-3-Hydroxy-3-methylglutaryl-CoA
295.10187	C00386	M+HCOONa[1+]	0.000603199	0.028584	-1.4081	Down	Carnosine
318.06152	C00387	M+Cl[-]	0.000951449	0.01835	-2.0973	Down	Guanosine
159.09287	C00398	M-H[-]	9.80728e-05	0.0042715	1.9928	Up	Tryptamine
104.10666	C00407	M-CO+H[1+]	0.000245132	0.047138	0.554	Up	L-Isoleucine
130.08599	C00408	M+H[1+]	0.000265068	0.013339	2.9589	Up	L-Pipecolate
147.02851	C00417	M-CO+H[1+]	0.000204391	0.025818	-1.0905	Down	cis-Aconitate
95.02485	C00429	M-H2O-H[-]	0.000200979	0.00082019	2.6579	Up	5,6-Dihydrouracil
175.10751	C00437	M+H[1+]	0.000208791	0.0063222	2.3714	Up	N-Acetylornithine
179.0459	C00438	M(S34)+H[1+]	0.000497843	0.012222	-1.1684	Down	N-Carbamoyl-L-aspartate
478.14693	C00445	M+Na[1+]	0.00232209	0.0047979	-4.1294	Down	5,10-Methenyltetrahydrofolate
370.00185	C00447	M(C13)-H[-]	0.000887155	0.044049	0.48683	Up	Sedoheptulose 1,7-bisphosphate
277.13902	C00449	M+H[1+]	0.000392849	0.034836	1.0158	Up	N6-(L-1,3-Dicarboxypropyl)-L-lysine
628.25858	C00461	M+H[1+]	0.00262125	0.032016	-1.1153	Down	Chitin
209.03025	C00470	M-H+O[-]	3.62072e-05	0.0073418	0.26279	Up	Pectate
207.06519	C00482	M-H2O+H[1+]	4.00392e-05	0.025449	-0.72712	Down	Sinapate
156.10177	C00483	M+H2O+H[1+]	0.000170446	0.010959	-2.0297	Down	Tyramine
370.12418	C00504	M-C3H4O2+H[1+]	0.00167784	0.013405	-2.2765	Down	Folate
345.12795	C00510	M(C13)+3H[3+]	0.000567804	0.005353	1.7574	Up	Oleoyl-CoA
193.07164	C00522	M+HCOO[-]	0.000435	0.011349	0.7577	Up	(R)-Pantoate
243.06189	C00526	M-H+O[-]	0.000365037	0.004774	1.1965	Up	Deoxyuridine
187.10744	C00534	M+H2O+H[1+]	0.000314105	0.0059679	3.1673	Up	Pyridoxamine
151.03858	C00544	M-H2O+H[1+]	0.000355211	0.020938	-1.6433	Down	Homogentisate
146.0343	C00555	M+NaCl[1+]	1.35332e-05	0.0086788	0.50069	Up	4-Aminobutyraldehyde
137.06082	C00576	M+Cl[-]	3.0989e-05	0.011349	-2.7281	Down	Betaine aldehyde
90.02768	C00577	M(C13)-H[-]	0.000133533	0.00024487	1.9088	Up	D-Glyceraldehyde
163.07516	C00590	M-H2O+H[1+]	0.000160717	0.029074	1.6381	Up	Coniferyl alcohol
122.06779	C00601	M(C13)+H[1+]	0.000401345	0.010787	-1.6609	Down	Phenylacetaldehyde
425.0303	C00621	M+Br81[-]	0.00137621	0.042385	0.61267	Up	Dolichyl diphosphate
162.07582	C00624	M-CO+H[1+]	0.000178934	0.0033921	4.3368	Up	N-Acetyl-L-glutamate
166.0861	C00627	M-HCOOK+H[1+]	0.0001001	0.026772	3.4294	Up	Pyridoxine phosphate
132.08042	C00637	M-CO+H[1+]	0.000270382	0.0038488	2.5535	Up	Indole-3-acetaldehyde
233.05901	C00669	M-H2O+H[1+]	8.72477e-06	0.0045273	1.3458	Up	gamma-L-Glutamyl-L-cysteine
259.11333	C00670	M(C13)+H[1+]	0.000170356	0.016741	1.0844	Up	sn-Glycero-3-phosphocholine
147.0441	C00673	M-HCOONa+H[1+]	1.56848e-05	0.008271	0.53965	Up	2-Deoxy-D-ribose 5-phosphate
159.09134	C00780	M-H2O+H[1+]	0.000299483	0.0045799	2.6255	Up	Serotonin
112.11162	C00783	M-CO+H[1+]	0.000366467	0.0014089	1.5729	Up	Tropinone
191.0197	C00818	M-H2O-H[-]	9.17077e-06	0.001072	0.73369	Up	D-Glucarate
178.04974	C00822	M-H2O+H[1+]	9.42478e-05	0.02439	-1.0267	Down	Dopaquinone
210.0759	C00826	M-H2O+H[1+]	0.000146467	0.048377	-0.90658	Down	L-Arogenate
250.10685	C00844	M-HCOOH+H[1+]	0.000613748	0.048249	-2.4802	Down	Prunasin
283.08121	C00852	M-C3H4O2+H[1+]	4.86408e-05	0.010296	1.4196	Up	Chlorogenate
407.17227	C00859	M+CH3COO[-]	0.001685	0.014674	6.4838	Up	Gibberellin A1
160.10787	C00860	M+H2O+H[1+]	0.000218456	0.018363	1.8005	Up	L-Histidinol
726.10901	C00882	M+K[1+]	0.00264442	0.025449	-2.1158	Down	Dephospho-CoA
163.05997	C00944	M-CO+H[1+]	4.45188e-05	0.01327	-2.259	Down	3-Dehydroquinate
145.04957	C00956	M-NH3+H[1+]	1.43118e-05	0.0022878	2.3702	Up	L-2-Aminoadipate
179.05603	C01019	M-H+O[-]	7.35332e-05	0.0004579	0.56448	Up	L-Fucose
439.1408	C01024	M+H+Na[2+]	0.0003745	0.015244	-4.3934	Down	Hydroxymethylbilane
110.07083	C01035	M-H4O2+H[1+]	0.000373078	0.0096491	3.8507	Up	4-Guanidinobutanoate
256.13902	C01037	M+HCOONa[1+]	0.000856467	0.0096491	-1.2483	Down	7,8-Diaminononanoate
213.01643	C01040	M+Cl[-]	0.000208052	0.022949	-1.5598	Down	L-Gulono-1,4-lactone
111.00711	C01061	M+H+Na[2+]	6.35332e-05	0.034494	-1.4764	Down	4-Fumarylacetoacetate
160.06162	C01077	M-H[-]	8.64668e-05	0.0024737	4.5027	Up	O-Acetyl-L-homoserine
258.03788	C01102	M+CH3COO[-]	1.1431e-05	0.0025556	1.4859	Up	O-Phospho-L-homoserine
406.98951	C01103	M+K[1+]	0.00103775	0.0034378	-1.1839	Down	Orotidine 5'-phosphate
223.0456	C01115	M+HCOO[-]	0.000215	0.03983	0.40534	Up	L-Galactono-1,4-lactone
238.09209	C01118	M+H2O+H[1+]	7.64668e-05	0.017394	0.64164	Up	O-Succinyl-L-homoserine
134.06326	C01165	M(Cl37)+H[1+]	0.000540374	0.0029014	7.3144	Up	L-Glutamate 5-semialdehyde
153.05427	C01179	M-CO+H[1+]	0.000265211	0.023085	-1.837	Down	3-(4-Hydroxyphenyl)pyruvate
368.99904	C01182	M+CH3COO[-]	0.000255	0.0011049	0.46986	Up	D-Ribulose 1,5-bisphosphate
118.05088	C01205	M-H+O[-]	8.20702e-05	0.0056673	2.5157	Up	(R)-3-Amino-2-methylpropanoate
214.04846	C01233	M-H[-]	0.00013723	0.021927	0.87167	Up	sn-Glycero-3-phosphoethanolamine
104.05234	C01234	M(Cl37)+H[1+]	0.00018506	0.0056568	5.5355	Up	1-Aminocyclopropane-1-carboxylate
175.05998	C01236	M-HCOOK+H[1+]	6.49288e-05	0.02221	0.675	Up	D-Glucono-1,5-lactone 6-phosphate
438.97928	C01245	M+H2O+H[1+]	0.000975813	0.0061498	-0.90884	Down	D-myo-Inositol 1,4,5-trisphosphate
547.15199	C01246	M+Br81[-]	0.00252064				Dolichyl beta-D-glucosyl phosphate
88.04381	C01250	M(C13)+2H[2+]	0.000429611	0.01826	0.57973	Up	N-Acetyl-L-glutamate 5-semialdehyde
241.07065	C01269	M-HCOOK+H[1+]	4.35332e-05	0.0014089	4.0291	Up	5-O-(1-Carboxyvinyl)-3-phosphoshikimate
352.06686	C01304	M-H[-]	0.000486467	0.022348	-0.10554	Down	2,5-Diamino-6-(5-phospho-D-ribosylamino)pyrimidin-4(3H)-one
179.04843	C01419	M+H[1+]	5.93528e-05	0.0034378	1.4201	Up	Cys-Gly
298.06185	C01594	M-C3H4O2+H[1+]	0.000208479	0.011123	0.25171	Up	Linamarin
359.16944	C01674	M-HCOONa+H[1+]	0.000989227	0.044744	-1.3755	Down	Chitobiose
80.03455	C01678	M(Cl37)+H[1+]	0.000153614	0.029741	0.37137	Up	Cysteamine
448.10169	C01750	M[1+]	0.00112852	0.027548	-1.6292	Down	Quercitrin
149.04552	C01801	M-H+O[-]	2.23412e-05	0.00024487	1.9941	Up	Deoxyribose
154.06207	C01929	M-H+O[-]	0.000123533	0.008183	3.4288	Up	L-Histidinal
371.1239	C02035	M+K[1+]	0.00124647	0.023668	-0.75171	Down	Gibberellin A20
599.22549	C02191	M+Cl37[-]	0.0015844	0.044508	1.0789	Up	Protoporphyrin
565.04764	C02199	M-H+O[-]	9.92872e-05	0.0010976	1.095	Up	UDP-L-rhamnose
111.00868	C02226	M-H2O-H[-]	5.22132e-05	0.017646	-1.4866	Down	2-Methylmaleate
389.09368	C02273	M+H2O+H[1+]	0.00106287	0.021854	-1.0412	Down	Digalacturonate
175.07521	C02325	M-H4O2+H[1+]	7.54028e-05	0.020026	-1.484	Down	Sinapyl alcohol
191.05598	C02504	M-H+O[-]	0.000127027	0.016294	0.78234	Up	alpha-Isopropylmalate
154.08651	C02505	M+H2O+H[1+]	0.000219618	0.01826	-0.82701	Down	2-Phenylacetamide
207.05092	C02630	M+CH3COO[-]	0.000451634	0.0042142	0.86402	Up	2-Hydroxyglutarate
123.04366	C02631	M-H4O2+H[1+]	0.000325275	0.013522	4.6022	Up	2-Isopropylmaleate
131.04627	C02642	M-H[-]	5.43348e-05	0.00042344	7.9719	Up	3-Ureidopropionate
247.0575	C02666	M+HCOONa[1+]	0.000170653	0.0093183	1.7547	Up	Coniferyl aldehyde
613.21389	C02880	M(Cl37)-H[-]	0.00165462	0.010576	0.99561	Up	Protochlorophyllide
320.08552	C02947	M(C13)-H[-]	0.000203533	0.0083367	-3.5166	Down	4-Coumaroylshikimate
130.04974	C03082	M-HCOOK+H[1+]	7.45938e-05	0.013006	1.5527	Up	4-Phospho-L-aspartate
221.02999	C03289	M+HCOO[-]	0.000255	0.012683	0.53837	Up	L-xylo-Hexulonolactone
745.43686	C03427	M+Na[1+]	0.00355598	0.006812	-1.6189	Down	Prephytoene diphosphate
308.09174	C03451	M-C3H4O2+H[1+]	0.00062818	0.0042236	1.2515	Up	(R)-S-Lactoylglutathione
475.17592	C03479	M(C13)+H[1+]	0.000652592	0.005353	2.5619	Up	Folinic acid
353.13781	C03541	M(C13)+2H[2+]	0.000749687	0.046075	0.99106	Up	THF-polyglutamate
247.09652	C03582	M+H2O+H[1+]	7.1277e-07	0.01865	-1.6681	Down	Resveratrol
263.0913	C03648	M-CO+H[1+]	1.46468e-05	0.0048136	-3.4338	Down	cis-3,4-Leucopelargonidin
223.05995	C03657	M+H2O+H[1+]	0.000186467	0.0020603	2.702	Up	1,4-Dihydroxy-2-naphthoate
187.99605	C03722	M+Na-2H[-]	0.000554719	0.015482	0.59587	Up	Quinolinate
149.04777	C03742	M[1+]	9.1527e-05	0.025793	0.37927	Up	(S)-4-Hydroxymandelonitrile
155.08938	C03758	M(C13)+H[1+]	0.000275068	0.043912	-0.79676	Down	Dopamine
155.07017	C03765	M+H2O+H[1+]	0.000135967	0.0023974	-2.9129	Down	4-Hydroxyphenylacetaldehyde
144.06521	C03972	M-CO+H[1+]	0.000224248	0.0050021	3.4984	Up	2,3,4,5-Tetrahydrodipicolinate
164.09155	C04076	M+H2O+H[1+]	0.00021969	0.030009	-3.2698	Down	L-2-Aminoadipate 6-semialdehyde
401.03854	C04079	M+Br[-]	0.000382864	0.015298	-0.71537	Down	N-((R)-Pantothenoyl)-L-cysteine
147.06499	C04236	M-CO+H[1+]	0.000109897	0.029184	0.63947	Up	(2S)-2-Isopropyl-3-oxosuccinate
148.06058	C04281	M+H2O+H[1+]	0.000110438	0.02797	0.4017	Up	L-1-Pyrroline-3-hydroxy-5-carboxylate
327.11233	C04332	M(Cl37)-H[-]	0.000227861	0.010283	2.5694	Up	6,7-Dimethyl-8-(D-ribityl)lumazine
401.07811	C04352	M-H[-]	0.000801079	0.034162	0.089235	Non-DE	(R)-4'-Phosphopantothenoyl-L-cysteine
358.0846	C04454	M(C13)+H[1+]	0.000608859	0.016558	0.74375	Up	5-Amino-6-(5'-phospho-D-ribitylamino)uracil
599.23528	C04536	M(Cl37)-H[-]	0.00230647	0.048955	-3.3082	Down	Magnesium protoporphyrin monomethyl ester
218.03324	C04556	M-H[-]	0.000373533	0.00099318	2.114	Up	4-Amino-2-methyl-5-(phosphooxymethyl)pyrimidine
239.0229	C04666	M(S34)-H[-]	0.00109614	0.0084188	-1.2429	Down	D-erythro-1-(Imidazol-4-yl)glycerol 3-phosphate
337.05597	C04677	M-H[-]	0.000496479	0.0087071	0.93289	Up	1-(5'-Phosphoribosyl)-5-amino-4-imidazolecarboxamide
335.07324	C04732	M+NaCl[1+]	0.000379269	0.035498	-1.271	Down	5-Amino-6-(1-D-ribitylamino)uracil
368.06712	C04734	M(C13)+H[1+]	0.00122108	0.0056002	1.0783	Up	1-(5'-Phosphoribosyl)-5-formamido-4-imidazolecarboxamide
419.9626	C04751	M+Br81[-]	0.000465573	0.044565	-0.39977	Down	1-(5-Phospho-D-ribosyl)-5-amino-4-imidazolecarboxylate
318.02561	C04752	M+H2O+H[1+]	0.000513533	0.0032205	2.5832	Up	4-Amino-5-hydroxymethyl-2-methylpyrimidine diphosphate
389.97868	C04807	M+Cl[-]	0.00149	0.0079852	0.34699	Up	6-Hydroxymethyl-7,8-dihydropterin diphosphate
435.0541	C04823	M-H2O-H[-]	0.00173214	0.014205	1.9449	Up	1-(5'-Phosphoribosyl)-5-amino-4-(N-succinocarboxamide)-imidazole
386.11575	C05125	M-HCOOK+H[1+]	0.00140891				2-(alpha-Hydroxyethyl)thiamine diphosphate
922.25796	C05274	M+H[1+]	0.00029003	0.0079763	1.8709	Up	Decanoyl-CoA
219.98446	C05335	M+Na[1+]	0.000316896	0.022922	0.54969	Up	L-Selenomethionine
243.02601	C05345	M-H2O+H[1+]	0.000384993	0.04748	-0.77832	Down	beta-D-Fructose 6-phosphate
408.9912	C05378	M+HCOONa[1+]	0.000473533	0.0083421	-1.3141	Down	beta-D-Fructose 1,6-bisphosphate
359.1196	C05399	M-H+O[-]	0.000104857	0.019758	1.5302	Up	Melibiitol
255.10742	C05401	M+H[1+]	2.40188e-05	0.0060435	-0.57387	Down	3-beta-D-Galactosyl-sn-glycerol
325.1127	C05402	M-H2O+H[1+]	0.000186467	0.0038721	1.9402	Up	Melibiose
253.09188	C05404	M+2H[2+]	8.60452e-05	0.0064296	1.6119	Up	D-Gal alpha 1->6D-Gal alpha 1->6D-Glucose
267.07324	C05512	M-H+O[-]	0.000248415	0.030777	0.58418	Up	Deoxyinosine
84.02137	C05576	M-2H[2-]	0.000307937	0.035355	0.8336	Up	3,4-Dihydroxyphenylethyleneglycol
121.06455	C05608	M-CO+H[1+]	0.000155967	0.019291	-1.7067	Down	4-Hydroxycinnamyl aldehyde
227.09138	C05610	M+H2O+H[1+]	5.64668e-05	0.046612	0.4698	Up	Sinapoyl aldehyde
229.07057	C05619	M+H2O+H[1+]	0.000129897	0.00046976	2.9611	Up	5-Hydroxyferulic acid
321.01312	C05640	M+Na-2H[-]	0.000136936	0.02985	1.3384	Up	Cinnavalininate
558.08676	C05674	M+HCOOK[1+]	0.00205759	0.0063876	1.3991	Up	CMP-N-trimethyl-2-aminoethylphosphonate
244.09315	C05711	M+H[1+]	0.000352992	0.0096183	1.1373	Up	gamma-Glutamyl-beta-cyanoalanine
587.28886	C05770	M-HCOONa+H[1+]	1.93212e-05	0.020032	-1.2541	Down	Coproporphyrin III
341.08778	C05839	M-H+O[-]	2.10852e-05	0.0025556	0.56881	Up	cis-beta-D-Glucosyl-2-hydroxycinnamate
271.06951	C05841	M-H+O[-]	0.000235718	0.00024487	1.719	Up	Nicotinate D-ribonucleoside
235.0595	C05906	M-C3H4O2+H[1+]	0.000626467	0.01476	2.8378	Up	Leucocyanidin
372.04402	C05908	M+HCOONa[1+]	0.000586467	0.0014089	-2.3406	Down	Delphinidin
337.05632	C05909	M-H+O[-]	0.000183533	0.0023676	0.66426	Up	Leucodelphinidin
389.02855	C05911	M+HCOOK[1+]	0.00167353	0.025165	-1.2129	Down	Pentahydroxyflavanone
196.09678	C05913	M(C13)+3H[3+]	0.0006102	0.034836	-1.8916	Down	(3Z)-Phytochromobilin
538.12622	C05921	M-H4O2+H[1+]	0.000539198	0.0085069	1.7903	Up	Biotinyl-5'-AMP
220.9815	C05946	M+NaCl[1+]	0.000814391	0.013166	0.61352	Up	(4R)-4-Hydroxy-2-oxoglutarate
166.05293	C05947	M(Cl37)+H[1+]	0.000383533	0.0076706	4.9051	Up	L-erythro-4-Hydroxyglutamate
428.03549	C05993	M+K[1+]	0.000935492	0.041741	0.32821	Up	Acetyl adenylate
85.02945	C06001	M-H2O-H[-]	1.76552e-05	0.012108	0.57146	Up	(S)-3-Hydroxyisobutyrate
161.04554	C06006	M-H+O[-]	2.34123e-06	0.037752	0.60117	Up	(S)-2-Aceto-2-hydroxybutanoate
147.02988	C06010	M-H+O[-]	1.22772e-05	0.019273	-0.46687	Down	(S)-2-Acetolactate
129.01929	C06032	M-H2O-H[-]	3.53323e-06	0.0069654	0.68024	Up	D-erythro-3-Methylmalate
265.14344	C06082	M+H[1+]	4.40523e-06	0.006157	1.4663	Up	Abscisate
373.03861	C06118	M+Na-2H[-]	0.000317066	0.0070335	-0.68389	Down	4-(4-Deoxy-alpha-D-gluc-4-enuronosyl)-D-galacturonate
333.04033	C06196	M(S34)-H[-]	0.000378835	0.0025556	1.5863	Up	2'-Deoxyinosine 5'-phosphate
123.08001	C06459	M-HCOOH+H[1+]	0.000276467	0.048275	-1.13	Down	N-Trimethyl-2-aminoethylphosphonate
551.38605	C08580	M-HCOOH+H[1+]	0.00238662	0.044864	0.48204	Up	Astaxanthin
611.16202	C09332	M+K-2H[-]	0.000198336	0.049654	1.628	Up	THF-L-glutamate
245.08066	C09614	M-CO+H[1+]	8.64668e-05	0.020682	-1.9609	Down	Butin
315.08646	C09762	M+CH3COO[-]	0.000393866	0.030205	0.86838	Up	Liquiritigenin
655.1879	C09826	M+CH3COO[-]	0.000484646	0.048172	-1.05	Down	Pinobanksin
355.07829	C09833	M+HCOONa[1+]	0.000510025	0.01826	-1.3989	Down	Sakuranetin
335.02896	C10287	M+Br[-]	0.000715625	0.018796	1.3164	Up	Pterostilbene
325.1422	C10646	M-H4O2+H[1+]	0.00116647	0.047365	1.0856	Up	Lariciresinol
137.05954	C10945	M-CO+H[1+]	8.05848e-05	0.0064629	-2.9777	Down	Caffeic aldehyde
414.04515	C11039	M-HCOOK+H[1+]	0.000986467	0.028601	0.50598	Up	2'-Deoxy-5-hydroxymethylcytidine-5'-triphosphate
216.03603	C11434	M(C13)-H[-]	1.64668e-05	9.2843e-05	2.1176	Up	2-C-Methyl-D-erythritol 4-phosphate
140.00538	C11453	M+2H[2+]	0.000273533	0.027041	-0.70641	Down	2-C-Methyl-D-erythritol 2,4-cyclodiphosphate
189.12738	C11512	M-H4O2+H[1+]	5.90272e-05	0.028309	-1.6014	Down	Methyl jasmonate
168.98117	C11537	M-H[-]	6.35332e-05	0.016548	0.52412	Up	(2R)-3-Sulfolactate
500.91953	C11555	M(Cl37)-H[-]	0.000896711	0.011839	1.0553	Up	1D-myo-Inositol 1,4,5,6-tetrakisphosphate
184.02399	C11821	M[1+]	0.000735364	0.03323	-2.1581	Down	5-Hydroxyisourate
229.086	C12128	M-HCOOH+H[1+]	2.477e-08	0.016131	-1.7316	Down	(-)-Epiafzelechin
365.08744	C12136	M+CH3COO[-]	0.000192198	0.025728	0.82703	Up	(-)-Epigallocatechin
263.05262	C12204	M+HCOONa[1+]	3.35332e-05	0.012692	-0.83348	Down	5-Hydroxyconiferaldehyde
179.07011	C12205	M-H2O+H[1+]	0.000125339	0.044299	-1.2841	Down	5-Hydroxyconiferyl alcohol
131.04892	C12206	M-H4O2+H[1+]	0.000150649	0.030923	3.4321	Up	Caffeyl alcohol
319.08219	C12208	M-H2O-H[-]	0.000103533	0.01373	-1.6671	Down	p-Coumaroyl quinic acid
116.07161	C12455	M-H+O[-]	8.75122e-05	0.013356	3.9429	Up	5-Aminopentanal
269.04537	C15525	M-H2O-H[-]	0.000141639	0.010361	0.64924	Up	Eriodictyol chalcone
304.08135	C15545	M+HCOOK[1+]	0.000763533	0.034836	-1.1748	Down	cis-Zeatin
364.15993	C15546	M-H2O+H[1+]	0.00157996	0.0034378	-1.5069	Down	O-beta-D-Glucopyranosyl-cis-zeatin
164.0464	C15606	M(C13)+H[1+]	0.000658657	0.0099249	0.56253	Up	1,2-Dihydroxy-5-(methylthio)pent-1-en-3-one
390.12193	C16321	M+Br81[-]	0.0015	0.018295	0.32321	Up	9(S)-HPOT
187.02446	C16358	M+Na-2H[-]	0.000637478	0.0062186	0.66082	Up	1-Methylxanthine
591.05077	C16428	M[1+]	0.00249	0.0021536	-1.3738	Down	trans-Zeatin riboside triphosphate
217.07022	C16430	M(C13)+2H[2+]	0.000943533	0.0035746	2.7614	Up	trans-Zeatin riboside monophosphate
631.22521	C16540	M(Cl37)-H[-]	0.00240647	0.023873	-6.69	Down	7(1)-Hydroxychlorophyllide a
697.21224	C16541	M+HCOONa[1+]	0.000333533	0.016105	-2.6626	Down	Chlorophyllide b
209.031	C17210	M(Cl37)-H[-]	0.000536467	0.016412	0.50109	Up	2-(2'-Methylthio)ethylmalic acid
223.04589	C17214	M(Cl37)-H[-]	0.000223533	0.0016761	1.0763	Up	2-(3'-Methylthio)propylmalic acid
237.06154	C17218	M(Cl37)-H[-]	0.000223533	0.0017279	0.93355	Up	2-(4'-Methylthio)butylmalic acid
89.04206	C17226	M+3H[3+]	0.000403533	0.028033	0.57922	Up	2-(6'-Methylthio)hexylmalic acid
135.11669	C17621	M-H4O2+H[1+]	6.64668e-05	0.019226	-0.99895	Down	(6E)-8-Hydroxygeraniol
202.07085	C17758	M-CO+H[1+]	6.64668e-05	0.023668	-2.5262	Down	4,5-seco-Dopa
557.25572	C18021	M-H4O2+H[1+]	0.00107353	0.02957	-0.9279	Down	Pheophorbide a
225.14881	C18217	M+2H[2+]	0.000288533	0.049801	-1.3101	Down	16-Feruloyloxypalmitate
613.15807	C19796	M(Cl37)+H[1+]	0.000193533	0.0084589	1.3937	Up	Quercetin 3-O-rhamnoside 7-O-glucoside
361.02342	C19848	M-2H[2-]	0.00171891	0.040422	0.90821	Up	Adenylated molybdopterin
189.07394	C19872	M+Na[1+]	0.000796467	0.0058025	2.6621	Up	N-Formyl-4-amino-5-aminomethyl-2-methylpyrimidine
168.05051	C20345	M(C13)+H[1+]	0.000333533	0.026772	0.32962	Up	Isopentenyl phosphate
439.077	C20454	M+Br[-]	0.0014	0.037688	0.85122	Up	(-)-Lariciresinol
375.228	C20681	M+HCOOK[1+]	0.00154647	0.025244	-1.0747	Down	(E,E)-Geranyllinalool
205.11807	C21015	M-CO+H[1+]	0.000106467	0.0043217	2.1562	Up	gamma-L-Glutamyl-L-2-aminobutyrate
147.07621	C21029	M+H[1+]	0.000166467	0.017216	3.4801	Up	(R)-3-Ureidoisobutyrate
629.12777	C21833	M+Cl[-]	0.00037	0.026411	0.18309	Up	Kaempferol-3-O-rutinoside
502.13978	G00019	M(C13)+3H[3+]	0.00189647	0.0033921	-3.4322	Down	(GlcNAc)5 (Man)3 (Asn)1
606.07463	G10610	M-H[-]	0.000306467	0.0077261	1.6291	Up	UDP-N-acetyl-D-glucosamine
221.06534	G10618	M+NaCl[1+]	0.000536467	0.039039	-0.38657	Down	Dolichyl D-glucosyl phosphate
