# Supplementary material for: Insights from a Multi-Omics Integration (MOI) Study in Oil Palm (Elaeis guineensis Jacq.) Response to Abiotic Stresses: Part Two—Drought
Source: Plants (Basel). 2022 Oct 20;11(20):2786. doi: 10.3390/plants11202786 (PMC9611107; doi:10.3390/plants11202786)
Supplement: Supplementary file 1 [file plants-11-02786-s001.zip › Leão et al_Supplementary Table S9.xlsx]

## Sheet: Table S9
ID	Description	KO_number	EC_number	FC_Salt	logFC_Salt	logCPM_Salt	P-Value_Salt	FDR_Salt	Profile_Salt	FC_Drought	logFC_Drought	logCPM_Drought	P-Value_Drought	FDR_Drought	Profile_Drought
XP_010911007.1	E3.2.1.14; chitinase	K01183	3.2.1.14	19.9187	4.31605	-0.42216	5.01878e-08	3.92411e-06	Up	757.54	9.56518	2.06037	5.49025e-35	5.26665e-33	Up
XP_010904862.2	GPAT; glycerol-3-phosphate acyltransferase	K13508	2.3.1.15	73.7882	6.20532	0.493805	2.10944e-17	9.5696e-15	Up	690.896	9.43232	1.93724	7.78869e-27	4.57767e-25	Up
XP_010904862.2	GPAT; glycerol-3-phosphate acyltransferase	K13508	2.3.1.198	73.7882	6.20532	0.493805	2.10944e-17	9.5696e-15	Up	690.896	9.43232	1.93724	7.78869e-27	4.57767e-25	Up
XP_010924795.1	E3.2.1.14; chitinase	K01183	3.2.1.14	26.4716	4.72637	4.55029	4.37583e-10	5.50786e-08	Up	422.155	8.72163	7.98889	4.15558e-88	3.12034e-85	Up
XP_029116697.1	cah; carbonic anhydrase	K01674	4.2.1.1	35.6566	5.1561	0.255114	2.60822e-14	6.84281e-12	Up	390.726	8.61001	9.50129	7.93684e-136	3.14234e-132	Up
XP_010921890.2	E3.2.1.73; licheninase	K25108	3.2.1.73	49.1891	5.62027	-1.30405	0.000593848	0.012867	Up	377.216	8.55925	5.51525	4.49015e-126	1.39679e-122	Up
XP_010910507.1	E3.2.1.14; chitinase	K01183	3.2.1.14	27.9407	4.8043	5.71845	5.16158e-19	2.74137e-16	Up	334.856	8.3874	9.10918	8.79047e-117	1.82302e-113	Up
XP_029121104.1	E3.2.1.14; chitinase	K01183	3.2.1.14	48.5257	5.60068	3.49789	1.70438e-14	4.58195e-12	Up	327.034	8.3533	6.77947	1.18278e-127	3.96241e-124	Up
XP_010921664.1	CSE; caffeoylshikimate esterase	K18368	3.1.1.-	5.74363	2.52196	-0.603978	0.00200675	0.0348156	Up	216.016	7.75499	2.34042	2.05212e-34	1.88947e-32	Up
XP_010922285.1	GPAT; glycerol-3-phosphate acyltransferase	K13508	2.3.1.15	31.6782	4.98542	-1.65553	0.00250494	0.041782	Up	143.361	7.16351	-0.0438555	4.93244e-09	6.76362e-08	Up
XP_010922285.1	GPAT; glycerol-3-phosphate acyltransferase	K13508	2.3.1.198	31.6782	4.98542	-1.65553	0.00250494	0.041782	Up	143.361	7.16351	-0.0438555	4.93244e-09	6.76362e-08	Up
XP_010926903.1	E1.11.1.7; peroxidase	K00430	1.11.1.7	15.5063	3.95478	1.86357	2.42575e-17	1.078e-14	Up	135.637	7.08361	4.53181	1.85791e-52	4.10731e-50	Up
XP_010920508.1	PP2C; protein phosphatase 2C	K14497	3.1.3.16	3.38896	1.76084	2.62801	7.2112e-07	4.29341e-05	Up	70.0393	6.13009	6.88238	7.26739e-62	2.29349e-59	Up
XP_010934768.1	E3.2.1.14; chitinase	K01183	3.2.1.14	17.1192	4.09754	0.138677	1.2381e-07	8.75334e-06	Up	69.9002	6.12723	2.72303	1.07133e-42	1.55009e-40	Up
XP_010923828.1	NCED; 9-cis-epoxycarotenoid dioxygenase	K09840	1.13.11.51	3.93211	1.97531	1.61508	1.42746e-06	7.80015e-05	Up	59.7228	5.90021	5.53869	6.20169e-116	1.12537e-112	Up
XP_010905515.1	CYP86B1; fatty acid omega-hydroxylase	K15402	1.14.-.-	5.47913	2.45395	-0.461954	0.000791977	0.0163544	Up	58.5896	5.87257	1.82972	9.24526e-25	4.77062e-23	Up
XP_010933112.1	PP2C; protein phosphatase 2C	K14497	3.1.3.16	5.27814	2.40003	1.29458	2.9141e-05	0.0010454	Up	51.8115	5.6952	2.05569	9.78642e-25	5.03792e-23	Up
XP_010930946.2	E1.11.1.7; peroxidase	K00430	1.11.1.7	3.05979	1.61343	0.243846	0.00175444	0.0311868	Up	50.8371	5.66781	3.06274	7.14677e-44	1.08073e-41	Up
XP_010943052.1	AMY, amyA, malS; alpha-amylase	K01176	3.2.1.1	8.70565	3.12195	-0.107716	1.14386e-05	0.000468638	Up	43.075	5.42878	1.43661	3.53182e-22	1.50651e-20	Up
XP_019702404.1	CYP81E; isoflavone/4'-methoxyisoflavone 2'-hydroxylase	K13260	1.14.14.90	3.81464	1.93155	1.89033	8.72146e-08	6.41602e-06	Up	37.6586	5.23491	4.1001	3.16045e-39	3.834e-37	Up
XP_019702404.1	CYP81E; isoflavone/4'-methoxyisoflavone 2'-hydroxylase	K13260	1.14.14.89	3.81464	1.93155	1.89033	8.72146e-08	6.41602e-06	Up	37.6586	5.23491	4.1001	3.16045e-39	3.834e-37	Up
XP_010934080.1	HPR2_3; glyoxylate/hydroxypyruvate reductase	K15919	1.1.1.79	42.5427	5.41084	-0.181488	2.851e-10	3.68438e-08	Up	34.7413	5.11858	1.17141	5.12305e-15	1.27203e-13	Up
XP_010934080.1	HPR2_3; glyoxylate/hydroxypyruvate reductase	K15919	1.1.1.81	42.5427	5.41084	-0.181488	2.851e-10	3.68438e-08	Up	34.7413	5.11858	1.17141	5.12305e-15	1.27203e-13	Up
XP_010921101.1	E1.11.1.7; peroxidase	K00430	1.11.1.7	5.87895	2.55556	1.27471	1.82744e-07	1.24549e-05	Up	31.7859	4.99031	3.42517	2.98197e-42	4.20284e-40	Up
XP_010931766.1	E2.4.1.67; stachyose synthetase	K06611	2.4.1.67	-45.9807	-5.52296	-1.1917	0.000110309	0.00317801	Down	30.4817	4.92987	2.05155	2.17756e-24	1.09763e-22	Up
XP_010942321.1	RBOH; respiratory burst oxidase	K13447	1.6.3.-	5.99438	2.58361	1.81055	1.26794e-06	7.0344e-05	Up	27.462	4.77936	5.0139	3.20427e-46	5.40887e-44	Up
XP_010942321.1	RBOH; respiratory burst oxidase	K13447	1.11.1.-	5.99438	2.58361	1.81055	1.26794e-06	7.0344e-05	Up	27.462	4.77936	5.0139	3.20427e-46	5.40887e-44	Up
XP_010905665.1	cysE; serine O-acetyltransferase	K00640	2.3.1.30	10.7291	3.42346	-0.679748	6.187e-05	0.00195679	Up	25.4825	4.67143	1.57946	5.40058e-20	1.97158e-18	Up
XP_010940445.1	CYP77A; cytochrome P450 family 77 subfamily A	K21995	1.14.-.-	15.792	3.98112	0.883303	0.000421434	0.00960936	Up	24.3404	4.60528	-0.389783	1.35306e-07	1.55645e-06	Up
XP_010925069.1	KCS; 3-ketoacyl-CoA synthase	K15397	2.3.1.199	22.8477	4.51398	2.41118	1.03733e-08	9.40357e-07	Up	23.1158	4.53081	2.84192	3.61831e-35	3.4863e-33	Up
XP_010912969.1	XERICO; RING/U-box domain-containing protein	K16285	2.3.2.27	3.56435	1.83364	5.24004	2.17766e-11	3.56539e-09	Up	21.0243	4.39398	6.71475	6.08079e-35	5.82032e-33	Up
XP_010910039.1	CCR; cinnamoyl-CoA reductase	K09753	1.2.1.44	9.66962	3.27346	0.400476	1.60689e-08	1.41663e-06	Up	19.0138	4.24897	0.758577	1.09206e-13	2.39598e-12	Up
XP_010938232.1	ACLY; ATP citrate (pro-S)-lyase	K01648	2.3.3.8	3.25109	1.70093	0.597253	0.000370195	0.00863544	Up	18.7324	4.22746	2.00572	3.55593e-22	1.51531e-20	Up
XP_010929588.1	HHT1; omega-hydroxypalmitate O-feruloyl transferase	K15400	2.3.1.188	6.95303	2.79764	1.16645	1.06642e-09	1.19701e-07	Up	15.8802	3.98916	2.72666	1.11729e-33	9.81032e-32	Up
XP_010909808.1	URH1; uridine nucleosidase	K01240	3.2.2.3	1.65054	0.722936	3.38614	0.00294435	0.0475452	Up	15.5041	3.95458	5.54023	5.71133e-55	1.40528e-52	Up
XP_010920466.2	CHD4, MI2B; chromodomain-helicase-DNA-binding protein 4	K11643	5.6.2.-	9.3304	3.22194	-1.15752	0.000948226	0.0189338	Up	14.6107	3.86895	0.950091	5.6784e-09	7.73053e-08	Up
XP_010910409.1	GALS; galactan beta-1,4-galactosyltransferase	K23869	2.4.1.-	6.12144	2.61387	4.38686	4.95315e-20	3.21962e-17	Up	14.4448	3.85248	5.00625	3.56387e-62	1.14971e-59	Up
XP_010908579.1	E2.4.1.82; raffinose synthase	K06617	2.4.1.82	1.79912	0.847292	5.22416	0.000471424	0.0105884	Up	14.3796	3.84595	8.1302	7.25155e-58	1.99881e-55	Up
XP_010929293.1	RNF38_44; E3 ubiquitin-protein ligase RNF38/44	K19041	2.3.2.27	22.0794	4.46463	-0.894981	3.49731e-06	0.000170752	Up	14.0289	3.81034	1.37767	6.05216e-11	1.02043e-09	Up
XP_010937014.1	E4.1.1.15, gadB, gadA, GAD; glutamate decarboxylase	K01580	4.1.1.15	1.93266	0.950586	4.38067	5.94264e-05	0.00189187	Up	13.9842	3.80573	6.63326	7.61995e-61	2.30456e-58	Up
XP_010920378.1	GOT1; aspartate aminotransferase, cytoplasmic	K14454	2.6.1.1	1.9705	0.978563	6.72914	8.73414e-07	5.07174e-05	Up	13.8115	3.7878	8.82698	5.28814e-54	1.25849e-51	Up
XP_010921345.1	PRDX6; peroxiredoxin 6	K11188	1.11.1.7	2.00505	1.00364	3.49628	2.16521e-05	0.000818552	Up	13.3629	3.74016	5.01503	9.31587e-39	1.11155e-36	Up
XP_010921345.1	PRDX6; peroxiredoxin 6	K11188	1.11.1.27	2.00505	1.00364	3.49628	2.16521e-05	0.000818552	Up	13.3629	3.74016	5.01503	9.31587e-39	1.11155e-36	Up
XP_010921345.1	PRDX6; peroxiredoxin 6	K11188	3.1.1.-	2.00505	1.00364	3.49628	2.16521e-05	0.000818552	Up	13.3629	3.74016	5.01503	9.31587e-39	1.11155e-36	Up
XP_010920301.1	PXG; peroxygenase	K17991	1.11.2.3	4.05713	2.02046	6.39406	3.04132e-24	3.89566e-21	Up	11.8362	3.56514	8.14872	8.81447e-45	1.40615e-42	Up
XP_010912122.1	hemH, FECH; protoporphyrin/coproporphyrin ferrochelatase	K01772	4.98.1.1	1.99949	0.999635	3.20877	9.2424e-05	0.00273448	Up	11.7818	3.55848	5.21166	3.92668e-59	1.13252e-56	Up
XP_010912122.1	hemH, FECH; protoporphyrin/coproporphyrin ferrochelatase	K01772	4.99.1.9	1.99949	0.999635	3.20877	9.2424e-05	0.00273448	Up	11.7818	3.55848	5.21166	3.92668e-59	1.13252e-56	Up
XP_010925263.1	KCS; 3-ketoacyl-CoA synthase	K15397	2.3.1.199	3.39389	1.76294	6.77158	3.28869e-07	2.1293e-05	Up	11.7616	3.55602	8.8297	2.12634e-17	6.43979e-16	Up
XP_010923145.2	DET2; steroid 5-alpha-reductase	K09591	1.3.1.22	3.66937	1.87553	2.52365	6.24475e-11	9.28209e-09	Up	11.1815	3.48304	3.44457	1.7037e-31	1.32025e-29	Up
XP_010913808.1	GN5_6; glucan endo-1,3-beta-glucosidase 5/6	K19893	3.2.1.39	3.18897	1.67309	1.64253	0.000113035	0.00323442	Up	10.8765	3.44314	3.39451	2.03395e-22	8.83157e-21	Up
XP_010914204.1	SUR2; sphinganine C4-monooxygenase	K04713	1.14.18.5	108.524	6.76187	-0.531989	1.98246e-09	2.09051e-07	Up	10.0126	3.32374	0.794296	6.96792e-06	6.31813e-05	Up
XP_010915634.1	pyrG, CTPS; CTP synthase	K01937	6.3.4.2	3.05362	1.61052	5.98237	5.96583e-20	3.67185e-17	Up	9.62506	3.2668	7.5036	1.86955e-55	4.73377e-53	Up
XP_010911579.1	E2.2.1.2, talA, talB; transaldolase	K00616	2.2.1.2	1.67075	0.740498	4.91024	0.000156397	0.00424906	Up	9.22565	3.20565	6.75682	4.80314e-51	9.96103e-49	Up
XP_019707679.1	E2.2.1.2, talA, talB; transaldolase	K00616	2.2.1.2	1.63941	0.713174	5.28481	8.3932e-05	0.00252963	Up	8.78819	3.13557	7.16759	1.54084e-51	3.25754e-49	Up
XP_010931141.1	TOP2; DNA topoisomerase II	K03164	5.6.2.2	-4.7675	-2.25323	-0.30645	0.000855298	0.017398	Down	8.78099	3.13438	1.04937	7.34898e-10	1.09871e-08	Up
XP_010937884.1	PPM1L, PP2CE; protein phosphatase 1L	K17506	3.1.3.16	39.4104	5.3005	2.58709	0.000651613	0.0138906	Up	8.70561	3.12194	4.78174	0.00369123	0.0209756	Up
XP_010905740.1	ALKBH5; mRNA N6-methyladenine demethylase	K10767	1.14.11.53	1.77672	0.829217	4.91452	5.8638e-05	0.00187088	Up	8.54891	3.09574	6.87539	1.30308e-37	1.47404e-35	Up
XP_010928748.1	GN5_6; glucan endo-1,3-beta-glucosidase 5/6	K19893	3.2.1.39	2.03403	1.02434	3.63784	4.44248e-05	0.00148484	Up	8.50329	3.08802	5.68572	7.9463e-37	8.46135e-35	Up
XP_010922289.1	E5.2.1.8; peptidylprolyl isomerase	K01802	5.2.1.8	1.62098	0.696867	5.25314	0.000414839	0.00951702	Up	8.07448	3.01337	5.59037	3.41059e-40	4.43387e-38	Up
XP_010908889.1	DGAT3; diacylglycerol O-acyltransferase 3, plant	K22849	2.3.1.20	2.57034	1.36196	5.79719	0.00118259	0.0228192	Up	8.05542	3.00996	6.38525	4.28024e-16	1.1636e-14	Up
XP_010928603.1	ALDH; aldehyde dehydrogenase (NAD+)	K00128	1.2.1.3	1.58348	0.663096	6.91111	0.000174345	0.00466107	Up	7.87909	2.97803	8.07527	1.52953e-44	2.40478e-42	Up
XP_010916944.1	AOC; allene oxide cyclase	K10525	5.3.99.6	1.85816	0.893873	5.25959	8.32217e-05	0.00251345	Up	7.68033	2.94117	6.93295	1.62777e-48	3.01664e-46	Up
XP_010933004.1	CYP707A; (+)-abscisic acid 8'-hydroxylase	K09843	1.14.14.137	2.40247	1.26452	4.17694	0.0022858	0.0387954	Up	7.6733	2.93985	6.1618	1.40615e-06	1.41098e-05	Up
XP_010909649.1	PAO4, PAO3, PAO2; polyamine oxidase	K17839	1.5.3.17	1.45661	0.542613	6.98827	0.00281791	0.0458263	Up	7.61611	2.92905	8.34438	8.48959e-39	1.01854e-36	Up
XP_010909649.1	PAO4, PAO3, PAO2; polyamine oxidase	K17839	1.5.3.-	1.45661	0.542613	6.98827	0.00281791	0.0458263	Up	7.61611	2.92905	8.34438	8.48959e-39	1.01854e-36	Up
XP_010931545.1	CYP98A, C3'H; 5-O-(4-coumaroyl)-D-quinate 3'-monooxygenase	K09754	1.14.14.96	2.62464	1.39212	4.52749	1.66041e-11	2.79198e-09	Up	7.55012	2.9165	5.66386	1.39102e-43	2.08898e-41	Up
XP_010929851.1	DCTPP1; dCTP diphosphatase	K16904	3.6.1.12	3.87376	1.95374	-0.09969	0.0009157	0.0184202	Up	7.45025	2.89729	1.15994	1.84312e-10	2.95544e-09	Up
XP_010906277.1	TSSK, STK22; testis-specific serine kinase	K08811	2.7.11.1	3.75915	1.91041	4.6598	3.99193e-06	0.000190003	Up	6.6859	2.74112	6.73618	0.00299278	0.0173	Up
XP_010917644.2	ATP2C; P-type Ca2+ transporter type 2C	K01537	7.2.2.10	15.669	3.96984	1.28061	0.00136835	0.0257393	Up	6.62861	2.72871	3.08053	0.00241027	0.0142158	Up
XP_010931678.1	MFP2; enoyl-CoA hydratase/3-hydroxyacyl-CoA dehydrogenase	K10527	4.2.1.17	1.63708	0.711127	7.32031	7.35128e-05	0.00226099	Up	6.56787	2.71543	8.77667	2.82174e-33	2.44314e-31	Up
XP_010931678.1	MFP2; enoyl-CoA hydratase/3-hydroxyacyl-CoA dehydrogenase	K10527	1.1.1.35	1.63708	0.711127	7.32031	7.35128e-05	0.00226099	Up	6.56787	2.71543	8.77667	2.82174e-33	2.44314e-31	Up
XP_010931678.1	MFP2; enoyl-CoA hydratase/3-hydroxyacyl-CoA dehydrogenase	K10527	1.1.1.211	1.63708	0.711127	7.32031	7.35128e-05	0.00226099	Up	6.56787	2.71543	8.77667	2.82174e-33	2.44314e-31	Up
XP_010907484.1	SGR, SGRL; magnesium dechelatase	K22013	4.99.1.10	2.75488	1.46199	5.43988	3.70926e-12	7.11639e-10	Up	6.50467	2.70148	6.97085	3.83768e-22	1.63059e-20	Up
XP_010916260.1	PTDSS2; phosphatidylserine synthase 2	K08730	2.7.8.29	2.03561	1.02546	3.52343	7.73326e-05	0.00235683	Up	6.03971	2.59448	4.21411	5.35992e-31	4.01082e-29	Up
XP_010920750.1	ATP2C; P-type Ca2+ transporter type 2C	K01537	7.2.2.10	2.02966	1.02124	5.09642	1.65482e-08	1.45008e-06	Up	6.02677	2.59139	6.21575	1.58051e-26	9.17771e-25	Up
XP_010942302.1	ACSS1_2, acs; acetyl-CoA synthetase	K01895	6.2.1.1	1.51531	0.599618	5.30024	0.000859175	0.0174687	Up	5.88137	2.55615	6.58225	1.68277e-39	2.05284e-37	Up
XP_010913424.1	PDHA, pdhA; pyruvate dehydrogenase E1 component alpha subunit	K00161	1.2.4.1	1.7028	0.767906	6.18925	5.15748e-06	0.000236032	Up	5.86859	2.55301	7.87935	5.85286e-36	5.87322e-34	Up
XP_010915378.1	E2.7.1.-; kinase	K00924	2.7.1.-	3.66015	1.8719	0.998785	0.000285077	0.00698278	Up	5.7813	2.53139	1.69511	3.30903e-09	4.63232e-08	Up
XP_029117118.1	CYP98A, C3'H; 5-O-(4-coumaroyl)-D-quinate 3'-monooxygenase	K09754	1.14.14.96	1.82578	0.868511	3.4155	0.000444567	0.0100578	Up	5.59536	2.48423	4.63272	7.92159e-30	5.52873e-28	Up
XP_010915297.1	cysK; cysteine synthase	K01738	2.5.1.47	1.84501	0.883629	4.82696	1.01555e-05	0.000422024	Up	5.5266	2.46639	5.85199	2.35752e-34	2.15698e-32	Up
XP_010921340.1	metK, MAT; S-adenosylmethionine synthetase	K00789	2.5.1.6	2.60406	1.38076	6.10567	4.13839e-09	4.12428e-07	Up	5.28993	2.40325	7.83073	1.39041e-06	1.39621e-05	Up
XP_010919949.1	IMPDH, guaB; IMP dehydrogenase	K00088	1.1.1.205	1.75451	0.811064	7.25845	1.0751e-05	0.000443407	Up	5.26166	2.39552	8.51977	1.19974e-23	5.74804e-22	Up
XP_010914783.1	DGAT3; diacylglycerol O-acyltransferase 3, plant	K22849	2.3.1.20	1.91637	0.938375	8.07747	7.41575e-06	0.000319449	Up	5.12221	2.35677	7.86038	1.99627e-25	1.06805e-23	Up
XP_029116325.1	PRKAA, AMPK; 5'-AMP-activated protein kinase, catalytic alpha subunit	K07198	2.7.11.11	-2.96696	-1.56899	6.21005	2.28389e-13	5.29072e-11	Down	5.08039	2.34494	7.85974	1.29827e-18	4.28366e-17	Up
XP_010922336.1	SUV39H, CLR4; [histone H3]-lysine9 N-trimethyltransferase SUV39H	K22373	5.1.2.1	1.47471	0.560432	8.88083	0.00309767	0.0495797	Up	4.8638	2.28208	9.99221	1.87037e-20	7.06476e-19	Up
XP_010943210.1	CAD; cinnamyl-alcohol dehydrogenase	K00083	1.1.1.195	3.04638	1.6071	6.5878	0.000235192	0.00596294	Up	4.68262	2.22732	6.82721	1.5059e-19	5.3147e-18	Up
XP_010907772.1	E2.3.1.133, HCT; shikimate O-hydroxycinnamoyltransferase	K13065	2.3.1.133	3.81588	1.93202	3.73697	0.00171843	0.0307096	Up	4.60747	2.20397	5.15881	5.29529e-09	7.22932e-08	Up
XP_010924947.1	IAR3, ILL6; jasmonoyl-L-amino acid hydrolase	K21604	3.5.1.127	1.75205	0.809044	5.20601	0.00017398	0.00465705	Up	4.59517	2.20012	6.13939	1.87788e-35	1.82146e-33	Up
XP_010913396.1	SIW14, OCA3; tyrosine-protein phosphatase SIW14	K18045	3.1.3.48	6.19951	2.63215	2.64084	0.000436793	0.00991802	Up	4.59265	2.19933	0.171987	0.000416082	0.0028456	Up
XP_010919796.1	SNRK2; serine/threonine-protein kinase SRK2	K14498	2.7.11.1	2.51444	1.33024	6.76194	8.51222e-14	2.0369e-11	Up	4.53175	2.18007	6.84207	1.00249e-23	4.81893e-22	Up
XP_010923394.2	AOC3, AOC2, tynA; primary-amine oxidase	K00276	1.4.3.21	2.2641	1.17894	3.23655	2.79871e-05	0.00101151	Up	4.51334	2.1742	3.18218	1.57312e-14	3.72544e-13	Up
XP_029118771.1	BAH, NLA; E3 ubiquitin-protein ligase BAH	K16275	2.3.2.27	2.11894	1.08334	2.26889	0.000351407	0.00826356	Up	4.47753	2.1627	2.86979	1.51438e-11	2.69746e-10	Up
XP_010913632.1	BZ1; anthocyanidin 3-O-glucosyltransferase	K12930	2.4.1.115	3.47813	1.79831	3.42677	1.77597e-09	1.89108e-07	Up	4.45347	2.15493	3.02713	2.31107e-05	0.000194041	Up
XP_010914049.1	speD, AMD1; S-adenosylmethionine decarboxylase	K01611	4.1.1.50	1.67477	0.743962	7.54648	0.00160649	0.0291449	Up	4.42404	2.14537	9.16422	2.13474e-19	7.4555e-18	Up
XP_010914943.1	UGT73C; UDP-glucosyltransferase 73C	K13496	2.4.1.-	2.53615	1.34264	4.32283	0.000158778	0.00429765	Up	4.38744	2.13338	5.23787	2.90067e-22	1.24706e-20	Up
XP_010915563.1	MAN1B, MNS3; endoplasmic reticulum Man9GlcNAc2 1,2-alpha-mannosidase	K23741	3.2.1.209	2.58669	1.37111	2.91669	4.67016e-06	0.000217065	Up	4.37611	2.12965	3.35815	2.61888e-17	7.86044e-16	Up
XP_010931570.1	GPD1; glycerol-3-phosphate dehydrogenase (NAD+)	K00006	1.1.1.8	2.92272	1.54731	3.80051	1.41321e-10	1.94769e-08	Up	4.36728	2.12673	5.05082	6.37252e-16	1.70998e-14	Up
XP_010918621.1	SMO1; plant 4,4-dimethylsterol C-4alpha-methyl-monooxygenase	K14423	1.14.18.10	2.2558	1.17364	2.81235	4.6016e-05	0.00152747	Up	4.16653	2.05885	3.12226	1.0846e-10	1.78448e-09	Up
XP_010928724.1	ATPeV1A, ATP6A; V-type H+-transporting ATPase subunit A	K02145	7.1.2.2	1.44943	0.535488	7.17195	0.00137782	0.0258545	Up	4.11453	2.04073	8.45526	1.79949e-22	7.85265e-21	Up
XP_010932149.2	HMGCR; hydroxymethylglutaryl-CoA reductase (NADPH)	K00021	1.1.1.34	2.68344	1.42409	3.69931	5.6131e-08	4.34202e-06	Up	3.98017	1.99283	4.55795	1.45468e-20	5.50414e-19	Up
XP_010930670.1	PDIA1, P4HB; protein disulfide-isomerase A1	K09580	5.3.4.1	1.72334	0.785211	7.70088	2.39971e-05	0.000889445	Up	3.95829	1.98488	8.30536	3.84201e-20	1.42161e-18	Up
XP_010929601.1	PBS1; serine/threonine-protein kinase PBS1	K13430	2.7.11.1	1.62986	0.704747	4.15833	0.000626656	0.0134304	Up	3.88337	1.95731	5.10239	2.2775e-21	9.1417e-20	Up
XP_010925031.1	cdd, CDA; cytidine deaminase	K01489	3.5.4.5	-2.80457	-1.48778	6.78287	1.71618e-12	3.36672e-10	Down	3.86759	1.95144	8.0247	2.89567e-09	4.07554e-08	Up
XP_010933285.1	CYP86B1; fatty acid omega-hydroxylase	K15402	1.14.-.-	3.71377	1.89288	6.84107	0.000110993	0.00318855	Up	3.86266	1.9496	6.43921	4.05797e-22	1.71915e-20	Up
XP_010914150.1	POR; NADPH-ferrihemoprotein reductase	K00327	1.6.2.4	1.60935	0.686475	5.0471	0.000165467	0.00445657	Up	3.76815	1.91386	6.00407	5.25626e-26	2.94236e-24	Up
XP_019704332.1	WNK, PRKWNK; WNK lysine deficient protein kinase	K08867	2.7.11.1	1.90845	0.932402	4.22274	3.14533e-06	0.000155766	Up	3.59181	1.84471	4.9391	1.52568e-16	4.30902e-15	Up
XP_010926382.1	LPIN; phosphatidate phosphatase LPIN	K15728	3.1.3.4	5.45413	2.44735	1.77199	2.76146e-05	0.00100137	Up	3.58461	1.84182	1.09817	2.42005e-06	2.33641e-05	Up
XP_010939889.1	PDP; pyruvate dehydrogenase phosphatase	K01102	3.1.3.43	1.85005	0.887566	6.02374	2.65333e-06	0.00013468	Up	3.56729	1.83483	7.47844	8.3822e-07	8.65876e-06	Up
XP_010927761.1	AHK2_3_4; arabidopsis histidine kinase 2/3/4 (cytokinin receptor)	K14489	2.7.13.3	1.59641	0.67483	6.00171	0.000346627	0.00815997	Up	3.55033	1.82795	6.95784	1.65446e-13	3.59011e-12	Up
XP_010917423.1	EP400; E1A-binding protein p400	K03380	1.14.13.7	3.71543	1.89353	3.54003	0.000996025	0.0197441	Up	3.50726	1.81035	3.49537	5.29277e-16	1.42816e-14	Up
XP_010932570.1	PXG; peroxygenase	K17991	1.11.2.3	1.74635	0.804343	4.1946	0.000313586	0.0075496	Up	3.48534	1.8013	5.02629	3.21359e-20	1.19722e-18	Up
XP_010925625.1	PRKAA, AMPK; 5'-AMP-activated protein kinase, catalytic alpha subunit	K07198	2.7.11.11	3.43185	1.77899	7.73871	3.82096e-06	0.000183672	Up	3.41428	1.77158	7.83526	5.30352e-10	8.05347e-09	Up
XP_010920025.1	PGD, gnd, gntZ; 6-phosphogluconate dehydrogenase	K00033	1.1.1.44	-1.97348	-0.980745	6.02866	2.72968e-05	0.000993151	Down	3.38713	1.76006	7.05959	6.35762e-15	1.56607e-13	Up
XP_010920025.1	PGD, gnd, gntZ; 6-phosphogluconate dehydrogenase	K00033	1.1.1.343	-1.97348	-0.980745	6.02866	2.72968e-05	0.000993151	Down	3.38713	1.76006	7.05959	6.35762e-15	1.56607e-13	Up
XP_010923635.1	CYP85A1, BR6OX1; brassinosteroid-6-oxidase 1	K09590	1.14.-.-	1.49819	0.583219	4.45481	0.0029575	0.0476868	Up	3.38195	1.75786	4.60977	1.647e-09	2.37048e-08	Up
XP_019705245.1	BOI; E3 ubiquitin-protein ligase BOI and related proteins	K19042	2.3.2.27	2.16552	1.11471	4.6603	1.31305e-07	9.1937e-06	Up	3.35233	1.74516	5.08557	9.82405e-08	1.15416e-06	Up
XP_010937117.1	GAUT; alpha-1,4-galacturonosyltransferase	K13648	2.4.1.43	2.6065	1.38212	2.27146	3.38776e-05	0.00118411	Up	3.34649	1.74265	3.31504	0.000943375	0.00604206	Up
XP_010938927.1	ROMT; trans-resveratrol di-O-methyltransferase	K16040	2.1.1.240	-3.06708	-1.61686	1.02853	0.000174594	0.00466489	Down	3.33353	1.73705	2.03785	1.29202e-05	0.000112627	Up
XP_010936719.1	TOGT1; scopoletin glucosyltransferase	K23260	2.4.1.128	2.65122	1.40666	4.74937	7.35313e-07	4.35695e-05	Up	3.29717	1.72123	4.89824	3.01645e-10	4.70689e-09	Up
XP_010925657.1	GA2ox; gibberellin 2beta-dioxygenase	K04125	1.14.11.13	-2.41916	-1.27451	2.92586	4.34333e-05	0.00145841	Down	3.28046	1.7139	4.19014	3.8351e-10	5.92594e-09	Up
XP_010907272.1	POLG; DNA polymerase gamma 1	K02332	2.7.7.7	4.61253	2.20556	2.49826	2.66181e-11	4.21736e-09	Up	3.1764	1.66739	2.59656	1.39548e-06	1.40099e-05	Up
XP_010904606.1	AFG1, LACE1; peroxisome-assembly ATPase	K18798	3.6.4.7	1.98269	0.987456	6.03746	1.48606e-05	0.000588357	Up	3.13037	1.64633	6.68532	3.01097e-18	9.67753e-17	Up
XP_010929675.1	MAN2C1; alpha-mannosidase	K01191	3.2.1.24	1.85379	0.890477	4.75868	0.000176918	0.00470964	Up	3.06986	1.61817	5.24949	1.43432e-12	2.86279e-11	Up
XP_010921352.1	RPAP2; RNA polymerase II-associated protein 2	K20827	3.1.3.16	1.81455	0.859613	5.20068	2.27597e-06	0.000117673	Up	3.03379	1.60112	5.79475	7.18222e-15	1.75628e-13	Up
XP_019705834.1	UBE2H, UBC8; ubiquitin-conjugating enzyme E2 H	K10576	2.3.2.23	-2.05235	-1.03728	2.96966	0.000223049	0.00569986	Down	2.9953	1.5827	4.43744	1.50871e-10	2.44259e-09	Up
XP_010913485.1	E1.11.1.7; peroxidase	K00430	1.11.1.7	3.78007	1.91841	1.22535	0.000241736	0.00609249	Up	2.96334	1.56723	2.53822	0.00516935	0.0284615	Up
XP_010928601.1	ALDH; aldehyde dehydrogenase (NAD+)	K00128	1.2.1.3	-4.35371	-2.12224	1.96814	3.04369e-08	2.50106e-06	Down	2.83369	1.50268	2.71353	0.00580396	0.0315802	Up
XP_029119808.1	RCHY1, PIRH2; RING finger and CHY zinc finger domain-containing protein 1	K10144	2.3.2.27	-3.13731	-1.64953	4.69489	1.06617e-15	3.54449e-13	Down	2.81783	1.49458	5.75807	2.30655e-17	6.95174e-16	Up
XP_010943428.1	ABHD17; abhydrolase domain-containing protein 17	K01076	3.1.2.22	2.0365	1.02609	2.18225	0.000816319	0.016738	Up	2.81528	1.49328	2.28599	3.80902e-07	4.11017e-06	Up
XP_019710495.1	PTC2_3; protein phosphatase PTC2/3	K14803	3.1.3.16	1.84456	0.883278	5.87374	3.64263e-07	2.3193e-05	Up	2.81457	1.49291	6.39145	2.00927e-17	6.09797e-16	Up
XP_010904839.1	E3.1.3.16; protein phosphatase	K01090	3.1.3.16	1.59251	0.671304	6.08185	0.000204854	0.00531363	Up	2.79832	1.48456	6.97818	3.51577e-15	8.85572e-14	Up
XP_010910903.1	PIKFYVE, FAB1; 1-phosphatidylinositol-3-phosphate 5-kinase	K00921	2.7.1.150	1.50147	0.586372	6.62519	0.00141851	0.0264686	Up	2.74671	1.45771	7.55445	6.6655e-09	8.9845e-08	Up
XP_010933076.1	ENO, eno; enolase	K01689	4.2.1.11	1.4888	0.574153	7.99288	0.00266007	0.0439058	Up	2.70684	1.43661	8.50063	1.10697e-11	2.00372e-10	Up
XP_010913416.1	pfp, PFP; diphosphate-dependent phosphofructokinase	K00895	2.7.1.90	1.75565	0.812007	7.5359	3.52382e-06	0.000171279	Up	2.67413	1.41907	8.04768	5.99305e-12	1.12067e-10	Up
XP_010924276.1	KCS; 3-ketoacyl-CoA synthase	K15397	2.3.1.199	1.81676	0.861365	5.37564	0.000123498	0.00348573	Up	2.65148	1.4068	5.77452	3.62827e-08	4.49544e-07	Up
XP_010919301.3	WNK, PRKWNK; WNK lysine deficient protein kinase	K08867	2.7.11.1	1.94799	0.961988	5.43751	1.6569e-07	1.13817e-05	Up	2.62888	1.39445	5.9053	1.3487e-14	3.21144e-13	Up
XP_010938396.1	E3.2.1.21; beta-glucosidase	K01188	3.2.1.21	1.73431	0.79436	7.0993	3.64049e-05	0.00125459	Up	2.62299	1.39121	7.44726	1.62496e-10	2.61719e-09	Up
XP_010923303.1	PMA1, PMA2; H+-transporting ATPase	K01535	7.1.2.1	2.19802	1.1362	7.01795	3.34333e-09	3.37832e-07	Up	2.62273	1.39107	7.32577	1.02464e-09	1.50859e-08	Up
XP_010936603.1	BB; E3 ubiquitin-protein ligase BIG BROTHER and related proteins	K19045	2.3.2.27	2.13802	1.09627	1.80466	0.000915141	0.0184174	Up	2.61022	1.38417	1.89987	5.34797e-05	0.000423857	Up
XP_019702972.1	HPD, hppD; 4-hydroxyphenylpyruvate dioxygenase	K00457	1.13.11.27	1.75155	0.808629	7.61171	9.24605e-06	0.000389434	Up	2.60789	1.38288	8.11461	1.64952e-10	2.6538e-09	Up
XP_010922658.1	AKR1A1, adh; alcohol dehydrogenase (NADP+)	K00002	1.1.1.2	3.76637	1.91318	2.03414	2.61622e-08	2.19568e-06	Up	2.59446	1.37543	2.06276	0.000245567	0.00174835	Up
XP_010925300.1	FATB; fatty acyl-ACP thioesterase B	K10781	3.1.2.14	1.58667	0.666	5.77	9.83127e-05	0.00288324	Up	2.57484	1.36448	6.20557	7.69354e-14	1.71212e-12	Up
XP_010925300.1	FATB; fatty acyl-ACP thioesterase B	K10781	3.1.2.21	1.58667	0.666	5.77	9.83127e-05	0.00288324	Up	2.57484	1.36448	6.20557	7.69354e-14	1.71212e-12	Up
XP_010942998.1	FAO3; long-chain-alcohol oxidase	K17756	1.1.3.20	2.63836	1.39964	6.08916	2.30472e-07	1.53241e-05	Up	2.539	1.34426	6.02401	1.63297e-14	3.85879e-13	Up
XP_010937164.1	CSLA; beta-mannan synthase	K13680	2.4.1.32	3.44869	1.78605	7.40002	3.92447e-13	8.41943e-11	Up	2.52332	1.33532	6.00632	1.0106e-05	8.96389e-05	Up
XP_010926082.1	ALDO; fructose-bisphosphate aldolase, class I	K01623	4.1.2.13	-2.6503	-1.40615	5.90566	1.94458e-07	1.32119e-05	Down	2.52254	1.33488	6.50765	2.46363e-08	3.10906e-07	Up
XP_010935700.1	ABCB1, CD243; ATP-binding cassette, subfamily B (MDR/TAP), member 1	K05658	7.6.2.2	1.87233	0.904834	4.03164	0.00109535	0.0213718	Up	2.49116	1.31682	3.31922	2.08165e-06	2.02814e-05	Up
XP_010912131.1	PTI1; pto-interacting protein 1	K13436	2.7.11.1	1.46735	0.553211	6.22282	0.00210375	0.0363141	Up	2.48294	1.31205	6.9817	1.12439e-12	2.26706e-11	Up
XP_010917841.1	RRP6, EXOSC10; exosome complex exonuclease RRP6	K12591	3.1.13.-	1.59202	0.670859	5.6892	0.000944077	0.0188761	Up	2.44217	1.28816	6.11562	3.50092e-11	6.02881e-10	Up
XP_010912623.1	VTC2_5; GDP-L-galactose phosphorylase	K14190	2.7.7.69	2.50287	1.32358	7.66065	1.05527e-07	7.58387e-06	Up	2.44001	1.28689	7.43136	8.69495e-09	1.15449e-07	Up
XP_010932245.1	DDX5, DBP2; ATP-dependent RNA helicase DDX5/DBP2	K12823	3.6.4.13	1.7756	0.828309	6.16294	1.82347e-06	9.6082e-05	Up	2.43431	1.28351	6.6159	1.70148e-12	3.36976e-11	Up
XP_019707924.1	E2.7.1.46; L-arabinokinase	K12446	2.7.1.46	1.48531	0.570768	5.40264	0.00175304	0.0311746	Up	2.43315	1.28282	5.90646	1.65878e-11	2.94382e-10	Up
XP_010918980.1	hisG; ATP phosphoribosyltransferase	K00765	2.4.2.17	2.02793	1.02001	2.10705	0.000953049	0.018996	Up	2.40632	1.26683	2.1372	6.7432e-06	6.12202e-05	Up
XP_010941452.1	EARS, gltX; glutamyl-tRNA synthetase	K01885	6.1.1.17	1.49984	0.584805	5.91738	0.000561591	0.0122966	Up	2.40607	1.26668	6.53831	6.66882e-11	1.11877e-09	Up
XP_010916398.1	NUCS; nuclease S1	K05986	3.1.30.1	3.85935	1.94836	0.913037	0.00113521	0.0220293	Up	2.38009	1.25102	1.47526	0.00155468	0.00953499	Up
XP_010935183.1	PLD1_2; phospholipase D1/2	K01115	3.1.4.4	1.62039	0.696342	4.7746	0.0011962	0.0230147	Up	2.35721	1.23708	5.09509	8.17416e-10	1.21499e-08	Up
XP_019708344.2	E3.2.1.4; endoglucanase	K01179	3.2.1.4	2.68371	1.42423	1.54261	0.00167592	0.0300982	Up	2.35222	1.23402	0.790008	0.00459951	0.0256254	Up
XP_010935011.1	CALS; callose synthase	K11000	2.4.1.-	1.80569	0.852553	6.09009	8.07857e-05	0.00245178	Up	2.34566	1.22999	6.40408	2.57515e-08	3.24415e-07	Up
XP_029118123.1	PIN4; peptidyl-prolyl cis-trans isomerase NIMA-interacting 4	K09579	5.2.1.8	2.38211	1.25224	2.35832	4.11384e-05	0.00138993	Up	2.3421	1.2278	2.31291	0.00113947	0.00718788	Up
XP_010935952.1	GME; GDP-D-mannose 3', 5'-epimerase	K10046	5.1.3.18	2.20161	1.13856	9.23817	4.32471e-10	5.45929e-08	Up	2.31146	1.2088	9.50684	5.92596e-08	7.16097e-07	Up
XP_010935952.1	GME; GDP-D-mannose 3', 5'-epimerase	K10046	5.1.3.-	2.20161	1.13856	9.23817	4.32471e-10	5.45929e-08	Up	2.31146	1.2088	9.50684	5.92596e-08	7.16097e-07	Up
XP_010942088.1	CARP, pepA; leucyl aminopeptidase	K01255	3.4.11.1	1.42463	0.510585	6.63526	0.00197644	0.0343617	Up	2.27499	1.18586	7.2683	3.6333e-10	5.6331e-09	Up
XP_010929219.1	TPS; trehalose 6-phosphate synthase/phosphatase	K16055	2.4.1.15	2.04214	1.03008	4.04893	9.8004e-07	5.59698e-05	Up	2.24557	1.16708	4.41416	2.06734e-05	0.00017452	Up
XP_010929219.1	TPS; trehalose 6-phosphate synthase/phosphatase	K16055	3.1.3.12	2.04214	1.03008	4.04893	9.8004e-07	5.59698e-05	Up	2.24557	1.16708	4.41416	2.06734e-05	0.00017452	Up
XP_010928552.1	ILR1; IAA-amino acid hydrolase	K14664	3.5.1.-	1.93697	0.9538	4.27293	1.56237e-05	0.000615771	Up	2.19361	1.13331	4.10514	2.76313e-07	3.03959e-06	Up
XP_010905108.1	CYB561; transmembrane ascorbate-dependent reductase	K08360	7.2.1.3	-3.1049	-1.63455	1.5234	2.54158e-05	0.000935656	Down	2.18259	1.12604	2.45751	4.33184e-05	0.000347753	Up
XP_010939510.1	fabH; 3-oxoacyl-[acyl-carrier-protein] synthase III	K00648	2.3.1.180	1.53533	0.618549	5.12027	0.000832495	0.0170296	Up	2.15961	1.11077	5.61886	4.00469e-10	6.16937e-09	Up
XP_019701633.1	ECH1; Delta3,5-Delta2,4-dienoyl-CoA isomerase	K12663	5.3.3.21	-1.69695	-0.762942	6.77723	0.000285827	0.00699722	Down	2.15346	1.10666	7.31769	0.00176326	0.0106581	Up
XP_010910279.1	TAA1; L-tryptophan---pyruvate aminotransferase	K16903	2.6.1.99	2.39064	1.2574	2.33066	3.46435e-05	0.00120682	Up	2.15286	1.10626	2.02163	0.000297692	0.00208773	Up
XP_010937877.2	AMPD; AMP deaminase	K01490	3.5.4.6	1.79566	0.844514	4.54872	0.000126303	0.00355568	Up	2.13684	1.09548	4.74959	6.8639e-09	9.24048e-08	Up
XP_010941086.1	CYP89A; cytochrome P450 family 89 subfamily A	K24184	1.14.-.-	2.26395	1.17884	7.65265	3.40177e-08	2.764e-06	Up	2.08385	1.05925	7.63757	8.59402e-06	7.68696e-05	Up
NP_001306842.1	katE, CAT, catB, srpA; catalase	K03781	1.11.1.6	-2.36726	-1.24322	10.133	4.55694e-10	5.68651e-08	Down	2.08209	1.05803	10.9176	1.34423e-05	0.000116805	Up
XP_010938431.1	GST, gst; glutathione S-transferase	K00799	2.5.1.18	-1.77619	-0.828784	8.24287	9.5557e-06	0.000400539	Down	2.07301	1.05172	8.26645	0.00164671	0.0100358	Up
XP_010916060.1	APF2; aspartyl protease family protein	K22683	3.4.23.-	4.36084	2.12461	1.83806	2.0922e-05	0.000794397	Up	2.07134	1.05057	3.02547	0.00432636	0.0242275	Up
XP_010920029.2	DBP3; ATP-dependent RNA helicase DBP3	K14811	3.6.4.13	1.50805	0.592682	6.52329	0.000324266	0.00775089	Up	2.04858	1.03462	6.94742	7.73201e-09	1.03389e-07	Up
XP_019708675.1	R1; alpha-glucan, water dikinase	K08244	2.7.9.4	2.08079	1.05713	5.23267	1.72922e-06	9.18407e-05	Up	2.03869	1.02764	5.3713	1.35695e-05	0.000117816	Up
XP_019711215.1	TAT; tyrosine aminotransferase	K00815	2.6.1.5	1.72197	0.784059	6.29986	2.77555e-05	0.00100481	Up	2.02463	1.01766	6.57597	1.00795e-07	1.18289e-06	Up
XP_010913027.1	SGPL1, DPL1; sphinganine-1-phosphate aldolase	K01634	4.1.2.27	1.6946	0.760947	5.15861	8.45099e-05	0.00254353	Up	1.97423	0.981291	5.27636	8.97495e-08	1.05898e-06	Up
XP_010941001.1	gmd, GMDS; GDPmannose 4,6-dehydratase	K01711	4.2.1.47	-1.75382	-0.810503	3.90656	0.00164658	0.0296445	Down	1.94139	0.957091	4.91175	0.000111865	0.000843897	Up
XP_010905239.2	OPCL1; OPC-8:0 CoA ligase 1	K10526	6.2.1.-	-2.12718	-1.08894	4.84363	8.47574e-09	7.82048e-07	Down	1.93571	0.952866	5.53223	3.05366e-06	2.9107e-05	Up
XP_010936365.1	PTEN; phosphatidylinositol-3,4,5-trisphosphate 3-phosphatase and dual-specificity protein phosphatase PTEN	K01110	3.1.3.16	1.80845	0.854755	2.89993	0.00213495	0.0367651	Up	1.91435	0.936854	2.99729	0.000148961	0.00109937	Up
XP_010936365.1	PTEN; phosphatidylinositol-3,4,5-trisphosphate 3-phosphatase and dual-specificity protein phosphatase PTEN	K01110	3.1.3.48	1.80845	0.854755	2.89993	0.00213495	0.0367651	Up	1.91435	0.936854	2.99729	0.000148961	0.00109937	Up
XP_010936365.1	PTEN; phosphatidylinositol-3,4,5-trisphosphate 3-phosphatase and dual-specificity protein phosphatase PTEN	K01110	3.1.3.67	1.80845	0.854755	2.89993	0.00213495	0.0367651	Up	1.91435	0.936854	2.99729	0.000148961	0.00109937	Up
XP_010936601.1	XDH; xanthine dehydrogenase/oxidase	K00106	1.17.1.4	1.59915	0.677301	7.09963	5.5619e-05	0.00178633	Up	1.88711	0.916181	7.33733	3.55941e-06	3.35895e-05	Up
XP_010936601.1	XDH; xanthine dehydrogenase/oxidase	K00106	1.17.3.2	1.59915	0.677301	7.09963	5.5619e-05	0.00178633	Up	1.88711	0.916181	7.33733	3.55941e-06	3.35895e-05	Up
XP_010911502.1	CYP76B6, G10H; geraniol 8-hydroxylase	K15099	1.14.14.83	-2.37104	-1.24552	2.12968	0.00288836	0.0467387	Down	1.87271	0.905126	3.01003	0.00138945	0.00861136	Up
XP_010921802.1	GST, gst; glutathione S-transferase	K00799	2.5.1.18	-1.86918	-0.902407	7.66548	3.20922e-06	0.000158105	Down	1.86592	0.899885	8.0522	0.000835819	0.00541034	Up
XP_010936744.2	FDH; formate dehydrogenase	K00122	1.17.1.9	1.50117	0.586084	7.17218	0.00147533	0.0272371	Up	1.85283	0.889732	7.44865	6.89889e-06	6.25814e-05	Up
XP_010922566.1	ndh; NADH:quinone reductase (non-electrogenic)	K17871	1.6.5.9	1.84809	0.886037	6.18067	2.27397e-06	0.000117673	Up	1.81527	0.860187	6.36764	2.70016e-05	0.000224503	Up
XP_019708948.1	gpmI; 2,3-bisphosphoglycerate-independent phosphoglycerate mutase	K15633	5.4.2.12	-2.11793	-1.08265	7.63543	2.21347e-10	2.90357e-08	Down	1.81437	0.85947	8.6521	0.000197728	0.00142712	Up
XP_010912905.2	HSD17B12, KAR, IFA38; 17beta-estradiol 17-dehydrogenase / very-long-chain 3-oxoacyl-CoA reductase	K10251	1.1.1.62	1.42249	0.508417	5.76712	0.00240731	0.040479	Up	1.78333	0.834573	5.7958	2.35388e-06	2.27808e-05	Up
XP_010912905.2	HSD17B12, KAR, IFA38; 17beta-estradiol 17-dehydrogenase / very-long-chain 3-oxoacyl-CoA reductase	K10251	1.1.1.330	1.42249	0.508417	5.76712	0.00240731	0.040479	Up	1.78333	0.834573	5.7958	2.35388e-06	2.27808e-05	Up
XP_010928622.1	USP36_42; ubiquitin carboxyl-terminal hydrolase 36/42	K11855	3.4.19.12	1.63513	0.709407	5.73616	0.000249403	0.00625676	Up	1.7785	0.830661	5.81571	6.64828e-06	6.0434e-05	Up
XP_010908763.1	RNASET2; ribonuclease T2	K01166	4.6.1.19	1.57963	0.659589	6.87575	0.000959952	0.0191093	Up	1.76953	0.823367	7.00373	1.53574e-05	0.00013244	Up
XP_029123540.1	YDA; mitogen-activated protein kinase kinase kinase YODA	K20717	2.7.11.25	1.61463	0.691202	4.42572	0.00164842	0.0296655	Up	1.76745	0.821668	4.58322	0.000207996	0.00149776	Up
XP_010913491.1	PIGN; GPI ethanolamine phosphate transferase 1	K05285	2.7.-.-	1.70466	0.769483	3.58222	0.00275823	0.0451762	Up	1.74675	0.804677	3.70569	0.000157516	0.00115777	Up
XP_010915515.1	ppc; phosphoenolpyruvate carboxylase	K01595	4.1.1.31	2.50093	1.32246	9.26771	7.31368e-05	0.0022526	Up	1.70662	0.771143	8.83789	0.000257306	0.00182537	Up
XP_010919742.1	NSUN6; methyltransferase NSUN6	K21971	2.1.1.-	1.56416	0.645392	4.4396	0.00115948	0.022443	Up	1.70356	0.768554	4.57053	0.000128934	0.00096299	Up
XP_010938799.1	ALKBH5; mRNA N6-methyladenine demethylase	K10767	1.14.11.53	-2.36836	-1.24389	2.95533	0.000540852	0.0119445	Down	1.68554	0.753209	3.46254	0.00253227	0.014883	Up
XP_010927874.1	E2.7.1.4, scrK; fructokinase	K00847	2.7.1.4	-2.36515	-1.24193	1.46472	0.00226801	0.0385686	Down	1.68036	0.748766	2.15018	0.0070863	0.0377789	Up
XP_010927076.1	UCHL5, UCH37; ubiquitin carboxyl-terminal hydrolase L5	K05610	3.4.19.12	1.45642	0.542424	6.20205	0.00160656	0.0291449	Up	1.67261	0.742098	6.18554	5.36555e-05	0.000425085	Up
XP_029122527.1	CAO; chlorophyllide a oxygenase	K13600	1.14.13.122	2.4712	1.30521	4.46144	6.79052e-09	6.45707e-07	Up	1.65772	0.729197	4.41281	0.000250294	0.0017791	Up
XP_010932645.3	SETX, ALS4; senataxin	K10706	5.6.2.-	1.50618	0.590894	6.01009	0.00218635	0.0373696	Up	1.64406	0.71726	6.27554	3.80784e-05	0.000309567	Up
XP_010929354.1	MIF; phenylpyruvate tautomerase	K07253	5.3.2.1	1.65533	0.727119	5.97682	8.59869e-05	0.00257553	Up	1.63633	0.710467	5.82593	0.000392386	0.00270031	Up
XP_010928688.1	wrbA; NAD(P)H dehydrogenase (quinone)	K03809	1.6.5.2	2.07723	1.05466	7.15661	6.82769e-07	4.09358e-05	Up	1.62486	0.700311	7.15354	0.000524301	0.00351885	Up
XP_010940278.1	DJ1D; D-lactate dehydratase	K18881	4.2.1.130	-2.55619	-1.354	4.63708	2.33955e-07	1.55084e-05	Down	1.61815	0.694342	5.22979	0.000122702	0.000919598	Up
XP_010937267.1	NPEPPS; puromycin-sensitive aminopeptidase	K08776	3.4.11.14	1.63801	0.711946	6.71991	4.55943e-05	0.0015181	Up	1.59623	0.674672	6.91269	0.000407407	0.00279197	Up
XP_010940350.1	KDM3; [histone H3]-dimethyl-L-lysine9 demethylase	K15601	1.14.11.65	1.63462	0.708957	6.10787	0.000362199	0.00848071	Up	1.58338	0.663006	6.41573	0.000241469	0.00172058	Up
XP_010920194.2	PCO; plant cysteine oxidase	K23953	1.13.11.-	1.87984	0.910609	3.66623	0.000114781	0.00326942	Up	1.56927	0.650094	3.72391	0.0045036	0.0251328	Up
XP_010909673.1	UHRF1, NP95; E3 ubiquitin-protein ligase UHRF1	K10638	2.3.2.27	1.80782	0.854253	2.96065	0.00142915	0.0266215	Up	1.56114	0.6426	3.14329	0.00668573	0.0358673	Up
XP_010938917.1	PRKAA, AMPK; 5'-AMP-activated protein kinase, catalytic alpha subunit	K07198	2.7.11.11	-1.60016	-0.67822	4.45721	0.00161962	0.0292929	Down	1.55428	0.636248	4.26743	0.001262	0.00789787	Up
XP_010920237.1	PIN1; peptidyl-prolyl cis-trans isomerase NIMA-interacting 1	K09578	5.2.1.8	-1.57211	-0.652698	6.42778	0.000816256	0.016738	Down	1.55064	0.632866	7.23579	0.00220501	0.0130974	Up
XP_010911140.2	DDX5, DBP2; ATP-dependent RNA helicase DDX5/DBP2	K12823	3.6.4.13	1.65005	0.722506	5.2419	3.34573e-05	0.00117224	Up	1.54818	0.630576	5.20225	0.000554473	0.00370252	Up
XP_010929797.1	B3GALT1S; beta-1,3-galactosyltransferase 1/2/3/4/5/7/8	K20855	2.4.1.-	1.95631	0.968132	3.77203	2.6402e-05	0.000965435	Up	1.5481	0.630496	3.53645	0.00496081	0.0274103	Up
XP_010911582.3	MAP3K4, MEKK4; mitogen-activated protein kinase kinase kinase 4	K04428	2.7.11.25	1.7593	0.815002	3.90218	0.000182384	0.00483446	Up	1.54526	0.627853	4.4445	0.00157885	0.00966908	Up
XP_010910933.2	RBBP6; E3 ubiquitin-protein ligase RBBP6	K10624	2.3.2.27	1.5152	0.599508	5.45429	0.000531523	0.0117863	Up	1.51126	0.595755	5.30511	0.00142125	0.00878471	Up
XP_019710054.1	DHX36, RHAU; ATP-dependent RNA helicase DHX36	K14442	3.6.4.13	1.4811	0.566669	5.63063	0.00104503	0.0205101	Up	1.4532	0.53923	5.84182	0.00237288	0.0140143	Up
XP_019709344.1	DKC1, NOLA4, CBF5; H/ACA ribonucleoprotein complex subunit 4	K11131	5.4.99.-	-1.48641	-0.571834	5.73683	0.00137192	0.0257758	Down	1.42788	0.513875	6.22576	0.00230241	0.0136295	Up
XP_029121560.1	CYB561; transmembrane ascorbate-dependent reductase	K08360	7.2.1.3	-2.46789	-1.30328	3.97211	1.05456e-08	9.52847e-07	Down	1.42078	0.506686	4.57832	0.00641339	0.0345857	Up
XP_010942212.1	speE, SRM, SPE3; spermidine synthase	K00797	2.5.1.16	-1.57825	-0.658322	6.65176	0.000546032	0.0120406	Down	1.41547	0.501279	7.3898	0.00846889	0.0443357	Up
XP_019704452.1	ECM4, yqjG; glutathionyl-hydroquinone reductase	K07393	1.8.5.7	-1.6606	-0.731705	5.67025	0.00015616	0.00424528	Down	1.38564	0.470554	6.1477	0.008276	0.0433758	Up
XP_010918610.1	RFWD3; E3 ubiquitin-protein ligase RFWD3	K15691	2.3.2.27	1.67573	0.744788	5.17751	6.95181e-05	0.0021518	Up	1.38231	0.467083	5.2812	0.00789007	0.0416257	Up
XP_010908635.1	PDHB, pdhB; pyruvate dehydrogenase E1 component beta subunit	K00162	1.2.4.1	-1.76103	-0.81642	7.30708	9.89599e-07	5.63373e-05	Down	-1.3955	-0.480785	7.43423	0.00946145	0.0490309	Down
XP_010921949.1	ERK, MAPK1_3; mitogen-activated protein kinase 1/3	K04371	2.7.11.24	1.64745	0.720237	5.05874	0.000483445	0.0108305	Up	-1.42419	-0.510143	4.76109	0.00895031	0.0466374	Down
XP_010941678.1	GAPDH, gapA; glyceraldehyde 3-phosphate dehydrogenase (phosphorylating)	K00134	1.2.1.12	-1.9935	-0.995303	4.61983	2.09863e-07	1.41482e-05	Down	-1.44064	-0.526708	4.77082	0.00752773	0.039893	Down
XP_010930654.1	SAL; 3'(2'), 5'-bisphosphate nucleotidase / inositol polyphosphate 1-phosphatase	K15422	3.1.3.7	-1.50184	-0.586731	5.55367	0.00113444	0.0220268	Down	-1.48773	-0.573108	5.62873	0.00158094	0.00967698	Down
XP_010930654.1	SAL; 3'(2'), 5'-bisphosphate nucleotidase / inositol polyphosphate 1-phosphatase	K15422	3.1.3.57	-1.50184	-0.586731	5.55367	0.00113444	0.0220268	Down	-1.48773	-0.573108	5.62873	0.00158094	0.00967698	Down
XP_010922760.1	DDX5, DBP2; ATP-dependent RNA helicase DDX5/DBP2	K12823	3.6.4.13	1.61317	0.689902	4.90013	0.00129704	0.0246454	Up	-1.49746	-0.582521	4.15892	0.00283578	0.0164778	Down
XP_010923216.1	upp, UPRT; uracil phosphoribosyltransferase	K00761	2.4.2.9	-1.44937	-0.535428	5.39607	0.00172825	0.0308343	Down	-1.51805	-0.602223	5.13172	0.000651743	0.00429216	Down
XP_010918609.1	CDC25; Cdc25 family phosphatase	K18065	3.1.3.48	-2.52258	-1.3349	4.93353	3.03813e-13	6.78532e-11	Down	-1.51844	-0.602594	4.96371	0.00162919	0.00994158	Down
XP_010918609.1	CDC25; Cdc25 family phosphatase	K18065	1.20.4.1	-2.52258	-1.3349	4.93353	3.03813e-13	6.78532e-11	Down	-1.51844	-0.602594	4.96371	0.00162919	0.00994158	Down
XP_010928044.1	pfkA, PFK; 6-phosphofructokinase 1	K00850	2.7.1.11	-1.88909	-0.91769	6.9124	8.89486e-08	6.49967e-06	Down	-1.53203	-0.615449	7.1434	0.00142007	0.00877864	Down
XP_010918024.1	PK, pyk; pyruvate kinase	K00873	2.7.1.40	-2.32885	-1.21962	6.30525	1.1337e-10	1.5927e-08	Down	-1.5381	-0.621152	6.11654	0.0017954	0.0108374	Down
XP_010939741.1	GPI, pgi; glucose-6-phosphate isomerase	K01810	5.3.1.9	-2.26579	-1.18002	6.32927	7.80471e-11	1.12925e-08	Down	-1.5386	-0.621616	6.8276	0.000451759	0.00307127	Down
XP_010931769.1	GPAT; glycerol-3-phosphate acyltransferase	K13508	2.3.1.15	2.33284	1.22209	5.97322	2.95344e-05	0.0010569	Up	-1.547	-0.629476	4.38759	0.00424174	0.0237995	Down
XP_010931769.1	GPAT; glycerol-3-phosphate acyltransferase	K13508	2.3.1.198	2.33284	1.22209	5.97322	2.95344e-05	0.0010569	Up	-1.547	-0.629476	4.38759	0.00424174	0.0237995	Down
XP_010904885.1	RNF38_44; E3 ubiquitin-protein ligase RNF38/44	K19041	2.3.2.27	-1.65699	-0.728569	5.47881	0.000421937	0.00961579	Down	-1.54748	-0.629917	5.65693	0.000919735	0.005907	Down
XP_010928527.1	CHK; choline/ethanolamine kinase	K14156	2.7.1.32	-3.85776	-1.94776	4.84918	7.94102e-09	7.37398e-07	Down	-1.54979	-0.632075	5.48133	0.00782012	0.0413067	Down
XP_010928527.1	CHK; choline/ethanolamine kinase	K14156	2.7.1.82	-3.85776	-1.94776	4.84918	7.94102e-09	7.37398e-07	Down	-1.54979	-0.632075	5.48133	0.00782012	0.0413067	Down
XP_010926324.1	E2.5.1.54, aroF, aroG, aroH; 3-deoxy-7-phosphoheptulonate synthase	K01626	2.5.1.54	-2.61252	-1.38544	8.02854	1.33787e-05	0.00053789	Down	-1.56181	-0.643215	7.49878	0.00371976	0.0211212	Down
XP_010915474.1	BIN2; protein brassinosteroid insensitive 2	K14502	2.7.11.1	-2.3808	-1.25145	3.47853	7.26073e-06	0.000314014	Down	-1.56333	-0.644619	3.73293	0.00304521	0.0175751	Down
XP_010912784.1	lysA; diaminopimelate decarboxylase	K01586	4.1.1.20	-1.97538	-0.982131	2.80938	0.000284319	0.00697599	Down	-1.58539	-0.66484	3.45259	0.00497032	0.0274559	Down
XP_010920650.1	GGT1_5, CD224; gamma-glutamyltranspeptidase / glutathione hydrolase / leukotriene-C4 hydrolase	K18592	2.3.2.2	-3.49278	-1.80438	4.52227	1.21878e-16	4.72925e-14	Down	-1.6127	-0.689478	4.8912	0.000992641	0.00633043	Down
XP_010920650.1	GGT1_5, CD224; gamma-glutamyltranspeptidase / glutathione hydrolase / leukotriene-C4 hydrolase	K18592	3.4.19.13	-3.49278	-1.80438	4.52227	1.21878e-16	4.72925e-14	Down	-1.6127	-0.689478	4.8912	0.000992641	0.00633043	Down
XP_010920650.1	GGT1_5, CD224; gamma-glutamyltranspeptidase / glutathione hydrolase / leukotriene-C4 hydrolase	K18592	3.4.19.14	-3.49278	-1.80438	4.52227	1.21878e-16	4.72925e-14	Down	-1.6127	-0.689478	4.8912	0.000992641	0.00633043	Down
XP_010910298.1	CTSH; cathepsin H	K01366	3.4.22.16	-1.82523	-0.86808	2.84441	0.000938347	0.0187803	Down	-1.6252	-0.700614	2.8963	0.00463105	0.0257813	Down
XP_029121472.1	PPOX; pyridoxal 5'-phosphate synthase / NAD(P)H-hydrate epimerase	K23998	1.4.3.5	-1.71324	-0.776727	6.3324	1.03664e-05	0.000428742	Down	-1.6263	-0.701592	6.42542	3.38132e-05	0.000276907	Down
XP_029121472.1	PPOX; pyridoxal 5'-phosphate synthase / NAD(P)H-hydrate epimerase	K23998	5.1.99.6	-1.71324	-0.776727	6.3324	1.03664e-05	0.000428742	Down	-1.6263	-0.701592	6.42542	3.38132e-05	0.000276907	Down
XP_010936931.1	PTC7, PPTC7; protein phosphatase PTC7	K17508	3.1.3.16	-1.8224	-0.86584	6.04468	0.000229214	0.00584112	Down	-1.62686	-0.702092	6.0964	0.000102175	0.000776445	Down
XP_010925889.1	ACOT13; acyl-coenzyme A thioesterase 13	K17362	3.1.2.-	-1.56518	-0.646325	4.54836	0.000926219	0.018606	Down	-1.63346	-0.707934	4.22889	0.00163219	0.00995708	Down
XP_010939394.1	GTK; L-glutamine---4-(methylsulfanyl)-2-oxobutanoate aminotransferase	K23977	2.6.1.117	-1.43893	-0.524998	7.15984	0.00277289	0.0452713	Down	-1.653	-0.72509	7.45205	0.000101958	0.000775069	Down
XP_010934838.1	HPD, hppD; 4-hydroxyphenylpyruvate dioxygenase	K00457	1.13.11.27	-1.88181	-0.912122	4.62265	1.01335e-05	0.000421514	Down	-1.66257	-0.733411	4.75281	0.000185179	0.00134322	Down
XP_010924485.1	cysE; serine O-acetyltransferase	K00640	2.3.1.30	-1.85929	-0.894754	7.21582	8.92651e-06	0.000377435	Down	-1.66419	-0.734818	7.18385	0.00849855	0.0444643	Down
XP_010922976.1	FDPS; farnesyl diphosphate synthase	K00787	2.5.1.1	-1.71251	-0.776111	6.45168	2.26525e-05	0.0008512	Down	-1.67383	-0.743155	6.32575	2.48938e-05	0.000208287	Down
XP_010922976.1	FDPS; farnesyl diphosphate synthase	K00787	2.5.1.10	-1.71251	-0.776111	6.45168	2.26525e-05	0.0008512	Down	-1.67383	-0.743155	6.32575	2.48938e-05	0.000208287	Down
XP_010942358.1	E2.2.1.2, talA, talB; transaldolase	K00616	2.2.1.2	-1.46317	-0.549098	6.9895	0.00127957	0.0243673	Down	-1.70332	-0.768347	7.12039	2.6661e-05	0.000222095	Down
XP_010937277.1	SUS; sucrose synthase	K00695	2.4.1.13	-4.35031	-2.12112	7.20802	1.34774e-12	2.70486e-10	Down	-1.71639	-0.779379	7.48968	0.00360941	0.0205455	Down
XP_010940067.1	E1.6.5.4; monodehydroascorbate reductase (NADH)	K08232	1.6.5.4	-1.51194	-0.596396	7.52222	0.000553054	0.0121585	Down	-1.72893	-0.789883	7.17692	5.70149e-05	0.000449259	Down
XP_019710278.1	SAR1; GTP-binding protein SAR1	K07953	3.6.5.-	-2.21518	-1.14742	4.46283	2.28422e-07	1.5211e-05	Down	-1.74466	-0.802948	4.65658	9.10574e-05	0.000698651	Down
XP_010918615.1	SCPL-IV; serine carboxypeptidase-like clade IV	K16298	3.4.16.-	-1.5124	-0.596835	6.55641	0.000898747	0.0181294	Down	-1.74673	-0.804657	6.66198	0.000116541	0.000876898	Down
XP_010941317.1	aroB; 3-dehydroquinate synthase	K01735	4.2.3.4	-1.72809	-0.78918	6.84699	3.66276e-05	0.00125915	Down	-1.75198	-0.80899	6.96242	2.38926e-05	0.000200375	Down
XP_010933051.1	DGLUCY; D-glutamate cyclase	K01533	7.2.2.9	-2.14921	-1.10381	3.10257	0.000261689	0.00651322	Down	-1.75892	-0.814687	3.33092	0.000668359	0.00439162	Down
XP_010926235.1	SERK1; somatic embryogenesis receptor kinase 1	K13418	2.7.10.1	-2.36357	-1.24097	2.74206	9.88121e-05	0.00289399	Down	-1.76927	-0.823152	2.70531	0.00210551	0.0125526	Down
XP_010926235.1	SERK1; somatic embryogenesis receptor kinase 1	K13418	2.7.11.1	-2.36357	-1.24097	2.74206	9.88121e-05	0.00289399	Down	-1.76927	-0.823152	2.70531	0.00210551	0.0125526	Down
XP_010913093.1	glyA, SHMT; glycine hydroxymethyltransferase	K00600	2.1.2.1	-1.43974	-0.525813	6.48127	0.00179126	0.0317119	Down	-1.77235	-0.825664	6.40484	5.89711e-06	5.40343e-05	Down
XP_010943712.1	FAR; alcohol-forming fatty acyl-CoA reductase	K13356	1.2.1.84	1.93454	0.951987	6.5226	0.00231109	0.0391636	Up	-1.78628	-0.836959	5.21731	4.67872e-05	0.00037422	Down
XP_019704194.1	DBR; 2-alkenal reductase (NADP+)	K19825	1.3.1.102	-1.73022	-0.790958	7.36007	1.90227e-05	0.000731003	Down	-1.7957	-0.844544	7.38271	0.000135281	0.00100625	Down
XP_010930130.1	adk, AK; adenylate kinase	K00939	2.7.4.3	-1.64549	-0.718518	6.06085	2.32887e-05	0.000870599	Down	-1.79994	-0.84795	6.07784	3.36729e-07	3.66256e-06	Down
XP_010923048.1	CYP90A1, CPD; 3beta,22alpha-dihydroxysteroid 3-dehydrogenase	K09588	1.14.19.79	-1.54177	-0.624585	8.25263	0.000688732	0.0144833	Down	-1.81644	-0.861116	7.71554	0.00148325	0.00912776	Down
XP_010936870.1	trpG; anthranilate synthase component II	K01658	4.1.3.27	-2.09441	-1.06654	6.07182	2.27299e-08	1.93342e-06	Down	-1.82927	-0.871269	6.24329	1.64837e-05	0.000141399	Down
XP_010912382.1	DGD; digalactosyldiacylglycerol synthase	K09480	2.4.1.241	1.91793	0.93955	8.61807	4.68203e-06	0.000217159	Up	-1.83907	-0.878976	8.01905	2.81773e-05	0.000233609	Down
XP_029124420.1	ZDHHC1_11; palmitoyltransferase ZDHHC1/11	K20027	2.3.1.225	-2.25987	-1.17624	1.84158	0.000298456	0.00725743	Down	-1.85634	-0.892463	1.50251	0.00587921	0.0319617	Down
XP_010932925.1	DICER1, DCR1; endoribonuclease Dicer	K11592	3.1.26.-	-2.3083	-1.20683	4.46472	9.61149e-09	8.79391e-07	Down	-1.85734	-0.893241	4.72575	0.00143239	0.00884352	Down
XP_010934791.1	guaA, GMPS; GMP synthase (glutamine-hydrolysing)	K01951	6.3.5.2	-1.75187	-0.808898	4.00029	9.74591e-05	0.002864	Down	-1.86184	-0.896732	4.14671	4.7972e-06	4.45085e-05	Down
XP_010905229.1	GGPS; geranylgeranyl diphosphate synthase, type II	K13789	2.5.1.1	-1.8794	-0.910274	7.08065	5.41979e-08	4.20744e-06	Down	-1.87886	-0.909856	6.88216	5.091e-05	0.000404965	Down
XP_010905229.1	GGPS; geranylgeranyl diphosphate synthase, type II	K13789	2.5.1.10	-1.8794	-0.910274	7.08065	5.41979e-08	4.20744e-06	Down	-1.87886	-0.909856	6.88216	5.091e-05	0.000404965	Down
XP_010905229.1	GGPS; geranylgeranyl diphosphate synthase, type II	K13789	2.5.1.29	-1.8794	-0.910274	7.08065	5.41979e-08	4.20744e-06	Down	-1.87886	-0.909856	6.88216	5.091e-05	0.000404965	Down
XP_010937204.1	PIN4; peptidyl-prolyl cis-trans isomerase NIMA-interacting 4	K09579	5.2.1.8	-1.71618	-0.779203	6.85065	1.02682e-05	0.000425086	Down	-1.9063	-0.930778	6.8734	3.29497e-07	3.58927e-06	Down
XP_010909636.1	CSE; caffeoylshikimate esterase	K18368	3.1.1.-	-1.82084	-0.864604	5.90735	0.00032052	0.00769415	Down	-1.91119	-0.934472	5.44291	0.000199811	0.0014412	Down
XP_010934017.1	DMR6, DLO; salicylic acid 3-hydroxylase	K24028	1.14.11.-	-1.97927	-0.984968	3.72287	3.08283e-05	0.00109154	Down	-1.91886	-0.940251	4.11409	0.00847503	0.0443572	Down
XP_010923878.1	map; methionyl aminopeptidase	K01265	3.4.11.18	-1.48943	-0.574757	5.65543	0.000920619	0.0185106	Down	-1.96162	-0.972049	5.6731	1.14671e-07	1.33424e-06	Down
XP_010933684.1	AMFR, GP78; E3 ubiquitin-protein ligase AMFR	K10636	2.3.2.36	-1.66329	-0.734039	4.96154	0.000131017	0.00367175	Down	-1.9878	-0.991174	4.89949	4.95869e-07	5.26465e-06	Down
XP_010924251.1	FNTB; protein farnesyltransferase subunit beta	K05954	2.5.1.58	-1.64502	-0.718105	3.34343	0.00194017	0.0337985	Down	-2.01781	-1.01279	3.15334	4.85307e-05	0.000387434	Down
XP_010931787.1	OTU1, YOD1; ubiquitin thioesterase OTU1	K13719	3.1.2.-	-1.65941	-0.730669	5.41921	9.64446e-05	0.00283993	Down	-2.03974	-1.02839	5.49113	3.9661e-08	4.88345e-07	Down
XP_010938904.1	E5.4.99.5; chorismate mutase	K01850	5.4.99.5	-1.83961	-0.879401	5.2482	4.90663e-05	0.0016091	Down	-2.05228	-1.03723	5.00549	1.71337e-07	1.94169e-06	Down
XP_010934353.2	aroC; chorismate synthase	K01736	4.2.3.5	-2.10405	-1.07317	7.49862	7.12804e-10	8.39009e-08	Down	-2.05394	-1.0384	7.51286	3.03011e-07	3.31735e-06	Down
XP_010910872.1	TR1; tropinone reductase I	K08081	1.1.1.206	-1.76377	-0.818666	10.9622	3.9244e-05	0.00133629	Down	-2.05676	-1.04038	10.6359	1.90516e-06	1.86663e-05	Down
XP_010916913.1	INO1, ISYNA1; myo-inositol-1-phosphate synthase	K01858	5.5.1.4	-7.84717	-2.97217	7.02469	7.59235e-22	6.35874e-19	Down	-2.07074	-1.05015	7.30905	0.000140736	0.00104291	Down
XP_010926163.1	REF1; coniferyl-aldehyde dehydrogenase	K12355	1.2.1.68	-1.88242	-0.912591	7.45504	6.08141e-07	3.68342e-05	Down	-2.07388	-1.05233	7.4465	1.32651e-07	1.52833e-06	Down
XP_010932654.1	UBE2A, UBC2, RAD6A; ubiquitin-conjugating enzyme E2 A	K10573	2.3.2.23	-1.76965	-0.823468	5.83644	3.81836e-05	0.00130472	Down	-2.07723	-1.05466	6.00821	1.61425e-07	1.83509e-06	Down
XP_010925911.1	GLO1, gloA; lactoylglutathione lyase	K01759	4.4.1.5	-2.44759	-1.29136	2.91279	1.91248e-05	0.00073319	Down	-2.08071	-1.05708	2.43938	0.00015988	0.00117379	Down
XP_010927791.1	UHRF1, NP95; E3 ubiquitin-protein ligase UHRF1	K10638	2.3.2.27	-2.15533	-1.10791	3.09103	1.7247e-05	0.000669453	Down	-2.09492	-1.06689	2.96293	2.76153e-05	0.000229212	Down
XP_010930616.1	ndhT; NAD(P)H-quinone oxidoreductase subunit T, chloroplastic	K23051	7.1.1.-	1.78795	0.838305	8.05373	6.45558e-05	0.00202776	Up	-2.1021	-1.07183	7.11178	1.42905e-05	0.000123755	Down
XP_010937052.1	aroK, aroL; shikimate kinase	K00891	2.7.1.71	-2.23338	-1.15923	5.99583	3.18184e-10	4.05182e-08	Down	-2.10505	-1.07386	5.71862	5.1864e-10	7.88387e-09	Down
XP_010931932.1	GSS; glutathione synthase	K21456	6.3.2.3	-1.43736	-0.52342	6.2543	0.00162365	0.0293287	Down	-2.10636	-1.07475	5.9895	4.58057e-08	5.61307e-07	Down
XP_010915075.1	DHRS12; dehydrogenase/reductase SDR family member 12	K11168	1.1.-.-	-1.45149	-0.537537	6.35718	0.00152609	0.0280544	Down	-2.13376	-1.0934	6.35571	4.84477e-09	6.65388e-08	Down
XP_010905295.1	TOGT1; scopoletin glucosyltransferase	K23260	2.4.1.128	-2.68171	-1.42316	3.97121	2.83868e-05	0.00102341	Down	-2.13853	-1.09662	3.48376	3.28048e-05	0.00026941	Down
XP_010914603.1	GPAT; glycerol-3-phosphate acyltransferase	K13508	2.3.1.15	2.1624	1.11264	6.96053	4.02809e-09	4.02356e-07	Up	-2.14367	-1.10008	5.41499	9.20243e-07	9.4567e-06	Down
XP_010914603.1	GPAT; glycerol-3-phosphate acyltransferase	K13508	2.3.1.198	2.1624	1.11264	6.96053	4.02809e-09	4.02356e-07	Up	-2.14367	-1.10008	5.41499	9.20243e-07	9.4567e-06	Down
XP_010927860.1	GXM; glucuronoxylan 4-O-methyltransferase	K18801	2.1.1.112	-1.73476	-0.794737	3.56917	0.00247164	0.0413056	Down	-2.14822	-1.10314	3.5652	4.78218e-07	5.08842e-06	Down
XP_010930949.1	MTHFS; 5-formyltetrahydrofolate cyclo-ligase	K01934	6.3.3.2	-1.43334	-0.51938	5.7416	0.00211715	0.0365165	Down	-2.14959	-1.10406	5.81391	4.39324e-10	6.73461e-09	Down
XP_019709548.1	dut, DUT; dUTP pyrophosphatase	K01520	3.6.1.23	-1.75603	-0.81232	3.45935	0.000655755	0.0139583	Down	-2.15118	-1.10513	3.18551	5.26426e-05	0.00041745	Down
XP_010932642.1	E2.7.1.4, scrK; fructokinase	K00847	2.7.1.4	-1.70126	-0.766603	5.41328	2.39879e-05	0.000889445	Down	-2.15549	-1.10801	5.28411	4.67945e-09	6.44921e-08	Down
XP_010940462.1	CYB561; transmembrane ascorbate-dependent reductase	K08360	7.2.1.3	-2.50151	-1.3228	5.05919	1.14949e-06	6.43463e-05	Down	-2.16143	-1.11198	5.44923	5.3502e-05	0.000423957	Down
XP_010911355.2	AOX1, AOX2; ubiquinol oxidase	K17893	1.10.3.11	-1.96504	-0.974558	8.03283	2.3753e-06	0.000122133	Down	-2.20228	-1.139	7.75612	0.00107685	0.00682153	Down
XP_010911772.1	GST, gst; glutathione S-transferase	K00799	2.5.1.18	-1.95469	-0.966941	7.49602	7.48765e-07	4.41863e-05	Down	-2.22873	-1.15622	7.37548	8.49276e-06	7.60107e-05	Down
XP_010911346.1	gloB, gloC, HAGH; hydroxyacylglutathione hydrolase	K01069	3.1.2.6	-1.8113	-0.857025	5.70398	2.8011e-05	0.00101153	Down	-2.23903	-1.16288	5.87433	1.50046e-11	2.67595e-10	Down
XP_010924378.1	HIBCH; 3-hydroxyisobutyryl-CoA hydrolase	K05605	3.1.2.4	-3.29973	-1.72235	6.80119	4.92666e-12	9.20863e-10	Down	-2.24345	-1.16572	6.06207	1.78253e-07	2.01377e-06	Down
XP_010906334.1	DFR; bifunctional dihydroflavonol 4-reductase/flavanone 4-reductase	K13082	1.1.1.219	-10.7943	-3.4322	4.35308	4.93496e-07	3.04855e-05	Down	-2.24858	-1.16901	2.93755	0.00145084	0.00894852	Down
XP_010906334.1	DFR; bifunctional dihydroflavonol 4-reductase/flavanone 4-reductase	K13082	1.1.1.234	-10.7943	-3.4322	4.35308	4.93496e-07	3.04855e-05	Down	-2.24858	-1.16901	2.93755	0.00145084	0.00894852	Down
XP_010942060.1	E2.3.1.133, HCT; shikimate O-hydroxycinnamoyltransferase	K13065	2.3.1.133	-3.37246	-1.7538	5.39562	3.42085e-21	2.66039e-18	Down	-2.26718	-1.1809	5.24685	0.000656916	0.00432296	Down
XP_010927510.1	serA, PHGDH; D-3-phosphoglycerate dehydrogenase / 2-oxoglutarate reductase	K00058	1.1.1.95	-1.71312	-0.776624	4.03565	0.00137713	0.0258545	Down	-2.26818	-1.18154	4.42203	1.32883e-08	1.72237e-07	Down
XP_010927510.1	serA, PHGDH; D-3-phosphoglycerate dehydrogenase / 2-oxoglutarate reductase	K00058	1.1.1.399	-1.71312	-0.776624	4.03565	0.00137713	0.0258545	Down	-2.26818	-1.18154	4.42203	1.32883e-08	1.72237e-07	Down
XP_010916393.1	NUCS; nuclease S1	K05986	3.1.30.1	-2.59689	-1.37679	5.05866	5.00579e-14	1.26016e-11	Down	-2.27271	-1.18442	4.94243	7.32303e-10	1.09521e-08	Down
XP_010919753.1	msrA; peptide-methionine (S)-S-oxide reductase	K07304	1.8.4.11	-1.72076	-0.783045	8.87526	6.38381e-05	0.00201173	Down	-2.27569	-1.1863	8.72988	2.69833e-08	3.38855e-07	Down
XP_010927262.1	UGT85A23_24; 7-deoxyloganetin glucosyltransferase	K21374	2.4.1.324	-2.75535	-1.46224	4.48315	2.7996e-11	4.37009e-09	Down	-2.30475	-1.20461	4.58874	1.2148e-06	1.22808e-05	Down
XP_010909277.1	ispH, lytB; 4-hydroxy-3-methylbut-2-en-1-yl diphosphate reductase	K03527	1.17.7.4	-1.45839	-0.544381	5.8886	0.00163143	0.0294326	Down	-2.30552	-1.20509	5.31939	6.06209e-12	1.1326e-10	Down
XP_010923945.1	THI4, THI1; cysteine-dependent adenosine diphosphate thiazole synthase	K03146	2.4.2.60	-3.09094	-1.62804	11.4318	9.52036e-18	4.41087e-15	Down	-2.31246	-1.20943	11.3037	6.28294e-08	7.56655e-07	Down
XP_010943604.1	idi, IDI; isopentenyl-diphosphate Delta-isomerase	K01823	5.3.3.2	-1.44514	-0.531206	8.32995	0.00260698	0.0432275	Down	-2.3186	-1.21325	8.21257	2.82296e-08	3.53691e-07	Down
XP_010922081.1	PPIH, CYPH; peptidyl-prolyl isomerase H (cyclophilin H)	K09567	5.2.1.8	-2.26486	-1.17942	2.94944	9.35454e-05	0.00276016	Down	-2.33593	-1.22399	2.91941	1.6421e-06	1.62608e-05	Down
XP_010940784.1	CSLD; cellulose synthase-like protein	K20924	2.4.1.-	-2.16478	-1.11422	4.0467	1.79659e-05	0.000694879	Down	-2.36553	-1.24216	4.46481	2.86396e-06	2.73837e-05	Down
XP_010917690.1	GST, gst; glutathione S-transferase	K00799	2.5.1.18	-1.56328	-0.644574	6.58778	0.000745005	0.0154831	Down	-2.4293	-1.28054	6.63466	2.73926e-08	3.43698e-07	Down
XP_010922089.1	CYP75A; flavonoid 3',5'-hydroxylase	K13083	1.14.14.81	-2.0766	-1.05422	3.5514	9.17078e-05	0.00271698	Down	-2.4386	-1.28605	3.9228	5.15073e-07	5.45258e-06	Down
XP_010907756.1	CTSB; cathepsin B	K01363	3.4.22.1	-2.56075	-1.35657	8.08903	2.91584e-13	6.57967e-11	Down	-2.44765	-1.2914	8.03771	3.49139e-09	4.87508e-08	Down
XP_010907769.1	ndk, NME; nucleoside-diphosphate kinase	K00940	2.7.4.6	-1.57265	-0.653195	5.46501	0.000378295	0.00880551	Down	-2.47975	-1.31019	5.58872	2.35708e-08	2.97891e-07	Down
XP_010911567.1	clpP, CLPP; ATP-dependent Clp protease, protease subunit	K01358	3.4.21.92	-1.56073	-0.642222	5.86009	0.000235226	0.00596294	Down	-2.5161	-1.33119	5.59863	1.73029e-13	3.74532e-12	Down
XP_010927008.1	IPT; adenylate dimethylallyltransferase (cytokinin synthase)	K10760	2.5.1.27	-2.77446	-1.47221	2.37415	1.33356e-06	7.37026e-05	Down	-2.51898	-1.33284	1.42954	9.652e-05	0.000736947	Down
XP_010927008.1	IPT; adenylate dimethylallyltransferase (cytokinin synthase)	K10760	2.5.1.112	-2.77446	-1.47221	2.37415	1.33356e-06	7.37026e-05	Down	-2.51898	-1.33284	1.42954	9.652e-05	0.000736947	Down
XP_010932057.1	PIF1; ATP-dependent DNA helicase PIF1	K15255	5.6.2.3	-4.07974	-2.02848	3.17732	5.52291e-11	8.29407e-09	Down	-2.52977	-1.33901	3.62632	0.000359385	0.00248873	Down
XP_010909371.1	PAO4, PAO3, PAO2; polyamine oxidase	K17839	1.5.3.17	-1.6917	-0.758472	4.12338	0.00264702	0.0437829	Down	-2.52985	-1.33905	4.17149	8.07402e-09	1.07631e-07	Down
XP_010909371.1	PAO4, PAO3, PAO2; polyamine oxidase	K17839	1.5.3.-	-1.6917	-0.758472	4.12338	0.00264702	0.0437829	Down	-2.52985	-1.33905	4.17149	8.07402e-09	1.07631e-07	Down
XP_010909855.1	ANS; anthocyanidin synthase	K05277	1.14.20.4	-9.66892	-3.27335	9.8211	6.19359e-06	0.000274681	Down	-2.54495	-1.34764	9.18394	1.43472e-06	1.43673e-05	Down
XP_010936797.1	PPIB, ppiB; peptidyl-prolyl cis-trans isomerase B (cyclophilin B)	K03768	5.2.1.8	-1.72219	-0.784241	5.23341	4.90552e-05	0.0016091	Down	-2.54728	-1.34896	5.02226	4.59119e-12	8.68219e-11	Down
XP_010928265.1	PTC2_3; protein phosphatase PTC2/3	K14803	3.1.3.16	-2.00723	-1.0052	7.07264	2.7674e-07	1.81511e-05	Down	-2.6037	-1.38056	6.87361	5.45983e-14	1.23075e-12	Down
XP_010916943.1	SERK1; somatic embryogenesis receptor kinase 1	K13418	2.7.10.1	-1.54906	-0.631395	4.86957	0.00181915	0.0320631	Down	-2.61643	-1.3876	4.76771	5.61053e-13	1.16244e-11	Down
XP_010916943.1	SERK1; somatic embryogenesis receptor kinase 1	K13418	2.7.11.1	-1.54906	-0.631395	4.86957	0.00181915	0.0320631	Down	-2.61643	-1.3876	4.76771	5.61053e-13	1.16244e-11	Down
XP_010911246.1	LGMN; legumain	K01369	3.4.22.34	-2.11908	-1.08344	9.5523	6.35849e-06	0.000281421	Down	-2.65913	-1.41096	9.90001	1.2347e-08	1.60851e-07	Down
XP_010931935.1	NARS, asnS; asparaginyl-tRNA synthetase	K01893	6.1.1.22	-2.42587	-1.2785	3.64816	8.41422e-08	6.24272e-06	Down	-2.675	-1.41954	3.64806	5.979e-09	8.11188e-08	Down
XP_010912576.1	DLAT, aceF, pdhC; pyruvate dehydrogenase E2 component (dihydrolipoamide acetyltransferase)	K00627	2.3.1.12	-1.60714	-0.684492	5.7358	0.000375473	0.00875387	Down	-2.70838	-1.43743	5.66642	1.29727e-14	3.10084e-13	Down
XP_010906746.1	clpP, CLPP; ATP-dependent Clp protease, protease subunit	K01358	3.4.21.92	-1.5806	-0.660471	4.92209	0.000525656	0.011686	Down	-2.71864	-1.44288	4.80738	4.39548e-11	7.51286e-10	Down
XP_010924149.1	rpiA; ribose 5-phosphate isomerase A	K01807	5.3.1.6	-1.72282	-0.78477	7.6886	8.68803e-05	0.00259298	Down	-2.73658	-1.45237	7.31712	1.61897e-08	2.07804e-07	Down
XP_019711189.1	E4.2.3.19; ent-kaurene synthase	K04121	4.2.3.19	-2.42382	-1.27728	2.75891	7.42618e-06	0.000319583	Down	-2.77301	-1.47146	1.9008	3.32916e-05	0.00027279	Down
XP_010931130.1	RP; [pyruvate, phosphate dikinase]-phosphate phosphotransferase / [pyruvate, phosphate dikinase] kinase	K20115	2.7.4.27	-1.57101	-0.651689	6.15487	0.000122875	0.00347037	Down	-2.8044	-1.48769	6.07419	8.45196e-16	2.24309e-14	Down
XP_010931130.1	RP; [pyruvate, phosphate dikinase]-phosphate phosphotransferase / [pyruvate, phosphate dikinase] kinase	K20115	2.7.11.32	-1.57101	-0.651689	6.15487	0.000122875	0.00347037	Down	-2.8044	-1.48769	6.07419	8.45196e-16	2.24309e-14	Down
XP_010927890.1	TRM5, TRMT5; tRNA (guanine37-N1)-methyltransferase	K15429	2.1.1.228	-1.82652	-0.869098	5.78044	1.46679e-06	7.98501e-05	Down	-2.90729	-1.53967	5.66814	6.5074e-18	2.05514e-16	Down
XP_010922429.1	CSE; caffeoylshikimate esterase	K18368	3.1.1.-	-3.84183	-1.9418	5.95928	1.29444e-17	5.93411e-15	Down	-2.9248	-1.54834	5.73394	3.51109e-15	8.84905e-14	Down
XP_029122665.1	ispE; 4-diphosphocytidyl-2-C-methyl-D-erythritol kinase	K00919	2.7.1.148	-1.76426	-0.819063	6.35887	1.67217e-06	8.92459e-05	Down	-3.02029	-1.59469	6.36105	2.21347e-18	7.19394e-17	Down
XP_010917225.1	CTSH; cathepsin H	K01366	3.4.22.16	-2.34553	-1.22991	10.9263	8.34827e-11	1.19597e-08	Down	-3.02117	-1.59511	10.463	1.81476e-12	3.58271e-11	Down
XP_010934139.1	PCO; plant cysteine oxidase	K23953	1.13.11.-	-18.2714	-4.19151	2.28915	4.19051e-17	1.78923e-14	Down	-3.04542	-1.60664	2.3193	0.000734715	0.00479436	Down
XP_010926985.1	plc; phospholipase C	K01114	3.1.4.3	-3.55941	-1.83164	6.12327	2.93438e-19	1.65968e-16	Down	-3.06081	-1.61391	5.53416	1.87618e-19	6.58947e-18	Down
XP_010908806.2	wzb, etp; low molecular weight protein-tyrosine phosphatase	K25307	3.1.3.48	-1.90283	-0.928143	6.87426	7.19276e-08	5.4384e-06	Down	-3.08584	-1.62567	6.79617	1.41652e-15	3.68085e-14	Down
XP_010923875.1	GN1_2_3; glucan endo-1,3-beta-glucosidase 1/2/3	K19891	3.2.1.39	-1.97273	-0.980197	3.67969	5.72393e-05	0.00183296	Down	-3.09356	-1.62927	3.82673	3.95226e-13	8.32727e-12	Down
XP_010937791.3	HEXA_B; hexosaminidase	K12373	3.2.1.52	-1.80306	-0.85045	4.67885	1.17739e-05	0.000481018	Down	-3.10551	-1.63483	4.89135	8.28038e-16	2.20024e-14	Down
XP_010939357.1	EGY; zinc metalloprotease EGY, chloroplastic	K25380	3.4.24.-	1.83081	0.872484	9.13169	2.01075e-05	0.000766143	Up	-3.11044	-1.63712	8.69072	0.00117531	0.00739271	Down
XP_010911178.1	E2.3.1.133, HCT; shikimate O-hydroxycinnamoyltransferase	K13065	2.3.1.133	-1.64337	-0.716662	5.82939	0.000117706	0.00333737	Down	-3.18812	-1.67271	5.21603	2.36073e-14	5.50976e-13	Down
XP_010906448.1	ABCB1, CD243; ATP-binding cassette, subfamily B (MDR/TAP), member 1	K05658	7.6.2.2	1.55646	0.63827	6.26042	0.00233543	0.0394446	Up	-3.19055	-1.67381	4.78968	3.60634e-11	6.20054e-10	Down
XP_010919124.2	ispF; 2-C-methyl-D-erythritol 2,4-cyclodiphosphate synthase	K01770	4.6.1.12	-1.54065	-0.623537	7.95669	0.000281307	0.00691768	Down	-3.19412	-1.67542	7.6579	1.81852e-13	3.93043e-12	Down
XP_010941130.1	LDH, ldh; L-lactate dehydrogenase	K00016	1.1.1.27	-10.5437	-3.39831	5.31187	6.21083e-30	1.35244e-26	Down	-3.19548	-1.67603	5.38354	1.03414e-11	1.87686e-10	Down
XP_010910437.1	CHS; chalcone synthase	K00660	2.3.1.74	-5.6326	-2.4938	6.27231	6.60589e-09	6.30906e-07	Down	-3.21123	-1.68313	5.82074	1.50386e-12	2.99472e-11	Down
XP_010916989.1	SUR2; sphinganine C4-monooxygenase	K04713	1.14.18.5	-2.16416	-1.11381	4.1097	5.84609e-06	0.000261131	Down	-3.23355	-1.69312	4.23457	6.10226e-15	1.50487e-13	Down
XP_010930337.1	GLYR; glyoxylate/succinic semialdehyde reductase	K18121	1.1.1.79	-1.82411	-0.867196	6.21121	1.3869e-06	7.60716e-05	Down	-3.24127	-1.69656	6.12737	2.90193e-17	8.65631e-16	Down
XP_010930337.1	GLYR; glyoxylate/succinic semialdehyde reductase	K18121	1.1.1.-	-1.82411	-0.867196	6.21121	1.3869e-06	7.60716e-05	Down	-3.24127	-1.69656	6.12737	2.90193e-17	8.65631e-16	Down
XP_010913576.1	ALDH; aldehyde dehydrogenase (NAD+)	K00128	1.2.1.3	-1.726	-0.787436	9.50556	1.61691e-05	0.000632687	Down	-3.30587	-1.72503	9.11097	9.66921e-14	2.13217e-12	Down
XP_010926111.1	glnA, GLUL; glutamine synthetase	K01915	6.3.1.2	-2.09399	-1.06626	3.77045	0.000564594	0.0123499	Down	-3.31012	-1.72689	3.20905	8.82165e-09	1.16918e-07	Down
XP_010911316.3	ftsH, hflB; cell division protease FtsH	K03798	3.4.24.-	-1.59569	-0.67418	3.85034	0.00144604	0.0268556	Down	-3.31574	-1.72933	3.56828	3.0502e-14	7.0137e-13	Down
XP_010923448.1	PTC7, PPTC7; protein phosphatase PTC7	K17508	3.1.3.16	-1.8913	-0.919379	5.99033	3.29044e-07	2.1293e-05	Down	-3.35451	-1.7461	5.55343	5.68289e-20	2.07109e-18	Down
XP_010926084.1	DFR; bifunctional dihydroflavonol 4-reductase/flavanone 4-reductase	K13082	1.1.1.219	-8.76891	-3.1324	7.41395	3.06901e-09	3.14491e-07	Down	-3.35622	-1.74684	6.78513	4.27262e-13	8.98055e-12	Down
XP_010926084.1	DFR; bifunctional dihydroflavonol 4-reductase/flavanone 4-reductase	K13082	1.1.1.234	-8.76891	-3.1324	7.41395	3.06901e-09	3.14491e-07	Down	-3.35622	-1.74684	6.78513	4.27262e-13	8.98055e-12	Down
XP_010920267.1	LQY1; protein disulfide-isomerase	K22520	5.3.4.1	-1.46317	-0.5491	6.18598	0.00134779	0.0254501	Down	-3.36859	-1.75214	6.19989	2.86944e-17	8.56526e-16	Down
XP_019707641.1	SNAT; aralkylamine N-acetyltransferase	K22450	2.3.1.87	-1.86463	-0.898887	6.40267	8.14287e-07	4.76653e-05	Down	-3.41423	-1.77156	6.01471	4.5722e-15	1.14046e-13	Down
XP_010938891.1	msrB; peptide-methionine (R)-S-oxide reductase	K07305	1.8.4.12	-3.98193	-1.99347	4.06536	1.13122e-18	5.86498e-16	Down	-3.44615	-1.78498	3.93756	8.92347e-17	2.55843e-15	Down
XP_010938255.1	UBE2J1, NCUBE1, UBC6; ubiquitin-conjugating enzyme E2 J1	K10578	2.3.2.23	-2.09518	-1.06708	6.84539	1.13075e-07	8.0598e-06	Down	-3.51689	-1.8143	6.6874	7.32258e-23	3.29448e-21	Down
XP_010936209.1	UBE2A, UBC2, RAD6A; ubiquitin-conjugating enzyme E2 A	K10573	2.3.2.23	-1.8072	-0.853758	4.88655	5.86036e-06	0.0002615	Down	-3.57227	-1.83684	4.84912	6.07357e-20	2.20977e-18	Down
XP_010943220.1	MDH2; malate dehydrogenase	K00026	1.1.1.37	-1.50039	-0.585334	9.86735	0.000929234	0.0186493	Down	-3.61765	-1.85505	9.42336	4.25256e-15	1.06377e-13	Down
XP_019710590.1	clpP, CLPP; ATP-dependent Clp protease, protease subunit	K01358	3.4.21.92	-1.44406	-0.530134	5.61563	0.00183951	0.0323164	Down	-3.62221	-1.85687	5.39235	7.29167e-20	2.6288e-18	Down
XP_010910647.1	purF, PPAT; amidophosphoribosyltransferase	K00764	2.4.2.14	-2.43035	-1.28116	5.73279	5.64416e-12	1.02849e-09	Down	-3.62443	-1.85775	5.55203	2.03094e-14	4.77074e-13	Down
XP_019703318.1	GLYR; glyoxylate/succinic semialdehyde reductase	K18121	1.1.1.79	-1.76151	-0.816816	5.12545	1.99047e-05	0.000759387	Down	-3.69293	-1.88477	5.04256	1.96381e-19	6.88059e-18	Down
XP_019703318.1	GLYR; glyoxylate/succinic semialdehyde reductase	K18121	1.1.1.-	-1.76151	-0.816816	5.12545	1.99047e-05	0.000759387	Down	-3.69293	-1.88477	5.04256	1.96381e-19	6.88059e-18	Down
XP_029122612.1	TR1; tropinone reductase I	K08081	1.1.1.206	2.1998	1.13737	1.59041	0.00241115	0.040528	Up	-3.7262	-1.8977	0.474376	0.00460308	0.0256419	Down
XP_010941978.1	ribD; diaminohydroxyphosphoribosylaminopyrimidine deaminase / 5-amino-6-(5-phosphoribosylamino)uracil reductase	K11752	3.5.4.26	-2.55477	-1.35319	2.75986	3.38328e-06	0.000165556	Down	-3.72639	-1.89778	2.5635	1.26847e-10	2.07214e-09	Down
XP_010941978.1	ribD; diaminohydroxyphosphoribosylaminopyrimidine deaminase / 5-amino-6-(5-phosphoribosylamino)uracil reductase	K11752	1.1.1.193	-2.55477	-1.35319	2.75986	3.38328e-06	0.000165556	Down	-3.72639	-1.89778	2.5635	1.26847e-10	2.07214e-09	Down
XP_010933908.2	UER1; 3,5-epimerase/4-reductase	K12451	5.1.3.-	-2.20685	-1.14199	5.71058	4.21807e-08	3.36449e-06	Down	-3.7885	-1.92163	5.66644	2.04607e-16	5.73043e-15	Down
XP_010933908.2	UER1; 3,5-epimerase/4-reductase	K12451	1.1.1.-	-2.20685	-1.14199	5.71058	4.21807e-08	3.36449e-06	Down	-3.7885	-1.92163	5.66644	2.04607e-16	5.73043e-15	Down
XP_029123304.1	NUDX14; ADP-sugar diphosphatase	K18447	3.6.1.21	-1.61204	-0.688889	4.20799	0.00155438	0.0284791	Down	-3.79238	-1.9231	4.06311	7.07674e-16	1.88963e-14	Down
XP_010927178.1	CYP73A; trans-cinnamate 4-monooxygenase	K00487	1.14.14.91	-14.4611	-3.85411	0.701668	7.14399e-09	6.71982e-07	Down	-3.80354	-1.92734	-0.489187	0.00740737	0.0393269	Down
XP_010938102.1	E3.2.1.4; endoglucanase	K01179	3.2.1.4	-2.1096	-1.07697	2.86093	7.49301e-05	0.00229386	Down	-3.83109	-1.93776	2.3382	4.08152e-11	6.99545e-10	Down
XP_010910856.1	EPHX2; soluble epoxide hydrolase / lipid-phosphate phosphatase	K08726	3.3.2.10	-2.08044	-1.05689	7.23717	6.94338e-10	8.22845e-08	Down	-3.85382	-1.94629	6.78804	4.18521e-22	1.77133e-20	Down
XP_010910856.1	EPHX2; soluble epoxide hydrolase / lipid-phosphate phosphatase	K08726	3.1.3.76	-2.08044	-1.05689	7.23717	6.94338e-10	8.22845e-08	Down	-3.85382	-1.94629	6.78804	4.18521e-22	1.77133e-20	Down
XP_010921564.1	SLX1; structure-specific endonuclease subunit SLX1	K15078	3.6.1.-	-2.33881	-1.22577	2.29574	0.000440549	0.00997731	Down	-3.85743	-1.94764	2.55087	1.69711e-13	3.67715e-12	Down
XP_010911973.1	FBP, fbp; fructose-1,6-bisphosphatase I	K03841	3.1.3.11	-1.85886	-0.894417	7.92228	2.27276e-07	1.52044e-05	Down	-3.86389	-1.95005	7.56097	4.21438e-19	1.44862e-17	Down
XP_010913815.2	YME1; ATP-dependent metalloprotease	K08955	3.4.24.-	-1.49739	-0.582445	8.61639	0.00145071	0.0268966	Down	-3.88311	-1.95721	8.47515	4.77999e-19	1.6353e-17	Down
XP_010911823.1	adk, AK; adenylate kinase	K00939	2.7.4.3	-1.57678	-0.656981	4.83314	0.000622807	0.0133549	Down	-3.89527	-1.96172	4.55511	2.03351e-23	9.61579e-22	Down
XP_010916633.1	DDX21; ATP-dependent RNA helicase DDX21	K16911	3.6.4.13	-2.02771	-1.01985	8.00662	3.12728e-09	3.19709e-07	Down	-3.91293	-1.96825	7.6777	2.40798e-18	7.79701e-17	Down
XP_010928551.1	E1.11.1.7; peroxidase	K00430	1.11.1.7	-1.95634	-0.968158	3.31588	0.00028404	0.00697307	Down	-3.9383	-1.97757	2.4746	2.53711e-07	2.80441e-06	Down
XP_010914121.1	BZ1; anthocyanidin 3-O-glucosyltransferase	K12930	2.4.1.115	-10.2481	-3.35728	4.63625	6.41861e-05	0.00202123	Down	-3.95384	-1.98325	4.18358	4.01225e-05	0.000325033	Down
XP_010919973.1	FHY; riboflavin kinase / FMN hydrolase	K20884	2.7.1.26	-2.67802	-1.42117	0.917083	0.00240435	0.040445	Down	-3.98639	-1.99508	0.696523	0.000442113	0.00300992	Down
XP_010919973.1	FHY; riboflavin kinase / FMN hydrolase	K20884	3.1.3.102	-2.67802	-1.42117	0.917083	0.00240435	0.040445	Down	-3.98639	-1.99508	0.696523	0.000442113	0.00300992	Down
XP_010925979.2	ATL41; E3 ubiquitin-protein ligase ATL41	K19038	2.3.2.27	-1.77901	-0.831078	3.69182	0.000663874	0.0140761	Down	-4.00856	-2.00308	2.48781	9.7419e-08	1.14575e-06	Down
XP_010943167.1	ppa; inorganic pyrophosphatase	K01507	3.6.1.1	-1.63888	-0.712712	6.85364	2.95182e-05	0.0010569	Down	-4.01067	-2.00384	6.66681	6.04405e-20	2.20087e-18	Down
XP_010922741.1	E5.5.1.6; chalcone isomerase	K01859	5.5.1.6	-3.13642	-1.64912	7.04138	2.91129e-08	2.40588e-06	Down	-4.04813	-2.01725	6.08534	2.98265e-09	4.18619e-08	Down
XP_029122911.1	E6.4.1.4A; 3-methylcrotonyl-CoA carboxylase alpha subunit	K01968	6.4.1.4	-2.45325	-1.29469	3.47987	4.00223e-06	0.000190285	Down	-4.14307	-2.0507	3.42746	5.64716e-14	1.27035e-12	Down
XP_010925218.1	HO, pbsA1, hmuO; heme oxygenase (biliverdin-producing, ferredoxin)	K21480	1.14.15.20	-1.67623	-0.74522	7.15296	2.87196e-05	0.00103284	Down	-4.14379	-2.05095	6.91695	2.12591e-23	1.00092e-21	Down
XP_010910551.1	E1.6.2.2; cytochrome-b5 reductase	K00326	1.6.2.2	-1.62662	-0.701873	4.94099	0.00034035	0.00802957	Down	-4.14482	-2.05131	4.68537	2.30236e-24	1.15386e-22	Down
XP_010928433.1	FAD2; omega-6 fatty acid desaturase / acyl-lipid omega-6 desaturase (Delta-12 desaturase)	K10256	1.14.19.6	-1.95954	-0.970517	8.44481	0.000419856	0.00958838	Down	-4.16774	-2.05926	8.36381	2.75509e-11	4.79757e-10	Down
XP_010928433.1	FAD2; omega-6 fatty acid desaturase / acyl-lipid omega-6 desaturase (Delta-12 desaturase)	K10256	1.14.19.22	-1.95954	-0.970517	8.44481	0.000419856	0.00958838	Down	-4.16774	-2.05926	8.36381	2.75509e-11	4.79757e-10	Down
XP_010936527.3	CYP81E; isoflavone/4'-methoxyisoflavone 2'-hydroxylase	K13260	1.14.14.90	-2.1539	-1.10695	5.28709	4.78512e-10	5.93723e-08	Down	-4.1925	-2.06781	5.17314	3.33222e-24	1.65429e-22	Down
XP_010936527.3	CYP81E; isoflavone/4'-methoxyisoflavone 2'-hydroxylase	K13260	1.14.14.89	-2.1539	-1.10695	5.28709	4.78512e-10	5.93723e-08	Down	-4.1925	-2.06781	5.17314	3.33222e-24	1.65429e-22	Down
XP_019706701.1	UBE2E; ubiquitin-conjugating enzyme E2 E	K20217	2.3.2.23	-2.18715	-1.12905	5.30584	1.09623e-09	1.22729e-07	Down	-4.20268	-2.07131	4.98122	1.65935e-13	3.59893e-12	Down
XP_010929656.1	SCPL-II; serine carboxypeptidase-like clade II	K16297	3.4.16.-	2.05046	1.03595	2.8238	0.000223147	0.00569986	Up	-4.22916	-2.08037	1.03588	3.27017e-05	0.000268614	Down
XP_010915806.1	NOL, NYC1; chlorophyll(ide) b reductase	K13606	1.1.1.294	-1.62985	-0.704743	9.2777	5.01965e-05	0.00163876	Down	-4.27437	-2.09571	9.2568	2.04385e-20	7.7133e-19	Down
XP_010939684.1	E2.5.1.54, aroF, aroG, aroH; 3-deoxy-7-phosphoheptulonate synthase	K01626	2.5.1.54	-3.02091	-1.59498	6.27263	0.000261511	0.00651322	Down	-4.33302	-2.11537	5.04175	2.77711e-10	4.34744e-09	Down
XP_010934075.1	ANS; anthocyanidin synthase	K05277	1.14.20.4	-11.3175	-3.50048	6.3066	1.56707e-05	0.000616508	Down	-4.40778	-2.14005	5.05179	9.84041e-15	2.37825e-13	Down
XP_010907159.2	msrB; peptide-methionine (R)-S-oxide reductase	K07305	1.8.4.12	-2.00707	-1.00509	6.0717	4.51783e-09	4.46159e-07	Down	-4.42815	-2.1467	5.6058	1.01279e-18	3.36447e-17	Down
XP_010913793.1	NXN; nucleoredoxin	K17609	1.8.1.8	-8.73165	-3.12625	0.0977186	1.71685e-06	9.12951e-05	Down	-4.51161	-2.17364	0.0559271	0.00225088	0.0133426	Down
XP_010940993.1	F3H; naringenin 3-dioxygenase	K00475	1.14.11.9	-12.3324	-3.62438	8.79139	7.77759e-07	4.56498e-05	Down	-4.57758	-2.19458	7.64352	3.71425e-08	4.59412e-07	Down
XP_010920172.1	ROMT; trans-resveratrol di-O-methyltransferase	K16040	2.1.1.240	2.16405	1.11373	4.28609	0.000890126	0.0180078	Up	-4.64396	-2.21536	2.57765	8.18053e-08	9.70764e-07	Down
XP_010942344.1	CHS; chalcone synthase	K00660	2.3.1.74	-7.40193	-2.8879	10.1668	2.17884e-05	0.000822989	Down	-4.69245	-2.23034	9.39242	1.34769e-10	2.19743e-09	Down
XP_010923690.2	MGLL; acylglycerol lipase	K01054	3.1.1.23	2.38861	1.25617	4.14057	1.22089e-06	6.80804e-05	Up	-4.69909	-2.23238	2.15744	8.5073e-07	8.78382e-06	Down
XP_029123242.1	SULT1; sulfotransferase	K01025	2.8.2.-	-2.6893	-1.42723	1.16724	0.000834277	0.017058	Down	-4.72146	-2.23923	0.690675	0.000132047	0.000984388	Down
XP_010943022.2	map; methionyl aminopeptidase	K01265	3.4.11.18	-1.51228	-0.596727	5.23174	0.00125821	0.024044	Down	-4.7417	-2.2454	4.83788	3.05296e-23	1.42051e-21	Down
XP_010919383.1	CYP84A, F5H; ferulate-5-hydroxylase	K09755	1.14.-.-	-3.13421	-1.6481	6.31569	6.31821e-15	1.91086e-12	Down	-4.77996	-2.257	6.14615	9.90624e-23	4.41132e-21	Down
XP_010917138.1	LOX2S; lipoxygenase	K00454	1.13.11.12	-2.03033	-1.02171	4.76682	2.77963e-05	0.00100545	Down	-4.78583	-2.25877	4.29524	1.20756e-08	1.57646e-07	Down
XP_029121339.1	PIP5K; 1-phosphatidylinositol-4-phosphate 5-kinase	K00889	2.7.1.68	-1.76649	-0.820885	4.20728	8.42004e-05	0.00253597	Down	-4.80082	-2.26328	4.4227	1.36869e-15	3.56459e-14	Down
XP_010913825.3	PPIB, ppiB; peptidyl-prolyl cis-trans isomerase B (cyclophilin B)	K03768	5.2.1.8	-1.78888	-0.839053	5.2118	1.47381e-05	0.000585106	Down	-4.85302	-2.27888	4.83468	2.93285e-15	7.44338e-14	Down
XP_019708186.1	E3.2.1.14; chitinase	K01183	3.2.1.14	-2.48388	-1.31259	4.70958	1.58556e-09	1.70923e-07	Down	-4.92912	-2.30133	4.00807	7.87895e-23	3.53749e-21	Down
XP_010936839.1	DMAS1; 3''-deamino-3''-oxonicotianamine reductase	K22374	1.1.1.285	-1.73146	-0.791989	6.74786	1.64637e-05	0.000641906	Down	-5.00723	-2.32401	6.13409	1.19257e-17	3.68091e-16	Down
XP_010930724.1	ALDH; aldehyde dehydrogenase (NAD+)	K00128	1.2.1.3	-1.60143	-0.679361	8.73554	7.71839e-05	0.00235395	Down	-5.03151	-2.33099	8.21315	1.07968e-27	6.64139e-26	Down
XP_010934664.1	aroA; 3-phosphoshikimate 1-carboxyvinyltransferase	K00800	2.5.1.19	-1.7379	-0.797342	7.04642	0.00079423	0.0163854	Down	-5.05292	-2.33712	6.25553	4.41806e-25	2.31263e-23	Down
XP_010904692.1	CPK; calcium-dependent protein kinase	K13412	2.7.11.1	-2.53208	-1.34032	4.90504	7.63049e-07	4.49075e-05	Down	-5.06256	-2.33987	5.37049	8.15418e-23	3.65729e-21	Down
XP_010908215.1	CDK12_13; cyclin-dependent kinase 12/13	K08819	2.7.11.22	2.39765	1.26162	4.86912	3.19177e-09	3.2402e-07	Up	-5.14308	-2.36263	3.94771	5.04013e-08	6.13822e-07	Down
XP_010908215.1	CDK12_13; cyclin-dependent kinase 12/13	K08819	2.7.11.23	2.39765	1.26162	4.86912	3.19177e-09	3.2402e-07	Up	-5.14308	-2.36263	3.94771	5.04013e-08	6.13822e-07	Down
XP_010932844.1	CKX; cytokinin dehydrogenase	K00279	1.5.99.12	-2.22317	-1.15262	4.42753	3.83378e-05	0.0013085	Down	-5.16633	-2.36914	4.36574	3.25124e-24	1.61638e-22	Down
XP_010916423.1	PTH1, pth, spoVC; peptidyl-tRNA hydrolase, PTH1 family	K01056	3.1.1.29	-2.30758	-1.20638	6.79425	5.75061e-12	1.03919e-09	Down	-5.17155	-2.3706	6.73012	1.35757e-32	1.13047e-30	Down
XP_010926697.1	CPVL; vitellogenic carboxypeptidase-like protein	K09645	3.4.16.-	-1.7354	-0.795268	4.71956	0.000232241	0.00590446	Down	-5.24001	-2.38957	4.12206	2.22153e-26	1.27807e-24	Down
XP_010912743.1	URH1; uridine nucleosidase	K01240	3.2.2.3	-2.01449	-1.01041	5.0167	8.12373e-08	6.05816e-06	Down	-5.25696	-2.39423	4.76146	4.62117e-23	2.11404e-21	Down
XP_010910645.1	URH1; uridine nucleosidase	K01240	3.2.2.3	-1.85965	-0.895032	4.54384	3.14222e-06	0.000155766	Down	-5.30898	-2.40843	4.05242	2.80217e-17	8.37019e-16	Down
XP_010938024.1	CYP73A; trans-cinnamate 4-monooxygenase	K00487	1.14.14.91	-6.24488	-2.64267	6.91607	3.13572e-12	6.12393e-10	Down	-5.49719	-2.45869	5.50442	2.83658e-10	4.43416e-09	Down
XP_010911026.1	PPP1C; serine/threonine-protein phosphatase PP1 catalytic subunit	K06269	3.1.3.16	-2.62721	-1.39353	5.39289	2.08887e-10	2.77354e-08	Down	-5.52643	-2.46635	5.10144	9.4835e-23	4.24041e-21	Down
XP_010928399.1	mtnK; 5-methylthioribose kinase	K00899	2.7.1.100	-1.94759	-0.961691	5.3959	4.6657e-08	3.68109e-06	Down	-5.52762	-2.46666	5.65856	5.93218e-16	1.59431e-14	Down
XP_010913398.1	PDIA6, TXNDC7; protein disulfide-isomerase A6	K09584	5.3.4.1	-2.85568	-1.51384	4.77815	2.36701e-11	3.8039e-09	Down	-5.59367	-2.4838	5.09022	3.01995e-29	2.04544e-27	Down
XP_010933351.1	HPR1; glycerate dehydrogenase	K15893	1.1.1.29	-1.71405	-0.777406	10.1192	9.34647e-06	0.000392904	Down	-5.66526	-2.50214	9.75477	1.10987e-19	3.96846e-18	Down
XP_010918382.1	SCPL-II; serine carboxypeptidase-like clade II	K16297	3.4.16.-	-1.9827	-0.987468	6.10441	1.04476e-06	5.92454e-05	Down	-5.68569	-2.50734	5.73843	1.42514e-35	1.40104e-33	Down
XP_010914131.1	4CL; 4-coumarate--CoA ligase	K01904	6.2.1.12	-2.52162	-1.33435	5.64208	7.54311e-13	1.56433e-10	Down	-5.71315	-2.51429	5.88717	1.75463e-21	7.10184e-20	Down
XP_010918637.1	4CL; 4-coumarate--CoA ligase	K01904	6.2.1.12	-1.69371	-0.760188	6.54104	6.9011e-05	0.00213914	Down	-5.74051	-2.52118	6.33581	5.0864e-34	4.57681e-32	Down
XP_010933413.1	4CL; 4-coumarate--CoA ligase	K01904	6.2.1.12	-6.38732	-2.67521	7.37703	2.13694e-10	2.82018e-08	Down	-5.85401	-2.54942	6.81752	3.52412e-14	8.07359e-13	Down
XP_010930656.1	BCKDHA, bkdA1; 2-oxoisovalerate dehydrogenase E1 component alpha subunit	K00166	1.2.4.4	-3.19421	-1.67546	2.76266	1.57835e-09	1.70568e-07	Down	-6.05355	-2.59778	2.58914	1.68472e-18	5.51249e-17	Down
XP_010940413.1	DEGS; sphingolipid 4-desaturase/C4-monooxygenase	K04712	1.14.19.17	1.49533	0.580459	5.27324	0.00151665	0.0279052	Up	-6.11686	-2.61279	4.79024	1.09096e-16	3.11149e-15	Down
XP_010940413.1	DEGS; sphingolipid 4-desaturase/C4-monooxygenase	K04712	1.14.18.5	1.49533	0.580459	5.27324	0.00151665	0.0279052	Up	-6.11686	-2.61279	4.79024	1.09096e-16	3.11149e-15	Down
XP_029117467.1	SCPL-I; serine carboxypeptidase-like clade I	K16296	3.4.16.-	-2.70893	-1.43772	5.70741	8.45259e-16	2.87593e-13	Down	-6.13547	-2.61717	5.28031	5.67795e-29	3.75806e-27	Down
XP_010934537.1	F3H; naringenin 3-dioxygenase	K00475	1.14.11.9	-7.30957	-2.86979	9.77399	1.59647e-05	0.000626378	Down	-6.40507	-2.67921	8.27695	2.61654e-08	3.29154e-07	Down
XP_010909561.1	ANR; anthocyanidin reductase	K08695	1.3.1.77	-6.3445	-2.66551	7.32768	1.83367e-09	1.94776e-07	Down	-6.4536	-2.6901	6.13926	4.84891e-13	1.01186e-11	Down
XP_010928234.1	PDHA, pdhA; pyruvate dehydrogenase E1 component alpha subunit	K00161	1.2.4.1	-4.22688	-2.07959	4.80392	1.92549e-10	2.57229e-08	Down	-6.58323	-2.7188	4.3382	4.93768e-36	5.00583e-34	Down
XP_010908727.1	ACOT9; acyl-coenzyme A thioesterase 9	K17361	3.1.2.-	-3.54453	-1.82559	8.35386	2.26525e-17	1.01705e-14	Down	-6.58956	-2.72018	8.23259	1.13752e-36	1.19662e-34	Down
XP_010928493.1	E2.7.11.-; protein-serine/threonine kinase	K08286	2.7.11.-	-3.59228	-1.8449	1.0693	0.000104738	0.00304454	Down	-6.6958	-2.74326	0.9416	1.47764e-05	0.000127633	Down
XP_010938680.1	malQ; 4-alpha-glucanotransferase	K00705	2.4.1.25	-3.9381	-1.9775	7.46227	2.52468e-20	1.71801e-17	Down	-6.71078	-2.74648	6.82054	1.57067e-31	1.21933e-29	Down
XP_010912297.1	PDE4; cAMP-specific phosphodiesterase 4	K13293	3.1.4.53	-2.68582	-1.42537	1.32795	0.0018907	0.0331406	Down	-6.71801	-2.74803	0.908344	2.41414e-11	4.23603e-10	Down
XP_010912396.1	pyrH; uridylate kinase	K09903	2.7.4.22	-2.01955	-1.01403	6.54414	2.5202e-09	2.61327e-07	Down	-6.71846	-2.74813	6.18469	3.12298e-39	3.79913e-37	Down
XP_010933400.1	PRK, prkB; phosphoribulokinase	K00855	2.7.1.19	-1.7246	-0.786258	10.2263	2.05311e-05	0.000780234	Down	-6.83366	-2.77266	9.90677	1.28963e-27	7.92169e-26	Down
XP_010912731.1	HGSNAT; heparan-alpha-glucosaminide N-acetyltransferase	K10532	2.3.1.78	-2.95937	-1.56529	0.968474	0.00128845	0.0245036	Down	-6.95927	-2.79894	0.50497	4.38619e-10	6.72616e-09	Down
XP_010939872.1	BCP, PRXQ, DOT5; thioredoxin-dependent peroxiredoxin	K03564	1.11.1.24	-1.50066	-0.585599	8.20669	0.000879096	0.0178404	Down	-7.02783	-2.81308	7.85121	2.30877e-21	9.25869e-20	Down
XP_010919394.1	ALDO; fructose-bisphosphate aldolase, class I	K01623	4.1.2.13	-2.6874	-1.42621	12.5957	2.78705e-14	7.2682e-12	Down	-7.08189	-2.82413	11.9434	3.59485e-17	1.06358e-15	Down
XP_019705026.1	rpiA; ribose 5-phosphate isomerase A	K01807	5.3.1.6	-1.6495	-0.722032	8.62472	4.89454e-05	0.00160756	Down	-7.12428	-2.83274	8.32704	1.41019e-24	7.19147e-23	Down
XP_010938796.1	glnA, GLUL; glutamine synthetase	K01915	6.3.1.2	-1.85083	-0.888169	9.36444	3.94984e-07	2.50392e-05	Down	-7.28749	-2.86542	9.04354	8.59907e-24	4.16109e-22	Down
XP_010927263.2	UGT85A23_24; 7-deoxyloganetin glucosyltransferase	K21374	2.4.1.324	-2.16594	-1.11499	2.70482	0.000586465	0.0127387	Down	-7.30388	-2.86866	1.76127	3.36167e-11	5.79562e-10	Down
XP_029122573.1	petC; cytochrome b6-f complex iron-sulfur subunit	K02636	7.1.1.6	-1.45561	-0.541623	10.8619	0.00298478	0.0481037	Down	-7.33655	-2.8751	10.3485	5.14574e-20	1.88163e-18	Down
XP_010939805.3	RNF115_126; E3 ubiquitin-protein ligase RNF115/126	K11982	2.3.2.27	-2.1397	-1.09741	5.90475	1.03317e-07	7.44959e-06	Down	-7.42699	-2.89278	5.38395	1.2539e-38	1.48797e-36	Down
XP_010920113.1	HPR1; glycerate dehydrogenase	K15893	1.1.1.29	-1.73598	-0.795751	9.72789	5.25589e-06	0.000239936	Down	-7.73	-2.95047	9.22773	1.86045e-31	1.43406e-29	Down
XP_010937106.1	fabH; 3-oxoacyl-[acyl-carrier-protein] synthase III	K00648	2.3.1.180	-1.84278	-0.881883	4.03606	0.000638335	0.0136543	Down	-8.28158	-3.04991	3.52515	1.33906e-35	1.3194e-33	Down
XP_010932552.1	glnA, GLUL; glutamine synthetase	K01915	6.3.1.2	-1.74953	-0.806968	12.0111	2.27016e-05	0.000852309	Down	-8.34634	-3.06114	11.5095	2.27398e-28	1.46068e-26	Down
XP_010915038.1	UGT75L6, UGTCs2; crocetin glucosyltransferase	K21371	2.4.1.271	-3.27879	-1.71317	3.12854	0.000266066	0.0066063	Down	-8.34984	-3.06175	3.01653	3.4609e-08	4.29786e-07	Down
XP_010934998.1	KAO; ent-kaurenoic acid monooxygenase	K04123	1.14.14.107	3.65628	1.87037	0.127014	0.00162059	0.0292929	Up	-8.55564	-3.09688	-1.3951	0.00149364	0.00918781	Down
XP_010939979.1	ACP5; tartrate-resistant acid phosphatase type 5	K14379	3.1.3.2	-2.89845	-1.53528	2.18745	4.80498e-06	0.000222146	Down	-8.66066	-3.11448	2.36863	4.84482e-16	1.31054e-14	Down
XP_010931364.1	E5.5.1.6; chalcone isomerase	K01859	5.5.1.6	-36.5327	-5.19112	2.45425	1.58093e-22	1.53002e-19	Down	-8.74365	-3.12824	0.767794	7.55439e-12	1.39466e-10	Down
XP_010920885.1	SCPL-II; serine carboxypeptidase-like clade II	K16297	3.4.16.-	-2.19667	-1.13532	5.50492	6.84314e-09	6.49293e-07	Down	-8.8983	-3.15353	5.12084	2.30578e-45	3.74698e-43	Down
XP_010942719.1	PLR; pinoresinol/lariciresinol reductase	K21568	1.23.1.1	-2.90579	-1.53893	2.06083	5.38046e-05	0.00173702	Down	-9.08189	-3.18299	1.63479	1.85252e-17	5.63749e-16	Down
XP_010942719.1	PLR; pinoresinol/lariciresinol reductase	K21568	1.23.1.2	-2.90579	-1.53893	2.06083	5.38046e-05	0.00173702	Down	-9.08189	-3.18299	1.63479	1.85252e-17	5.63749e-16	Down
XP_010942719.1	PLR; pinoresinol/lariciresinol reductase	K21568	1.23.1.3	-2.90579	-1.53893	2.06083	5.38046e-05	0.00173702	Down	-9.08189	-3.18299	1.63479	1.85252e-17	5.63749e-16	Down
XP_010942719.1	PLR; pinoresinol/lariciresinol reductase	K21568	1.23.1.4	-2.90579	-1.53893	2.06083	5.38046e-05	0.00173702	Down	-9.08189	-3.18299	1.63479	1.85252e-17	5.63749e-16	Down
XP_010938608.1	AGXT; alanine-glyoxylate transaminase / serine-glyoxylate transaminase / serine-pyruvate transaminase	K00830	2.6.1.44	-1.48424	-0.569725	10.9849	0.00209842	0.0362365	Down	-9.30804	-3.21848	10.4393	6.50182e-19	2.20187e-17	Down
XP_010938608.1	AGXT; alanine-glyoxylate transaminase / serine-glyoxylate transaminase / serine-pyruvate transaminase	K00830	2.6.1.45	-1.48424	-0.569725	10.9849	0.00209842	0.0362365	Down	-9.30804	-3.21848	10.4393	6.50182e-19	2.20187e-17	Down
XP_010938608.1	AGXT; alanine-glyoxylate transaminase / serine-glyoxylate transaminase / serine-pyruvate transaminase	K00830	2.6.1.51	-1.48424	-0.569725	10.9849	0.00209842	0.0362365	Down	-9.30804	-3.21848	10.4393	6.50182e-19	2.20187e-17	Down
XP_010942312.2	GAPA; glyceraldehyde-3-phosphate dehydrogenase (NADP+) (phosphorylating)	K05298	1.2.1.13	-1.55437	-0.636326	12.4757	0.000433956	0.00986389	Down	-9.3414	-3.22364	11.9267	1.08668e-20	4.16234e-19	Down
XP_010927509.1	ASRGL1, iaaA; L-asparaginase / beta-aspartyl-peptidase	K13051	3.5.1.1	-6.9007	-2.78674	8.03909	3.90216e-33	1.21388e-29	Down	-9.47465	-3.24407	8.11457	1.28063e-19	4.55659e-18	Down
XP_010927509.1	ASRGL1, iaaA; L-asparaginase / beta-aspartyl-peptidase	K13051	3.4.19.5	-6.9007	-2.78674	8.03909	3.90216e-33	1.21388e-29	Down	-9.47465	-3.24407	8.11457	1.28063e-19	4.55659e-18	Down
XP_010916368.1	rbcS, cbbS; ribulose-bisphosphate carboxylase small chain	K01602	4.1.1.39	-1.96448	-0.974151	15.155	7.61669e-07	4.48869e-05	Down	-9.5749	-3.25926	14.5655	3.99851e-23	1.83497e-21	Down
XP_010935020.1	GGACT; gamma-glutamylaminecyclotransferase	K19761	2.3.2.-	-3.29649	-1.72093	3.47614	2.31673e-11	3.73689e-09	Down	-9.66793	-3.27321	3.05606	2.06345e-22	8.95074e-21	Down
XP_010924718.1	RNF115_126; E3 ubiquitin-protein ligase RNF115/126	K11982	2.3.2.27	-3.63425	-1.86166	2.96825	7.50868e-10	8.7436e-08	Down	-9.73195	-3.28273	2.601	1.03633e-19	3.7116e-18	Down
XP_010920032.1	PRK, prkB; phosphoribulokinase	K00855	2.7.1.19	-1.49766	-0.582712	11.3281	0.0011633	0.0225068	Down	-10.4386	-3.38386	10.8566	1.90859e-25	1.02366e-23	Down
XP_010938743.1	lcyE, crtL2; lycopene epsilon-cyclase	K06444	5.5.1.18	-1.96902	-0.977477	3.81826	6.98712e-05	0.00215966	Down	-10.4682	-3.38794	3.27635	5.3482e-27	3.17329e-25	Down
XP_010926100.1	DNM1_3; dynamin 1/3	K01528	3.6.5.5	-1.86519	-0.899322	3.42964	0.00259129	0.0430408	Down	-10.8183	-3.4354	2.42349	1.25672e-21	5.11507e-20	Down
XP_010930349.1	E1.16.1.7; ferric-chelate reductase	K00521	1.16.1.7	2.13379	1.09342	11.4979	8.82994e-07	5.11373e-05	Up	-10.8776	-3.44328	9.58027	2.25436e-16	6.27747e-15	Down
XP_010937384.2	E1.11.1.7; peroxidase	K00430	1.11.1.7	-3.89353	-1.96108	4.68012	1.62971e-16	6.11857e-14	Down	-11.0681	-3.46833	4.5054	1.03204e-50	2.11015e-48	Down
XP_010930178.2	PGP, PGLP; phosphoglycolate phosphatase	K19269	3.1.3.18	-1.65785	-0.72931	9.37471	2.22085e-05	0.000836681	Down	-11.2019	-3.48567	9.06119	8.34529e-32	6.5604e-30	Down
XP_010930178.2	PGP, PGLP; phosphoglycolate phosphatase	K19269	3.1.3.48	-1.65785	-0.72931	9.37471	2.22085e-05	0.000836681	Down	-11.2019	-3.48567	9.06119	8.34529e-32	6.5604e-30	Down
XP_010917238.1	PAL; phenylalanine ammonia-lyase	K10775	4.3.1.24	-9.78793	-3.291	0.457479	1.27389e-07	8.94826e-06	Down	-11.309	-3.4994	-0.447639	0.000243882	0.00173721	Down
XP_029123251.1	EO, FaQR; 2-methylene-furan-3-one reductase	K18980	1.3.1.105	-2.10518	-1.07395	2.98132	6.7798e-05	0.00210604	Down	-11.3278	-3.5018	2.39664	1.24494e-22	5.5044e-21	Down
XP_010939688.1	E1.11.1.7; peroxidase	K00430	1.11.1.7	-3.34817	-1.74337	2.86213	1.82452e-06	9.6082e-05	Down	-11.3871	-3.50933	2.71417	4.50558e-28	2.86038e-26	Down
XP_010934284.1	PTAC5; protein disulfide-isomerase	K22519	5.3.4.1	-3.32119	-1.7317	6.17479	2.84976e-17	1.2411e-14	Down	-11.4662	-3.51932	6.11761	8.46393e-59	2.40923e-56	Down
XP_010908683.1	FAD4; palmitoyl-[glycerolipid] 3-(E)-desaturase	K20417	1.14.19.43	1.89453	0.92184	9.19356	1.34762e-05	0.000540922	Up	-11.6001	-3.53607	8.28961	6.12272e-06	5.59133e-05	Down
XP_010926584.1	rpe, RPE; ribulose-phosphate 3-epimerase	K01783	5.1.3.1	-1.68454	-0.752352	10.2772	1.63994e-05	0.000640546	Down	-11.7558	-3.55531	9.78836	2.24398e-28	1.44354e-26	Down
XP_019705398.1	petH; ferredoxin--NADP+ reductase	K02641	1.18.1.2	-1.83299	-0.874199	11.0454	1.13555e-06	6.36477e-05	Down	-11.7926	-3.55981	10.6672	1.91635e-28	1.24011e-26	Down
XP_010912493.1	ALDO; fructose-bisphosphate aldolase, class I	K01623	4.1.2.13	-1.509	-0.593594	12.3853	0.00103432	0.0203459	Down	-11.9412	-3.57788	11.8125	2.37793e-20	8.9277e-19	Down
XP_010936531.1	CYP81E; isoflavone/4'-methoxyisoflavone 2'-hydroxylase	K13260	1.14.14.90	-2.46345	-1.30068	2.45996	6.51355e-05	0.00203933	Down	-11.9551	-3.57956	1.82644	9.94347e-17	2.83966e-15	Down
XP_010936531.1	CYP81E; isoflavone/4'-methoxyisoflavone 2'-hydroxylase	K13260	1.14.14.89	-2.46345	-1.30068	2.45996	6.51355e-05	0.00203933	Down	-11.9551	-3.57956	1.82644	9.94347e-17	2.83966e-15	Down
XP_010914942.1	KCS; 3-ketoacyl-CoA synthase	K15397	2.3.1.199	-2.75329	-1.46115	4.77595	1.21608e-09	1.34762e-07	Down	-12.0961	-3.59647	5.32303	1.47782e-61	4.56458e-59	Down
XP_010942132.1	E3.2.1.14; chitinase	K01183	3.2.1.14	-3.5846	-1.84181	3.13421	1.67348e-11	2.80315e-09	Down	-12.7422	-3.67154	2.69046	8.13505e-12	1.49679e-10	Down
XP_010918173.1	PREP; prolyl oligopeptidase	K01322	3.4.21.26	-1.95805	-0.969418	8.13821	0.00223381	0.0380612	Down	-12.783	-3.67615	8.69477	4.25197e-44	6.45218e-42	Down
XP_010934830.1	HSPA5, BIP; endoplasmic reticulum chaperone BiP	K09490	3.6.4.10	-4.72337	-2.23982	1.74238	7.42488e-07	4.39349e-05	Down	-12.8106	-3.67927	2.58069	2.73343e-28	1.74807e-26	Down
XP_010919382.1	CYP84A, F5H; ferulate-5-hydroxylase	K09755	1.14.-.-	-6.21543	-2.63585	-0.311186	0.000606041	0.0130619	Down	-13.074	-3.70862	-1.03468	0.000227787	0.0016311	Down
XP_010924126.1	E3.1.1.45; carboxymethylenebutenolidase	K01061	3.1.1.45	-1.59214	-0.670967	5.39225	0.000305685	0.00739193	Down	-13.1736	-3.71958	5.02818	4.00274e-55	9.92159e-53	Down
XP_010929491.1	CHS; chalcone synthase	K00660	2.3.1.74	-2.54005	-1.34486	9.67585	0.000108653	0.00313583	Down	-13.7052	-3.77665	8.54356	9.99572e-30	6.94296e-28	Down
XP_019706257.1	PYG, glgP; glycogen phosphorylase	K00688	2.4.1.1	-4.06125	-2.02192	8.12247	3.73997e-23	4.07199e-20	Down	-14.2822	-3.83614	7.98164	1.78567e-42	2.55814e-40	Down
XP_010940441.1	GEN1, GEN; flap endonuclease GEN	K15338	3.1.-.-	-5.3369	-2.416	4.2935	9.07979e-20	5.4169e-17	Down	-14.3582	-3.8438	3.88939	4.64874e-52	1.01229e-49	Down
XP_010926262.1	INO1, ISYNA1; myo-inositol-1-phosphate synthase	K01858	5.5.1.4	-2.07297	-1.0517	9.81881	9.81008e-07	5.59698e-05	Down	-14.4024	-3.84824	8.69195	8.2306e-52	1.77451e-49	Down
XP_010932426.2	CKX; cytokinin dehydrogenase	K00279	1.5.99.12	-3.60943	-1.85177	0.518388	0.000332232	0.00788074	Down	-14.4077	-3.84877	0.613264	4.77083e-10	7.28267e-09	Down
XP_029120027.1	DGAT2; diacylglycerol O-acyltransferase 2, plant	K22848	2.3.1.20	-4.57021	-2.19226	0.415847	2.41946e-05	0.000895241	Down	-14.8241	-3.88987	-0.241094	1.99179e-09	2.85155e-08	Down
XP_010929423.1	GN5_6; glucan endo-1,3-beta-glucosidase 5/6	K19893	3.2.1.39	-2.68225	-1.42345	4.98214	1.84044e-10	2.46625e-08	Down	-14.9424	-3.90134	4.24631	3.91232e-53	8.78275e-51	Down
XP_010938556.1	plc; phospholipase C	K01114	3.1.4.3	-2.44696	-1.29099	3.45254	2.87364e-06	0.000144016	Down	-15.4359	-3.94822	2.25106	6.97534e-28	4.38359e-26	Down
XP_010923458.1	PGK, pgk; phosphoglycerate kinase	K00927	2.7.2.3	-1.46313	-0.549059	9.34226	0.00244946	0.0410039	Down	-16.0092	-4.00083	8.87756	2.97107e-41	4.04354e-39	Down
XP_010915489.1	E1.11.1.7; peroxidase	K00430	1.11.1.7	-4.49788	-2.16924	7.27933	3.60418e-31	9.23326e-28	Down	-16.1933	-4.01733	7.11492	5.27997e-49	1.0358e-46	Down
XP_010909941.1	gcvT, AMT; aminomethyltransferase	K00605	2.1.2.10	-1.65769	-0.729174	10.131	3.13551e-05	0.0011075	Down	-16.9301	-4.08152	9.564	2.13276e-26	1.23025e-24	Down
XP_010920221.1	AOC3, AOC2, tynA; primary-amine oxidase	K00276	1.4.3.21	-7.58284	-2.92274	8.85134	1.8734e-16	6.91428e-14	Down	-17.8009	-4.15388	9.36942	1.09166e-68	4.66106e-66	Down
XP_010913987.1	E2.4.1.218; hydroquinone glucosyltransferase	K08237	2.4.1.218	-4.38981	-2.13416	2.46719	0.000135208	0.00377464	Down	-17.8188	-4.15533	0.877198	1.14028e-10	1.87044e-09	Down
XP_010920892.1	E1.11.1.7; peroxidase	K00430	1.11.1.7	-2.22381	-1.15303	2.43971	0.000130882	0.00367035	Down	-18.001	-4.17	2.36087	5.2541e-32	4.2296e-30	Down
XP_010915685.3	E2.4.1.218; hydroquinone glucosyltransferase	K08237	2.4.1.218	-1.93497	-0.952308	3.96099	0.00111166	0.0216327	Down	-18.1641	-4.18302	2.12925	1.81334e-24	9.18288e-23	Down
XP_010936897.1	RHA2; E3 ubiquitin-protein ligase RHA2	K16282	2.3.2.27	-3.12408	-1.64343	3.68922	1.06548e-09	1.19701e-07	Down	-20.2815	-4.34209	2.6302	9.78389e-36	9.68405e-34	Down
XP_010937480.1	SDHB, SDH2; succinate dehydrogenase (ubiquinone) iron-sulfur subunit	K00235	1.3.5.1	-2.36969	-1.2447	1.10246	0.00199061	0.0345667	Down	-21.8632	-4.45043	0.196379	7.4132e-12	1.36976e-10	Down
XP_010910869.1	E3.1.1.45; carboxymethylenebutenolidase	K01061	3.1.1.45	-1.55421	-0.636179	6.67278	0.000197621	0.00515674	Down	-24.6914	-4.62594	6.12953	2.2436e-36	2.332e-34	Down
XP_010928808.1	tag; DNA-3-methyladenine glycosylase I	K01246	3.2.2.20	-2.61295	-1.38568	1.51687	0.00208619	0.0360538	Down	-27.1013	-4.76029	1.59367	1.10121e-16	3.13868e-15	Down
XP_010909688.1	CHS; chalcone synthase	K00660	2.3.1.74	-759.349	-9.56862	2.16665	1.49164e-20	1.10106e-17	Down	-30.6651	-4.93853	-0.0382946	4.06964e-05	0.000328947	Down
XP_010912786.1	E3.2.1.14; chitinase	K01183	3.2.1.14	-60.9909	-5.93052	-0.935815	6.02718e-06	0.000267847	Down	-31.7799	-4.99004	-0.735351	2.13316e-08	2.71165e-07	Down
XP_010919365.1	ALDH; aldehyde dehydrogenase (NAD+)	K00128	1.2.1.3	1.77102	0.824581	7.23886	0.000291027	0.00710132	Up	-33.1449	-5.05072	5.22869	2.9374e-80	1.72874e-77	Down
XP_010909457.1	SUR2; sphinganine C4-monooxygenase	K04713	1.14.18.5	-1.95136	-0.96448	3.75243	2.66897e-05	0.000973505	Down	-34.2664	-5.09872	2.29486	5.97644e-32	4.77578e-30	Down
XP_029122865.1	CYP75A; flavonoid 3',5'-hydroxylase	K13083	1.14.14.81	-2.00441	-1.00318	3.54217	2.33744e-05	0.000871942	Down	-34.3937	-5.10407	2.58602	4.67721e-30	3.31215e-28	Down
XP_010934566.1	FUCA; alpha-L-fucosidase	K01206	3.2.1.51	-2.22375	-1.15299	4.67463	2.12608e-08	1.82629e-06	Down	-35.735	-5.15927	3.66845	1.21476e-53	2.8443e-51	Down
XP_010923490.1	SNF1; carbon catabolite-derepressing protein kinase	K12761	2.7.11.1	-6.42102	-2.6828	2.34058	2.66302e-11	4.21736e-09	Down	-38.7151	-5.27483	4.1447	2.97675e-33	2.56713e-31	Down
XP_010911760.1	FAB2, SSI2, desA1; acyl-[acyl-carrier-protein] desaturase	K03921	1.14.19.2	-4.85268	-2.27878	4.12476	6.33707e-23	6.41827e-20	Down	-39.2263	-5.29375	4.05651	6.60648e-71	2.90625e-68	Down
XP_010911760.1	FAB2, SSI2, desA1; acyl-[acyl-carrier-protein] desaturase	K03921	1.14.19.11	-4.85268	-2.27878	4.12476	6.33707e-23	6.41827e-20	Down	-39.2263	-5.29375	4.05651	6.60648e-71	2.90625e-68	Down
XP_010911760.1	FAB2, SSI2, desA1; acyl-[acyl-carrier-protein] desaturase	K03921	1.14.19.26	-4.85268	-2.27878	4.12476	6.33707e-23	6.41827e-20	Down	-39.2263	-5.29375	4.05651	6.60648e-71	2.90625e-68	Down
XP_010932217.1	ASRGL1, iaaA; L-asparaginase / beta-aspartyl-peptidase	K13051	3.5.1.1	-32.8588	-5.03821	3.90336	3.14743e-06	0.000155766	Down	-41.3387	-5.36942	6.64285	6.35241e-49	1.21874e-46	Down
XP_010932217.1	ASRGL1, iaaA; L-asparaginase / beta-aspartyl-peptidase	K13051	3.4.19.5	-32.8588	-5.03821	3.90336	3.14743e-06	0.000155766	Down	-41.3387	-5.36942	6.64285	6.35241e-49	1.21874e-46	Down
XP_010908135.1	CHS; chalcone synthase	K00660	2.3.1.74	-67.4075	-6.07484	5.61479	1.57212e-19	9.00887e-17	Down	-45.9908	-5.52327	4.52796	3.25638e-12	6.25857e-11	Down
XP_010933981.2	crtZ; beta-carotene 3-hydroxylase	K15746	1.14.15.24	-6.15048	-2.6207	5.49202	1.01745e-31	2.76944e-28	Down	-47.3698	-5.56589	5.41486	7.41179e-48	1.33385e-45	Down
XP_010943567.1	LOX2S; lipoxygenase	K00454	1.13.11.12	-2.156	-1.10836	7.55862	6.61551e-08	5.04575e-06	Down	-48.409	-5.5972	6.92889	1.572e-29	1.08498e-27	Down
XP_010925558.1	cynT, can; carbonic anhydrase	K01673	4.2.1.1	-2.86481	-1.51844	6.55727	6.89645e-09	6.51512e-07	Down	-49.2361	-5.62165	5.29187	8.48787e-26	4.70299e-24	Down
XP_019708632.1	E2.4.1.207; xyloglucan:xyloglucosyl transferase	K08235	2.4.1.207	-20.2352	-4.3388	0.102596	1.29475e-06	7.17403e-05	Down	-69.0122	-6.10878	0.803685	1.09631e-08	1.43725e-07	Down
XP_010933015.1	BEBT, AMAT; benzyl alcohol O-benzoyltransferase	K19861	2.3.1.196	-3.31318	-1.72822	2.34791	6.83911e-06	0.000298447	Down	-78.5551	-6.29563	1.94409	2.02918e-31	1.56136e-29	Down
XP_010933015.1	BEBT, AMAT; benzyl alcohol O-benzoyltransferase	K19861	2.3.1.232	-3.31318	-1.72822	2.34791	6.83911e-06	0.000298447	Down	-78.5551	-6.29563	1.94409	2.02918e-31	1.56136e-29	Down
XP_010935215.2	SMT1, ERG6; sterol 24-C-methyltransferase	K00559	2.1.1.41	1.88478	0.914395	4.16797	0.00220215	0.0376101	Up	-123.017	-6.94272	1.71309	4.1847e-29	2.79521e-27	Down
XP_010917178.1	CKX; cytokinin dehydrogenase	K00279	1.5.99.12	-3.35848	-1.74781	4.3295	4.65467e-14	1.17858e-11	Down	-132.501	-7.04986	4.7084	1.06474e-66	4.25418e-64	Down
XP_010906802.1	kdsD, kpsF; arabinose-5-phosphate isomerase	K06041	5.3.1.13	-6.39945	-2.67795	4.82286	2.06047e-07	1.39558e-05	Down	-184.437	-7.52698	4.11838	1.50323e-81	9.22072e-79	Down
XP_010910622.1	NCED; 9-cis-epoxycarotenoid dioxygenase	K09840	1.13.11.51	-3.28186	-1.71451	9.03612	1.77768e-11	2.96628e-09	Down	-200.151	-7.64494	7.13433	3.61574e-121	9.26289e-118	Down
XP_010924477.1	MIOX; inositol oxygenase	K00469	1.13.99.1	-2.41358	-1.27118	7.93222	1.48171e-11	2.5109e-09	Down	-232.501	-7.86109	7.2534	6.16812e-99	6.8879e-96	Down
XP_010908134.1	CHS; chalcone synthase	K00660	2.3.1.74	-23.75	-4.56986	1.93234	5.97038e-07	3.63151e-05	Down	-265.327	-8.05163	0.431648	2.08676e-12	4.1011e-11	Down
